# Supplementary material for: G4mer: An RNA language model for transcriptome-wide identification of G-quadruplexes and disease variants from population-scale genetic data
Source: Nat Commun. 2025 Nov 20;16:10221. doi: 10.1038/s41467-025-65020-7 (PMC12635080; doi:10.1038/s41467-025-65020-7)
Supplement: Supplementary file 3 — Supplementary Data 1 [file 41467_2025_65020_MOESM3_ESM.xlsx]

## Sheet: Supplementary Data 1
variant_id	transcript_id	chr_id	chr_pos	ref	alt	CLNSIG	Start_b	End_b	strand	gene_id	gene_name	transcript_name	sequence_pos	sequence_length	windows	window_start	window_end	window_pos	score	mutated_windows	mutated_score	clin_sig	delta_score	region
10:100987606:G:T	ENST00000311916.8	10	100987606	G	T	Benign	100987542	100988211	+	ENSG00000107815.10	TWNK	TWNK-201	63	668	GAAAAGTGGTAACCTGGGGCTGGGGGCCGGCGCGGCGGAGCTCGGAGTAGTAGAGCGGAGTGAAGACACG	63	133	0	0.799706	TAAAAGTGGTAACCTGGGGCTGGGGGCCGGCGCGGCGGAGCTCGGAGTAGTAGAGCGGAGTGAAGACACG	0.78244	Benign	-0.017266	5UTR
10:100987606:G:T	ENST00000370228.2	10	100987606	G	T	Benign	100987535	100988211	+	ENSG00000107815.10	TWNK	TWNK-202	70	675	GAAAAGTGGTAACCTGGGGCTGGGGGCCGGCGCGGCGGAGCTCGGAGTAGTAGAGCGGAGTGAAGACACG	70	140	0	0.799706	TAAAAGTGGTAACCTGGGGCTGGGGGCCGGCGCGGCGGAGCTCGGAGTAGTAGAGCGGAGTGAAGACACG	0.78244	Benign	-0.017266	5UTR
10:100987606:G:T	ENST00000643860.1	10	100987606	G	T	Benign	100987554	100988211	+	ENSG00000107815.10	TWNK	TWNK-206	51	656	GAAAAGTGGTAACCTGGGGCTGGGGGCCGGCGCGGCGGAGCTCGGAGTAGTAGAGCGGAGTGAAGACACG	51	121	0	0.799706	TAAAAGTGGTAACCTGGGGCTGGGGGCCGGCGCGGCGGAGCTCGGAGTAGTAGAGCGGAGTGAAGACACG	0.78244	Benign	-0.017266	5UTR
10:101694645:A:T	ENST00000664783.1	10	101694645	A	T	Benign	101694640	101695260	-	ENSG00000107829.15	FBXW4	FBXW4-206	614	619	CGCCAGGCCGGGAAGAGCACAGGGACGAGGGGGTCAGGCTTGGGCCGACATCGCGGGGACAGGGGTGGCC	549	619	65	0.88613	CGCCAGGCCGGGAAGAGCACAGGGACGAGGGGGTCAGGCTTGGGCCGACATCGCGGGGACAGGGGAGGCC	0.878626	Benign	-0.00750417	5UTR
10:101694666:G:T	ENST00000664783.1	10	101694666	G	T	Benign	101694640	101695260	-	ENSG00000107829.15	FBXW4	FBXW4-206	593	619	CTAGGCGGCGGGAGGGCGCCAGGCCGGGAAGAGCACAGGGACGAGGGGGTCAGGCTTGGGCCGACATCGC	533	603	60	0.8788	CTAGGCGGCGGGAGGGCGCCAGGCCGGGAAGAGCACAGGGACGAGGGGGTCAGGCTTGGGACGACATCGC	0.878441	Benign	-0.00035876	5UTR
10:101694890:C:T	ENST00000664783.1	10	101694890	C	T	Benign	101694640	101695260	-	ENSG00000107829.15	FBXW4	FBXW4-206	369	619	CCCGGGCCGCAGACGGCGAAGGAGGCAGCCGGGCCGGGGGCTGACGCGGGAGCGAGGGCATGCCCAAGGG	331	401	38	0.827173	CCCGGGCCGCAGACGGCGAAGGAGGCAGCCGGGCCGGGAGCTGACGCGGGAGCGAGGGCATGCCCAAGGG	0.676369	Benign	-0.150803	5UTR
10:102644578:A:T	ENST00000302424.12	10	102644578	A	T	Benign	102644494	102644618	+	ENSG00000171206.15	TRIM8	TRIM8-201	83	123	GCTGGGGCCGGAGCTCGGGGCTCGGTGGGCCTACAGCGGCTCCGGACGGACCCCCGGGGCTGGGGAGTCG	18	88	65	0.711215	GCTGGGGCCGGAGCTCGGGGCTCGGTGGGCCTACAGCGGCTCCGGACGGACCCCCGGGGCTGGGGTGTCG	0.662023	Benign	-0.0491919	5UTR
10:102644578:A:T	ENST00000643721.2	10	102644578	A	T	Benign	102644478	102644618	+	ENSG00000171206.15	TRIM8	TRIM8-209	99	139	GCTGGGGCCGGAGCTCGGGGCTCGGTGGGCCTACAGCGGCTCCGGACGGACCCCCGGGGCTGGGGAGTCG	34	104	65	0.711215	GCTGGGGCCGGAGCTCGGGGCTCGGTGGGCCTACAGCGGCTCCGGACGGACCCCCGGGGCTGGGGTGTCG	0.662023	Benign	-0.0491919	5UTR
10:102714350:G:A	ENST00000260746.6	10	102714350	G	A	Benign	102714275	102714398	-	ENSG00000138175.9	ARL3	ARL3-201	47	122	GTGCGAGGGACGTCGGGGGCGGCGCCGCAGCAGTTGCCCCTGGTAACGGGGGAGGCAGCAGGAGGAGGAG	28	98	19	0.869351	GTGCGAGGGACGTCGGGGGTGGCGCCGCAGCAGTTGCCCCTGGTAACGGGGGAGGCAGCAGGAGGAGGAG	0.865719	Benign	-0.00363249	5UTR
10:103193250:C:G	ENST00000343289.9	10	103193250	C	G	Benign	103193235	103193307	-	ENSG00000076685.19	NT5C2	NT5C2-201	56	95	GGAGGGCGCGCGTTGAGGCGGCTGCGGCAGTTGCGCGCTGGGATTGTTGCGGTGCGCTGGAGCCGAATAC	6	76	50	0.708574	GGAGGGCGCGCGTTGAGGCGGCTGCGGCAGTTGCGCGCTGGGATTGTTGCCGTGCGCTGGAGCCGAATAC	0.590028	Benign	-0.118546	5UTR
10:103193250:C:G	ENST00000461461.5	10	103193250	C	G	Benign	103193235	103193299	-	ENSG00000076685.19	NT5C2	NT5C2-207	48	87	GCGCGCGTTGAGGCGGCTGCGGCAGTTGCGCGCTGGGATTGTTGCGGTGCGCTGGAGCCGAATACAAAAT	3	73	45	0.700939	GCGCGCGTTGAGGCGGCTGCGGCAGTTGCGCGCTGGGATTGTTGCCGTGCGCTGGAGCCGAATACAAAAT	0.622609	Benign	-0.0783302	5UTR
10:103193250:C:G	ENST00000470299.2	10	103193250	C	G	Benign	103193235	103193299	-	ENSG00000076685.19	NT5C2	NT5C2-211	48	87	GCGCGCGTTGAGGCGGCTGCGGCAGTTGCGCGCTGGGATTGTTGCGGTGCGCTGGAGCCGAATACAAAAT	3	73	45	0.700939	GCGCGCGTTGAGGCGGCTGCGGCAGTTGCGCGCTGGGATTGTTGCCGTGCGCTGGAGCCGAATACAAAAT	0.622609	Benign	-0.0783302	5UTR
10:103193250:C:G	ENST00000674860.1	10	103193250	C	G	Benign	103193235	103193298	-	ENSG00000076685.19	NT5C2	NT5C2-217	47	352	GCGCGCGTTGAGGCGGCTGCGGCAGTTGCGCGCTGGGATTGTTGCGGTGCGCTGGAGCCGGTGGAGTCTC	2	72	45	0.7122	GCGCGCGTTGAGGCGGCTGCGGCAGTTGCGCGCTGGGATTGTTGCCGTGCGCTGGAGCCGGTGGAGTCTC	0.625933	Benign	-0.0862674	5UTR
10:103193250:C:G	ENST00000675645.1	10	103193250	C	G	Benign	103193235	103193300	-	ENSG00000076685.19	NT5C2	NT5C2-223	49	88	GCGCGCGTTGAGGCGGCTGCGGCAGTTGCGCGCTGGGATTGTTGCGGTGCGCTGGAGCCGAATACAAAAT	4	74	45	0.700939	GCGCGCGTTGAGGCGGCTGCGGCAGTTGCGCGCTGGGATTGTTGCCGTGCGCTGGAGCCGAATACAAAAT	0.622609	Benign	-0.0783302	5UTR
10:110567725:G:T	ENST00000361804.5	10	110567725	G	T	Benign	110567694	110567817	+	ENSG00000108055.11	SMC3	SMC3-201	30	122	TGAGGGGAGCGAGCGGCGCTTTGGGGGAGGGGTCGCGTAGGCGCCTCACCTGACCCTGCGGCCGTGCGGT	7	77	23	0.720356	TGAGGGGAGCGAGCGGCGCTTTGTGGGAGGGGTCGCGTAGGCGCCTCACCTGACCCTGCGGCCGTGCGGT	0.539157	Benign	-0.181199	5UTR
10:110964131:T:G	ENST00000265277.10	10	110964131	T	G	Benign	110964124	110964359	+	ENSG00000108061.13	SHOC2	SHOC2-201	64	292	AGGAAGAGGAGGAAGGAGGGCGAGCGAGGAGGATGGCGGAGTCGGGGCTCCTGACGGAACTCTAATGAAT	2	72	62	0.892829	AGGAAGAGGAGGAAGGAGGGCGAGCGAGGAGGATGGCGGAGTCGGGGCTCCTGACGGAACTCGAATGAAT	0.895682	Benign	0.00285304	5UTR
10:110964131:T:G	ENST00000369452.9	10	110964131	T	G	Benign	110964124	110964359	+	ENSG00000108061.13	SHOC2	SHOC2-202	60	288	GAGGAGGAAGGAGGGCGAGCGAGGAGGATGGCGGAGTCGGGGCTCCTGACGGAACTCTAATGAATCATTG	3	73	57	0.893766	GAGGAGGAAGGAGGGCGAGCGAGGAGGATGGCGGAGTCGGGGCTCCTGACGGAACTCGAATGAATCATTG	0.898058	Benign	0.00429106	5UTR
10:110964131:T:G	ENST00000685613.1	10	110964131	T	G	Benign	110964124	110964359	+	ENSG00000108061.13	SHOC2	SHOC2-209	71	299	AGGAGGAGGAAGAGGAGGAAGGAGGGCGAGCGAGGAGGATGGCGGAGTCGGGGCTCCTGACGGAACTCTA	3	73	68	0.915409	AGGAGGAGGAAGAGGAGGAAGGAGGGCGAGCGAGGAGGATGGCGGAGTCGGGGCTCCTGACGGAACTCGA	0.915485	Benign	7.58171e-05	5UTR
10:110964131:T:G	ENST00000691903.1	10	110964131	T	G	Benign	110964124	110964359	+	ENSG00000108061.13	SHOC2	SHOC2-219	71	299	AGGAGGAGGAAGAGGAGGAAGGAGGGCGAGCGAGGAGGATGGCGGAGTCGGGGCTCCTGACGGAACTCTA	3	73	68	0.915409	AGGAGGAGGAAGAGGAGGAAGGAGGGCGAGCGAGGAGGATGGCGGAGTCGGGGCTCCTGACGGAACTCGA	0.915485	Benign	7.58171e-05	5UTR
10:110964131:T:G	ENST00000692776.1	10	110964131	T	G	Benign	110964124	110964359	+	ENSG00000108061.13	SHOC2	SHOC2-220	73	301	AGGAGGAGGAAGAGGAGGAAGGAGGGCGAGCGAGGAGGATGGCGGAGTCGGGGCTCCTGACGGAACTCTA	5	75	68	0.915409	AGGAGGAGGAAGAGGAGGAAGGAGGGCGAGCGAGGAGGATGGCGGAGTCGGGGCTCCTGACGGAACTCGA	0.915485	Benign	7.58171e-05	5UTR
10:112950801:C:T	ENST00000542695.5	10	112950801	C	T	Benign	112950249	112950946	+	ENSG00000148737.17	TCF7L2	TCF7L2-219	551	825	TGGTGGGTGAAAAAAAAATGCCGCAGCTGAACGGCGGTGGAGGGGATGACCTAGGCGCCAACGACGAACT	490	560	61	0.702722	TGGTGGGTGAAAAAAAAATGCCGCAGCTGAACGGCGGTGGAGGGGATGACCTAGGCGCCAATGACGAACT	0.740967	Benign	0.0382451	5UTR
10:114277941:C:T	ENST00000603594.2	10	114277941	C	T	Benign	114277913	114278048	+	ENSG00000165816.13	VWA2	VWA2-203	683	1006	TCACTGTGTTTGCTGTGGGGGTCAGGTTTCCCAGGTGGGAGGAGCTGCATGCACTGGCCAGCGAGCCTAG	622	692	61	0.800518	TCACTGTGTTTGCTGTGGGGGTCAGGTTTCCCAGGTGGGAGGAGCTGCATGCACTGGCCAGTGAGCCTAG	0.739578	Benign	-0.0609401	5UTR
10:121597968:T:C	ENST00000336553.10	10	121597968	T	C	Benign	121597961	121598397	-	ENSG00000066468.24	FGFR2	FGFR2-201	428	585	CGACCCACGCGGGGCGCGGGGACAACACAGGTCGCGGAGGAGCGTTGCCATTCAAGTGACTGCAGCAGCA	379	449	49	0.708287	CGACCCACGCGGGGCGCGGGGACAACACAGGTCGCGGAGGAGCGTTGCCGTTCAAGTGACTGCAGCAGCA	0.685066	Benign	-0.0232208	5UTR
10:121597968:T:C	ENST00000356226.8	10	121597968	T	C	Benign	121597961	121598459	-	ENSG00000066468.24	FGFR2	FGFR2-204	490	647	CGACCCACGCGGGGCGCGGGGACAACACAGGTCGCGGAGGAGCGTTGCCATTCAAGTGACTGCAGCAGCA	441	511	49	0.708287	CGACCCACGCGGGGCGCGGGGACAACACAGGTCGCGGAGGAGCGTTGCCGTTCAAGTGACTGCAGCAGCA	0.685066	Benign	-0.0232208	5UTR
10:121597968:T:C	ENST00000358487.10	10	121597968	T	C	Benign	121597961	121598445	-	ENSG00000066468.24	FGFR2	FGFR2-206	476	633	CGACCCACGCGGGGCGCGGGGACAACACAGGTCGCGGAGGAGCGTTGCCATTCAAGTGACTGCAGCAGCA	427	497	49	0.708287	CGACCCACGCGGGGCGCGGGGACAACACAGGTCGCGGAGGAGCGTTGCCGTTCAAGTGACTGCAGCAGCA	0.685066	Benign	-0.0232208	5UTR
10:121597968:T:C	ENST00000359354.6	10	121597968	T	C	Benign	121597961	121598299	-	ENSG00000066468.24	FGFR2	FGFR2-207	330	487	CGACCCACGCGGGGCGCGGGGACAACACAGGTCGCGGAGGAGCGTTGCCATTCAAGTGACTGCAGCAGCA	281	351	49	0.708287	CGACCCACGCGGGGCGCGGGGACAACACAGGTCGCGGAGGAGCGTTGCCGTTCAAGTGACTGCAGCAGCA	0.685066	Benign	-0.0232208	5UTR
10:121597968:T:C	ENST00000360144.7	10	121597968	T	C	Benign	121597961	121598433	-	ENSG00000066468.24	FGFR2	FGFR2-208	464	621	CGACCCACGCGGGGCGCGGGGACAACACAGGTCGCGGAGGAGCGTTGCCATTCAAGTGACTGCAGCAGCA	415	485	49	0.708287	CGACCCACGCGGGGCGCGGGGACAACACAGGTCGCGGAGGAGCGTTGCCGTTCAAGTGACTGCAGCAGCA	0.685066	Benign	-0.0232208	5UTR
10:121597968:T:C	ENST00000369058.7	10	121597968	T	C	Benign	121597961	121598235	-	ENSG00000066468.24	FGFR2	FGFR2-210	266	423	CGACCCACGCGGGGCGCGGGGACAACACAGGTCGCGGAGGAGCGTTGCCATTCAAGTGACTGCAGCAGCA	217	287	49	0.708287	CGACCCACGCGGGGCGCGGGGACAACACAGGTCGCGGAGGAGCGTTGCCGTTCAAGTGACTGCAGCAGCA	0.685066	Benign	-0.0232208	5UTR
10:121597968:T:C	ENST00000369059.5	10	121597968	T	C	Benign	121597961	121598453	-	ENSG00000066468.24	FGFR2	FGFR2-211	484	641	CGACCCACGCGGGGCGCGGGGACAACACAGGTCGCGGAGGAGCGTTGCCATTCAAGTGACTGCAGCAGCA	435	505	49	0.708287	CGACCCACGCGGGGCGCGGGGACAACACAGGTCGCGGAGGAGCGTTGCCGTTCAAGTGACTGCAGCAGCA	0.685066	Benign	-0.0232208	5UTR
10:121597968:T:C	ENST00000369060.8	10	121597968	T	C	Benign	121597961	121598299	-	ENSG00000066468.24	FGFR2	FGFR2-212	330	487	CGACCCACGCGGGGCGCGGGGACAACACAGGTCGCGGAGGAGCGTTGCCATTCAAGTGACTGCAGCAGCA	281	351	49	0.708287	CGACCCACGCGGGGCGCGGGGACAACACAGGTCGCGGAGGAGCGTTGCCGTTCAAGTGACTGCAGCAGCA	0.685066	Benign	-0.0232208	5UTR
10:121597968:T:C	ENST00000457416.6	10	121597968	T	C	Benign	121597961	121598404	-	ENSG00000066468.24	FGFR2	FGFR2-215	435	592	CGACCCACGCGGGGCGCGGGGACAACACAGGTCGCGGAGGAGCGTTGCCATTCAAGTGACTGCAGCAGCA	386	456	49	0.708287	CGACCCACGCGGGGCGCGGGGACAACACAGGTCGCGGAGGAGCGTTGCCGTTCAAGTGACTGCAGCAGCA	0.685066	Benign	-0.0232208	5UTR
10:121597968:T:C	ENST00000604236.5	10	121597968	T	C	Benign	121597961	121598414	-	ENSG00000066468.24	FGFR2	FGFR2-222	445	602	CGACCCACGCGGGGCGCGGGGACAACACAGGTCGCGGAGGAGCGTTGCCATTCAAGTGACTGCAGCAGCA	396	466	49	0.708287	CGACCCACGCGGGGCGCGGGGACAACACAGGTCGCGGAGGAGCGTTGCCGTTCAAGTGACTGCAGCAGCA	0.685066	Benign	-0.0232208	5UTR
10:121597968:T:C	ENST00000613048.4	10	121597968	T	C	Benign	121597961	121598459	-	ENSG00000066468.24	FGFR2	FGFR2-224	490	647	CGACCCACGCGGGGCGCGGGGACAACACAGGTCGCGGAGGAGCGTTGCCATTCAAGTGACTGCAGCAGCA	441	511	49	0.708287	CGACCCACGCGGGGCGCGGGGACAACACAGGTCGCGGAGGAGCGTTGCCGTTCAAGTGACTGCAGCAGCA	0.685066	Benign	-0.0232208	5UTR
10:121597968:T:C	ENST00000684153.1	10	121597968	T	C	Benign	121597961	121598367	-	ENSG00000066468.24	FGFR2	FGFR2-240	398	555	CGACCCACGCGGGGCGCGGGGACAACACAGGTCGCGGAGGAGCGTTGCCATTCAAGTGACTGCAGCAGCA	349	419	49	0.708287	CGACCCACGCGGGGCGCGGGGACAACACAGGTCGCGGAGGAGCGTTGCCGTTCAAGTGACTGCAGCAGCA	0.685066	Benign	-0.0232208	5UTR
10:123008776:G:A	ENST00000368886.10	10	123008776	G	A	Benign	123008693	123008796	-	ENSG00000095574.12	IKZF5	IKZF5-201	19	299	CGACTGTGACGGTGACGAAGACGGCGGCGGCGGCGACGGCATTTAACAAGGCGGTGTGGTTTACTCCATG	19	89	0	0.721883	TGACTGTGACGGTGACGAAGACGGCGGCGGCGGCGACGGCATTTAACAAGGCGGTGTGGTTTACTCCATG	0.638491	Benign	-0.083392	5UTR
10:125823138:G:A	ENST00000368778.7	10	125823138	G	A	Benign	125823028	125823197	-	ENSG00000188690.15	UROS	UROS-202	58	194	GCCCGGCGCGGGTGGCCGCCGCGGCCCCTCGGGCTGCGTGGGGAGGGGGCTTCCGCCCCTGTTGTCATTG	5	75	53	0.718039	GCCCGGCGCGGGTGGCCGCCGCGGCCCCTCGGGCTGCGTGGGGAGGGGGCTTCTGCCCCTGTTGTCATTG	0.672149	Benign	-0.0458902	5UTR
10:125823138:G:A	ENST00000368797.10	10	125823138	G	A	Benign	125823028	125823259	-	ENSG00000188690.15	UROS	UROS-204	120	256	GCCCGGCGCGGGTGGCCGCCGCGGCCCCTCGGGCTGCGTGGGGAGGGGGCTTCCGCCCCTGTTGTCATTG	67	137	53	0.718039	GCCCGGCGCGGGTGGCCGCCGCGGCCCCTCGGGCTGCGTGGGGAGGGGGCTTCTGCCCCTGTTGTCATTG	0.672149	Benign	-0.0458902	5UTR
10:125823138:G:A	ENST00000420761.5	10	125823138	G	A	Benign	125823028	125823249	-	ENSG00000188690.15	UROS	UROS-205	110	246	GCCCGGCGCGGGTGGCCGCCGCGGCCCCTCGGGCTGCGTGGGGAGGGGGCTTCCGCCCCTGTTGTCATTG	57	127	53	0.718039	GCCCGGCGCGGGTGGCCGCCGCGGCCCCTCGGGCTGCGTGGGGAGGGGGCTTCTGCCCCTGTTGTCATTG	0.672149	Benign	-0.0458902	5UTR
10:125823138:G:A	ENST00000648119.1	10	125823138	G	A	Benign	125823028	125823212	-	ENSG00000188690.15	UROS	UROS-213	73	209	GCCCGGCGCGGGTGGCCGCCGCGGCCCCTCGGGCTGCGTGGGGAGGGGGCTTCCGCCCCTGTTGTCATTG	20	90	53	0.718039	GCCCGGCGCGGGTGGCCGCCGCGGCCCCTCGGGCTGCGTGGGGAGGGGGCTTCTGCCCCTGTTGTCATTG	0.672149	Benign	-0.0458902	5UTR
10:125823138:G:A	ENST00000648427.1	10	125823138	G	A	Benign	125823028	125823200	-	ENSG00000188690.15	UROS	UROS-214	61	197	GCCCGGCGCGGGTGGCCGCCGCGGCCCCTCGGGCTGCGTGGGGAGGGGGCTTCCGCCCCTGTTGTCATTG	8	78	53	0.718039	GCCCGGCGCGGGTGGCCGCCGCGGCCCCTCGGGCTGCGTGGGGAGGGGGCTTCTGCCCCTGTTGTCATTG	0.672149	Benign	-0.0458902	5UTR
10:125823138:G:A	ENST00000649536.1	10	125823138	G	A	Benign	125823028	125823202	-	ENSG00000188690.15	UROS	UROS-217	63	199	GCCCGGCGCGGGTGGCCGCCGCGGCCCCTCGGGCTGCGTGGGGAGGGGGCTTCCGCCCCTGTTGTCATTG	10	80	53	0.718039	GCCCGGCGCGGGTGGCCGCCGCGGCCCCTCGGGCTGCGTGGGGAGGGGGCTTCTGCCCCTGTTGTCATTG	0.672149	Benign	-0.0458902	5UTR
10:125823187:C:T	ENST00000368778.7	10	125823187	C	T	Benign	125823028	125823197	-	ENSG00000188690.15	UROS	UROS-202	9	194	GCCCGGCGCGGGTGGCCGCCGCGGCCCCTCGGGCTGCGTGGGGAGGGGGCTTCCGCCCCTGTTGTCATTG	5	75	4	0.718039	GCCCAGCGCGGGTGGCCGCCGCGGCCCCTCGGGCTGCGTGGGGAGGGGGCTTCCGCCCCTGTTGTCATTG	0.650104	Benign	-0.0679355	5UTR
10:125823187:C:T	ENST00000368797.10	10	125823187	C	T	Benign	125823028	125823259	-	ENSG00000188690.15	UROS	UROS-204	71	256	GTCTGAGGTGCGGGGTCCTGGGGCCCGGCGCGGGTGGCCGCCGCGGCCCCTCGGGCTGCGTGGGGAGGGG	45	115	26	0.713059	GTCTGAGGTGCGGGGTCCTGGGGCCCAGCGCGGGTGGCCGCCGCGGCCCCTCGGGCTGCGTGGGGAGGGG	0.608028	Benign	-0.105031	5UTR
10:125823187:C:T	ENST00000420761.5	10	125823187	C	T	Benign	125823028	125823249	-	ENSG00000188690.15	UROS	UROS-205	61	246	GTCTGAGGTGCGGGGTCCTGGGGCCCGGCGCGGGTGGCCGCCGCGGCCCCTCGGGCTGCGTGGGGAGGGG	35	105	26	0.713059	GTCTGAGGTGCGGGGTCCTGGGGCCCAGCGCGGGTGGCCGCCGCGGCCCCTCGGGCTGCGTGGGGAGGGG	0.608028	Benign	-0.105031	5UTR
10:125823187:C:T	ENST00000648119.1	10	125823187	C	T	Benign	125823028	125823212	-	ENSG00000188690.15	UROS	UROS-213	24	209	CTGAGGTGCGGGGTCCTGGGGCCCGGCGCGGGTGGCCGCCGCGGCCCCTCGGGCTGCGTGGGGAGGGGGC	0	70	24	0.712701	CTGAGGTGCGGGGTCCTGGGGCCCAGCGCGGGTGGCCGCCGCGGCCCCTCGGGCTGCGTGGGGAGGGGGC	0.612144	Benign	-0.100557	5UTR
10:125823187:C:T	ENST00000648427.1	10	125823187	C	T	Benign	125823028	125823200	-	ENSG00000188690.15	UROS	UROS-214	12	197	GCCCGGCGCGGGTGGCCGCCGCGGCCCCTCGGGCTGCGTGGGGAGGGGGCTTCCGCCCCTGTTGTCATTG	8	78	4	0.718039	GCCCAGCGCGGGTGGCCGCCGCGGCCCCTCGGGCTGCGTGGGGAGGGGGCTTCCGCCCCTGTTGTCATTG	0.650104	Benign	-0.0679355	5UTR
10:125823187:C:T	ENST00000649536.1	10	125823187	C	T	Benign	125823028	125823202	-	ENSG00000188690.15	UROS	UROS-217	14	199	GCCCGGCGCGGGTGGCCGCCGCGGCCCCTCGGGCTGCGTGGGGAGGGGGCTTCCGCCCCTGTTGTCATTG	10	80	4	0.718039	GCCCAGCGCGGGTGGCCGCCGCGGCCCCTCGGGCTGCGTGGGGAGGGGGCTTCCGCCCCTGTTGTCATTG	0.650104	Benign	-0.0679355	5UTR
10:125823205:A:G	ENST00000368797.10	10	125823205	A	G	Pathogenic	125823028	125823259	-	ENSG00000188690.15	UROS	UROS-204	53	256	GAGGTGCGGGGTCCTGGGGCCCGGCGCGGGTGGCCGCCGCGGCCCCTCGGGCTGCGTGGGGAGGGGGCTT	49	119	4	0.763256	GAGGCGCGGGGTCCTGGGGCCCGGCGCGGGTGGCCGCCGCGGCCCCTCGGGCTGCGTGGGGAGGGGGCTT	0.748906	Pathogenic	-0.0143509	5UTR
10:125823205:A:G	ENST00000420761.5	10	125823205	A	G	Pathogenic	125823028	125823249	-	ENSG00000188690.15	UROS	UROS-205	43	246	GAGGTGCGGGGTCCTGGGGCCCGGCGCGGGTGGCCGCCGCGGCCCCTCGGGCTGCGTGGGGAGGGGGCTT	39	109	4	0.763256	GAGGCGCGGGGTCCTGGGGCCCGGCGCGGGTGGCCGCCGCGGCCCCTCGGGCTGCGTGGGGAGGGGGCTT	0.748906	Pathogenic	-0.0143509	5UTR
10:125823205:A:G	ENST00000648119.1	10	125823205	A	G	Pathogenic	125823028	125823212	-	ENSG00000188690.15	UROS	UROS-213	6	209	GAGGTGCGGGGTCCTGGGGCCCGGCGCGGGTGGCCGCCGCGGCCCCTCGGGCTGCGTGGGGAGGGGGCTT	2	72	4	0.763256	GAGGCGCGGGGTCCTGGGGCCCGGCGCGGGTGGCCGCCGCGGCCCCTCGGGCTGCGTGGGGAGGGGGCTT	0.748906	Pathogenic	-0.0143509	5UTR
10:14954284:A:G	ENST00000378289.8	10	14954284	A	G	Benign	14954010	14954433	-	ENSG00000152457.18	DCLRE1C	DCLRE1C-210	148	422	TTGTTGGGCGGGAATGAGCCTTGCACTGGGCAGGGCTCAGGGCCCATCGCGTGCAGCGAAGCGCGGGTGA	145	215	3	0.723363	TTGCTGGGCGGGAATGAGCCTTGCACTGGGCAGGGCTCAGGGCCCATCGCGTGCAGCGAAGCGCGGGTGA	0.669696	Benign	-0.0536665	5UTR
10:17230107:C:G	ENST00000469543.5	10	17230107	C	G	Benign	17230003	17230633	+	ENSG00000026025.16	VIM	VIM-203	103	629	CCTTGGGGATGTGGCCGGGGGGAGGCCTGCCAGGGAGACAGCGGAGAGCGGGGCTGTGGCTGTGGTGGCG	73	143	30	0.893341	CCTTGGGGATGTGGCCGGGGGGAGGCCTGCGAGGGAGACAGCGGAGAGCGGGGCTGTGGCTGTGGTGGCG	0.912756	Benign	0.0194153	5UTR
10:18140679:G:A	ENST00000324631.13	10	18140679	G	A	Benign	18140423	18140737	+	ENSG00000165995.23	CACNB2	CACNB2-202	255	313	TGAGCCCTGGGCGGCCCCCAGAGCCGATCAGAGCGCGGGGAGGCGGGGGCGAGGAGGAGGGGACCCGCCG	203	273	52	0.728105	TGAGCCCTGGGCGGCCCCCAGAGCCGATCAGAGCGCGGGGAGGCGGGGGCGAAGAGGAGGGGACCCGCCG	0.594477	Benign	-0.133627	5UTR
10:18140695:C:A	ENST00000324631.13	10	18140695	C	A	Benign	18140423	18140737	+	ENSG00000165995.23	CACNB2	CACNB2-202	271	313	AGCCGATCAGAGCGCGGGGAGGCGGGGGCGAGGAGGAGGGGACCCGCCGCCGGGGGCTGGCTGCTTCGCT	224	294	47	0.907021	AGCCGATCAGAGCGCGGGGAGGCGGGGGCGAGGAGGAGGGGACCCGCAGCCGGGGGCTGGCTGCTTCGCT	0.910097	Benign	0.00307608	5UTR
10:18140701:G:A	ENST00000324631.13	10	18140701	G	A	Benign	18140423	18140737	+	ENSG00000165995.23	CACNB2	CACNB2-202	277	313	GAGGCGGGGGCGAGGAGGAGGGGACCCGCCGCCGGGGGCTGGCTGCTTCGCTCCGAGCCGACTTTTCGCC	242	312	35	0.875406	GAGGCGGGGGCGAGGAGGAGGGGACCCGCCGCCGGAGGCTGGCTGCTTCGCTCCGAGCCGACTTTTCGCC	0.794421	Benign	-0.0809848	5UTR
10:18140706:G:A	ENST00000324631.13	10	18140706	G	A	Benign	18140423	18140737	+	ENSG00000165995.23	CACNB2	CACNB2-202	282	313	AGGCGGGGGCGAGGAGGAGGGGACCCGCCGCCGGGGGCTGGCTGCTTCGCTCCGAGCCGACTTTTCGCCA	243	313	39	0.860045	AGGCGGGGGCGAGGAGGAGGGGACCCGCCGCCGGGGGCTAGCTGCTTCGCTCCGAGCCGACTTTTCGCCA	0.805957	Benign	-0.0540881	5UTR
10:18140720:G:T	ENST00000324631.13	10	18140720	G	T	Benign	18140423	18140737	+	ENSG00000165995.23	CACNB2	CACNB2-202	296	313	AGGCGGGGGCGAGGAGGAGGGGACCCGCCGCCGGGGGCTGGCTGCTTCGCTCCGAGCCGACTTTTCGCCA	243	313	53	0.860045	AGGCGGGGGCGAGGAGGAGGGGACCCGCCGCCGGGGGCTGGCTGCTTCGCTCCTAGCCGACTTTTCGCCA	0.830702	Benign	-0.0293424	5UTR
10:27100452:A:C	ENST00000376087.5	10	27100452	A	C	Pathogenic	27100326	27100495	-	ENSG00000107890.17	ANKRD26	ANKRD26-201	42	168	GTGTCTAGCGGGATCGCTTGCTTGGTAACCCGGAGGGAGAGATTGGAAACCGCGGAGTTTCCTTTGGGAG	0	70	42	0.731499	GTGTCTAGCGGGATCGCTTGCTTGGTAACCCGGAGGGAGAGAGTGGAAACCGCGGAGTTTCCTTTGGGAG	0.749568	Pathogenic	0.0180684	5UTR
10:27100452:A:C	ENST00000676420.1	10	27100452	A	C	Pathogenic	27100326	27100495	-	ENSG00000107890.17	ANKRD26	ANKRD26-219	42	168	GTGTCTAGCGGGATCGCTTGCTTGGTAACCCGGAGGGAGAGATTGGAAACCGCGGAGTTTCCTTTGGGAG	0	70	42	0.731499	GTGTCTAGCGGGATCGCTTGCTTGGTAACCCGGAGGGAGAGAGTGGAAACCGCGGAGTTTCCTTTGGGAG	0.749568	Pathogenic	0.0180684	5UTR
10:27100466:G:C	ENST00000376087.5	10	27100466	G	C	Benign	27100326	27100495	-	ENSG00000107890.17	ANKRD26	ANKRD26-201	28	168	TAGCGGGATCGCTTGCTTGGTAACCCGGAGGGAGAGATTGGAAACCGCGGAGTTTCCTTTGGGAGGCTGC	5	75	23	0.71441	TAGCGGGATCGCTTGCTTGGTAAGCCGGAGGGAGAGATTGGAAACCGCGGAGTTTCCTTTGGGAGGCTGC	0.646943	Benign	-0.0674676	5UTR
10:27100466:G:C	ENST00000676420.1	10	27100466	G	C	Benign	27100326	27100495	-	ENSG00000107890.17	ANKRD26	ANKRD26-219	28	168	TAGCGGGATCGCTTGCTTGGTAACCCGGAGGGAGAGATTGGAAACCGCGGAGTTTCCTTTGGGAGGCTGC	5	75	23	0.71441	TAGCGGGATCGCTTGCTTGGTAAGCCGGAGGGAGAGATTGGAAACCGCGGAGTTTCCTTTGGGAGGCTGC	0.646943	Benign	-0.0674676	5UTR
10:27155374:G:A	ENST00000375940.9	10	27155374	G	A	Benign	27155351	27155427	+	ENSG00000120539.15	MASTL	MASTL-202	22	75	TTTGAACCCAGTTGGCGGGAGTGGCTGCTCGCGGAGGGGCAGTGTCTGCGGGGCCGCTGTATGCTGTCCA	2	72	20	0.860724	TTTGAACCCAGTTGGCGGGAATGGCTGCTCGCGGAGGGGCAGTGTCTGCGGGGCCGCTGTATGCTGTCCA	0.827512	Benign	-0.0332127	5UTR
10:27155374:G:A	ENST00000375946.8	10	27155374	G	A	Benign	27154823	27155427	+	ENSG00000120539.15	MASTL	MASTL-203	550	603	TTTGAACCCAGTTGGCGGGAGTGGCTGCTCGCGGAGGGGCAGTGTCTGCGGGGCCGCTGTATGCTGTCCA	530	600	20	0.860724	TTTGAACCCAGTTGGCGGGAATGGCTGCTCGCGGAGGGGCAGTGTCTGCGGGGCCGCTGTATGCTGTCCA	0.827512	Benign	-0.0332127	5UTR
10:27155399:C:A	ENST00000375940.9	10	27155399	C	A	Benign	27155351	27155427	+	ENSG00000120539.15	MASTL	MASTL-202	47	75	TTGAACCCAGTTGGCGGGAGTGGCTGCTCGCGGAGGGGCAGTGTCTGCGGGGCCGCTGTATGCTGTCCAG	3	73	44	0.83458	TTGAACCCAGTTGGCGGGAGTGGCTGCTCGCGGAGGGGCAGTGTATGCGGGGCCGCTGTATGCTGTCCAG	0.833236	Benign	-0.0013445	5UTR
10:27155399:C:A	ENST00000375946.8	10	27155399	C	A	Benign	27154823	27155427	+	ENSG00000120539.15	MASTL	MASTL-203	575	603	TTGAACCCAGTTGGCGGGAGTGGCTGCTCGCGGAGGGGCAGTGTCTGCGGGGCCGCTGTATGCTGTCCAG	531	601	44	0.83458	TTGAACCCAGTTGGCGGGAGTGGCTGCTCGCGGAGGGGCAGTGTATGCGGGGCCGCTGTATGCTGTCCAG	0.833236	Benign	-0.0013445	5UTR
10:27155400:T:C	ENST00000375940.9	10	27155400	T	C	Benign	27155351	27155427	+	ENSG00000120539.15	MASTL	MASTL-202	48	75	GAACCCAGTTGGCGGGAGTGGCTGCTCGCGGAGGGGCAGTGTCTGCGGGGCCGCTGTATGCTGTCCAGCG	5	75	43	0.808706	GAACCCAGTTGGCGGGAGTGGCTGCTCGCGGAGGGGCAGTGTCCGCGGGGCCGCTGTATGCTGTCCAGCG	0.799334	Benign	-0.00937229	5UTR
10:27155400:T:C	ENST00000375946.8	10	27155400	T	C	Benign	27154823	27155427	+	ENSG00000120539.15	MASTL	MASTL-203	576	603	CGGCGTGGGCGGAGCCTCACTTTGAACCCAGTTGGCGGGAGTGGCTGCTCGCGGAGGGGCAGTGTCTGCG	510	580	66	0.756078	CGGCGTGGGCGGAGCCTCACTTTGAACCCAGTTGGCGGGAGTGGCTGCTCGCGGAGGGGCAGTGTCCGCG	0.699915	Benign	-0.0561628	5UTR
10:27155415:T:G	ENST00000375940.9	10	27155415	T	G	Benign	27155351	27155427	+	ENSG00000120539.15	MASTL	MASTL-202	63	75	TTGAACCCAGTTGGCGGGAGTGGCTGCTCGCGGAGGGGCAGTGTCTGCGGGGCCGCTGTATGCTGTCCAG	3	73	60	0.83458	TTGAACCCAGTTGGCGGGAGTGGCTGCTCGCGGAGGGGCAGTGTCTGCGGGGCCGCTGTAGGCTGTCCAG	0.805317	Benign	-0.0292631	5UTR
10:27155415:T:G	ENST00000375946.8	10	27155415	T	G	Benign	27154823	27155427	+	ENSG00000120539.15	MASTL	MASTL-203	591	603	TCACTTTGAACCCAGTTGGCGGGAGTGGCTGCTCGCGGAGGGGCAGTGTCTGCGGGGCCGCTGTATGCTG	526	596	65	0.842288	TCACTTTGAACCCAGTTGGCGGGAGTGGCTGCTCGCGGAGGGGCAGTGTCTGCGGGGCCGCTGTAGGCTG	0.812107	Benign	-0.0301811	5UTR
10:27240458:C:T	ENST00000679220.1	10	27240458	C	T	Pathogenic	27240394	27240475	-	ENSG00000107897.20	ACBD5	ACBD5-228	69	133	GGGGCGGGCGTCGGGGACATTACCGGACAGGCCTTGTCCGGCAATACCAAGGCTCTTGGGAAAGCTGGTG	2	72	67	0.737107	GGGGCGGGCGTCGGGGACATTACCGGACAGGCCTTGTCCGGCAATACCAAGGCTCTTGGGAAAGCTGATG	0.721669	Pathogenic	-0.0154381	5UTR
10:27240620:C:A	ENST00000375897.7	10	27240620	C	A	Benign	27240493	27240880	-	ENSG00000107897.20	ACBD5	ACBD5-202	259	386	CTTAGTCACGCCCCGGGGGAGGAGGAAGGAGCCGGGCCGCTTCGATCTGTGTGGCCTGGATAGGGCAGGG	245	315	14	0.740385	CTTAGTCACGCCCCTGGGGAGGAGGAAGGAGCCGGGCCGCTTCGATCTGTGTGGCCTGGATAGGGCAGGG	0.461011	Benign	-0.279375	5UTR
10:27240620:C:A	ENST00000676732.1	10	27240620	C	A	Benign	27240394	27240632	-	ENSG00000107897.20	ACBD5	ACBD5-213	11	237	GTCACGCCCCGGGGGAGGAGGAAGGAGCCGGGCCGCTTCGATCTGTGTGGCCTGGATAGGGCAGGGCAAA	1	71	10	0.715736	GTCACGCCCCTGGGGAGGAGGAAGGAGCCGGGCCGCTTCGATCTGTGTGGCCTGGATAGGGCAGGGCAAA	0.473894	Benign	-0.241842	5UTR
10:27240620:C:A	ENST00000677311.1	10	27240620	C	A	Benign	27240493	27240798	-	ENSG00000107897.20	ACBD5	ACBD5-218	177	304	CTTAGTCACGCCCCGGGGGAGGAGGAAGGAGCCGGGCCGCTTCGATCTGTGTGGCCTGGATAGGGCAGGG	163	233	14	0.740385	CTTAGTCACGCCCCTGGGGAGGAGGAAGGAGCCGGGCCGCTTCGATCTGTGTGGCCTGGATAGGGCAGGG	0.461011	Benign	-0.279375	5UTR
10:27240620:C:A	ENST00000677960.1	10	27240620	C	A	Benign	27240394	27240763	-	ENSG00000107897.20	ACBD5	ACBD5-225	142	368	CTTAGTCACGCCCCGGGGGAGGAGGAAGGAGCCGGGCCGCTTCGATCTGTGTGGCCTGGATAGGGCAGGG	128	198	14	0.740385	CTTAGTCACGCCCCTGGGGAGGAGGAAGGAGCCGGGCCGCTTCGATCTGTGTGGCCTGGATAGGGCAGGG	0.461011	Benign	-0.279375	5UTR
10:27509877:T:A	ENST00000683797.1	10	27509877	T	A	Pathogenic	27509874	27509931	+	ENSG00000099246.18	RAB18	RAB18-234	165	446	GAAGATCCTCATCATCGGCGAGAGTGGGGTGGGCAAGTCCAGGTGAGGCGGAGCCTGCTCTTGAGGTTCA	110	180	55	0.727495	GAAGATCCTCATCATCGGCGAGAGTGGGGTGGGCAAGTCCAGGTGAGGCGGAGCCAGCTCTTGAGGTTCA	0.665184	Pathogenic	-0.0623115	5UTR
10:28534053:G:T	ENST00000414108.6	10	28534053	G	T	Benign	28534034	28534183	+	ENSG00000095787.24	WAC	WAC-206	18	205	CCGAGGCCGGGGTGGAGGGATTGGAAGGGGCCGGAGGGGGAAGGGAGGGACTGCTACTCGAGCGCAGGCC	7	77	11	0.917815	CCGAGGCCGGGTTGGAGGGATTGGAAGGGGCCGGAGGGGGAAGGGAGGGACTGCTACTCGAGCGCAGGCC	0.915285	Benign	-0.0025298	5UTR
10:28534053:G:T	ENST00000526722.1	10	28534053	G	T	Benign	28533997	28534183	+	ENSG00000095787.24	WAC	WAC-216	290	477	GAGCTGTCACGACCGGAGGGGGGACTCGCAGCCTTACCAGGTACCAGCCGAGGCCGGGGTGGAGGGATTG	232	302	58	0.757395	GAGCTGTCACGACCGGAGGGGGGACTCGCAGCCTTACCAGGTACCAGCCGAGGCCGGGTTGGAGGGATTG	0.693365	Benign	-0.0640295	5UTR
10:28534057:A:G	ENST00000414108.6	10	28534057	A	G	Benign	28534034	28534183	+	ENSG00000095787.24	WAC	WAC-206	22	205	GGAGGGATTGGAAGGGGCCGGAGGGGGAAGGGAGGGACTGCTACTCGAGCGCAGGCCTCAGAAGTCGATA	20	90	2	0.912715	GGGGGGATTGGAAGGGGCCGGAGGGGGAAGGGAGGGACTGCTACTCGAGCGCAGGCCTCAGAAGTCGATA	0.911192	Benign	-0.00152254	5UTR
10:28534057:A:G	ENST00000526722.1	10	28534057	A	G	Benign	28533997	28534183	+	ENSG00000095787.24	WAC	WAC-216	294	477	CGAGCTGTCACGACCGGAGGGGGGACTCGCAGCCTTACCAGGTACCAGCCGAGGCCGGGGTGGAGGGATT	231	301	63	0.737867	CGAGCTGTCACGACCGGAGGGGGGACTCGCAGCCTTACCAGGTACCAGCCGAGGCCGGGGTGGGGGGATT	0.718959	Benign	-0.0189075	5UTR
10:28534068:G:A	ENST00000414108.6	10	28534068	G	A	Benign	28534034	28534183	+	ENSG00000095787.24	WAC	WAC-206	33	205	TGGAAGGGGCCGGAGGGGGAAGGGAGGGACTGCTACTCGAGCGCAGGCCTCAGAAGTCGATACAGGCCCT	28	98	5	0.829953	TGGAAAGGGCCGGAGGGGGAAGGGAGGGACTGCTACTCGAGCGCAGGCCTCAGAAGTCGATACAGGCCCT	0.727684	Benign	-0.10227	5UTR
10:28534068:G:A	ENST00000526722.1	10	28534068	G	A	Benign	28533997	28534183	+	ENSG00000095787.24	WAC	WAC-216	305	477	TGGAAGGGGCCGGAGGGGGAAGGGAGGGACTGCTACTCGAGCGCAGGCCTCAGAAGTCGATACAGGCCCT	300	370	5	0.829953	TGGAAAGGGCCGGAGGGGGAAGGGAGGGACTGCTACTCGAGCGCAGGCCTCAGAAGTCGATACAGGCCCT	0.727684	Benign	-0.10227	5UTR
10:3167037:T:C	ENST00000380994.6	10	3167037	T	C	Benign	3166977	3167043	-	ENSG00000107959.17	PITRM1	PITRM1-203	118	483	TGGCGCTGCGGCGGGCGGCAGGGCCTGTGTGTGCTGAGGCGGCTGAGCGGCGGGTGACATCTGTTCCCGA	60	130	58	0.709547	TGGCGCTGCGGCGGGCGGCAGGGCCTGTGTGTGCTGAGGCGGCTGAGCGGCGGGTGACGTCTGTTCCCGA	0.647611	Benign	-0.0619361	5UTR
10:3172747:C:A	ENST00000380994.6	10	3172747	C	A	Benign	3172716	3172830	-	ENSG00000107959.17	PITRM1	PITRM1-203	82	483	TGGCGCTGCGGCGGGCGGCAGGGCCTGTGTGTGCTGAGGCGGCTGAGCGGCGGGTGACATCTGTTCCCGA	60	130	22	0.709547	TGGCGCTGCGGCGGGCGGCAGGTCCTGTGTGTGCTGAGGCGGCTGAGCGGCGGGTGACATCTGTTCCCGA	0.458166	Benign	-0.251381	5UTR
10:3172750:T:C	ENST00000380994.6	10	3172750	T	C	Benign	3172716	3172830	-	ENSG00000107959.17	PITRM1	PITRM1-203	79	483	TGCGCAATGTGGCGCTGCGGCGGGCGGCAGGGCCTGTGTGTGCTGAGGCGGCTGAGCGGCGGGTGACATC	51	121	28	0.819884	TGCGCAATGTGGCGCTGCGGCGGGCGGCGGGGCCTGTGTGTGCTGAGGCGGCTGAGCGGCGGGTGACATC	0.873328	Benign	0.0534441	5UTR
10:3172783:G:C	ENST00000380994.6	10	3172783	G	C	Benign	3172716	3172830	-	ENSG00000107959.17	PITRM1	PITRM1-203	46	483	TCGTCATGCGCAATGTGGCGCTGCGGCGGGCGGCAGGGCCTGTGTGTGCTGAGGCGGCTGAGCGGCGGGT	45	115	1	0.772094	TGGTCATGCGCAATGTGGCGCTGCGGCGGGCGGCAGGGCCTGTGTGTGCTGAGGCGGCTGAGCGGCGGGT	0.737714	Benign	-0.0343806	5UTR
10:4826253:G:T	ENST00000298375.12	10	4826253	G	T	Benign	4826206	4826325	+	ENSG00000165568.18	AKR1E2	AKR1E2-201	46	118	CGGGTCGCCAGCGCCGCAGTAGCTCGCGCGGTGCCTGTCGGTAGTCGCGTGCGGGGCGGCGGGGCGGCGG	31	101	15	0.748057	CGGGTCGCCAGCGCCTCAGTAGCTCGCGCGGTGCCTGTCGGTAGTCGCGTGCGGGGCGGCGGGGCGGCGG	0.711924	Benign	-0.0361333	5UTR
10:4826253:G:T	ENST00000463345.5	10	4826253	G	T	Benign	4826233	4826325	+	ENSG00000165568.18	AKR1E2	AKR1E2-206	19	91	CGGGTCGCCAGCGCCGCAGTAGCTCGCGCGGTGCCTGTCGGTAGTCGCGTGCGGGGCGGCGGGGCGGCGG	4	74	15	0.748057	CGGGTCGCCAGCGCCTCAGTAGCTCGCGCGGTGCCTGTCGGTAGTCGCGTGCGGGGCGGCGGGGCGGCGG	0.711924	Benign	-0.0361333	5UTR
10:49614146:G:C	ENST00000337653.7	10	49614146	G	C	Benign	49614036	49614190	+	ENSG00000070748.19	CHAT	CHAT-201	109	153	TTGCCCGAGTTCCTCCGGGAAGCGCTCCGGGTAGATTCTGGGGGCCGGGAGCTGAGATCCCTGGGCGGGG	70	140	39	0.703364	TTGCCCGAGTTCCTCCGGGAAGCGCTCCGGGTAGATTCTCGGGGCCGGGAGCTGAGATCCCTGGGCGGGG	0.63737	Benign	-0.0659941	5UTR
10:49614146:G:C	ENST00000395562.2	10	49614146	G	C	Benign	49614036	49614476	+	ENSG00000070748.19	CHAT	CHAT-205	109	469	TTGCCCGAGTTCCTCCGGGAAGCGCTCCGGGTAGATTCTGGGGGCCGGGAGCTGAGATCCCTGGGCGGGG	70	140	39	0.703364	TTGCCCGAGTTCCTCCGGGAAGCGCTCCGGGTAGATTCTCGGGGCCGGGAGCTGAGATCCCTGGGCGGGG	0.63737	Benign	-0.0659941	5UTR
10:49614146:G:C	ENST00000466590.6	10	49614146	G	C	Benign	49614036	49614190	+	ENSG00000070748.19	CHAT	CHAT-207	109	153	TTGCCCGAGTTCCTCCGGGAAGCGCTCCGGGTAGATTCTGGGGGCCGGGAGCTGAGATCCCTGGGCGGGG	70	140	39	0.703364	TTGCCCGAGTTCCTCCGGGAAGCGCTCCGGGTAGATTCTCGGGGCCGGGAGCTGAGATCCCTGGGCGGGG	0.63737	Benign	-0.0659941	5UTR
10:49614173:G:A	ENST00000337653.7	10	49614173	G	A	Benign	49614036	49614190	+	ENSG00000070748.19	CHAT	CHAT-201	136	153	TTGCCCGAGTTCCTCCGGGAAGCGCTCCGGGTAGATTCTGGGGGCCGGGAGCTGAGATCCCTGGGCGGGG	70	140	66	0.703364	TTGCCCGAGTTCCTCCGGGAAGCGCTCCGGGTAGATTCTGGGGGCCGGGAGCTGAGATCCCTGGGCAGGG	0.5389	Benign	-0.164465	5UTR
10:49614173:G:A	ENST00000395562.2	10	49614173	G	A	Benign	49614036	49614476	+	ENSG00000070748.19	CHAT	CHAT-205	136	469	TTGCCCGAGTTCCTCCGGGAAGCGCTCCGGGTAGATTCTGGGGGCCGGGAGCTGAGATCCCTGGGCGGGG	70	140	66	0.703364	TTGCCCGAGTTCCTCCGGGAAGCGCTCCGGGTAGATTCTGGGGGCCGGGAGCTGAGATCCCTGGGCAGGG	0.5389	Benign	-0.164465	5UTR
10:49614173:G:A	ENST00000466590.6	10	49614173	G	A	Benign	49614036	49614190	+	ENSG00000070748.19	CHAT	CHAT-207	136	153	TTGCCCGAGTTCCTCCGGGAAGCGCTCCGGGTAGATTCTGGGGGCCGGGAGCTGAGATCCCTGGGCGGGG	70	140	66	0.703364	TTGCCCGAGTTCCTCCGGGAAGCGCTCCGGGTAGATTCTGGGGGCCGGGAGCTGAGATCCCTGGGCAGGG	0.5389	Benign	-0.164465	5UTR
10:49614180:T:G	ENST00000337653.7	10	49614180	T	G	Benign	49614036	49614190	+	ENSG00000070748.19	CHAT	CHAT-201	143	153	CCGAGTTCCTCCGGGAAGCGCTCCGGGTAGATTCTGGGGGCCGGGAGCTGAGATCCCTGGGCGGGGAGCT	74	144	69	0.769817	CCGAGTTCCTCCGGGAAGCGCTCCGGGTAGATTCTGGGGGCCGGGAGCTGAGATCCCTGGGCGGGGAGCG	0.772895	Benign	0.00307816	5UTR
10:49614180:T:G	ENST00000395562.2	10	49614180	T	G	Benign	49614036	49614476	+	ENSG00000070748.19	CHAT	CHAT-205	143	469	TGGGGAAGGGATGGGGCTGAGGACAGCGAAGAAGAGGGGGCTTGGGGGAGGGGGGAAATGGAAGAGAGAG	143	213	0	0.920104	GGGGGAAGGGATGGGGCTGAGGACAGCGAAGAAGAGGGGGCTTGGGGGAGGGGGGAAATGGAAGAGAGAG	0.92011	Benign	6.4373e-06	5UTR
10:49614180:T:G	ENST00000466590.6	10	49614180	T	G	Benign	49614036	49614190	+	ENSG00000070748.19	CHAT	CHAT-207	143	153	CCGAGTTCCTCCGGGAAGCGCTCCGGGTAGATTCTGGGGGCCGGGAGCTGAGATCCCTGGGCGGGGAGCT	74	144	69	0.769817	CCGAGTTCCTCCGGGAAGCGCTCCGGGTAGATTCTGGGGGCCGGGAGCTGAGATCCCTGGGCGGGGAGCG	0.772895	Benign	0.00307816	5UTR
10:49614274:A:T	ENST00000395562.2	10	49614274	A	T	Pathogenic	49614036	49614476	+	ENSG00000070748.19	CHAT	CHAT-205	237	469	GAAATGGAAGAGAGAGGAGGGAGGAGGTACAAGAGGAAGGAGAGAAGTGCGGCCAGCTTGCTTTCTCCAG	197	267	40	0.737228	GAAATGGAAGAGAGAGGAGGGAGGAGGTACAAGAGGAAGGTGAGAAGTGCGGCCAGCTTGCTTTCTCCAG	0.72068	Pathogenic	-0.0165478	5UTR
10:51074560:C:T	ENST00000373980.11	10	51074560	C	T	Benign	51074486	51074591	+	ENSG00000185532.20	PRKG1	PRKG1-203	73	104	GGGAGGCAGCGGCGACTTTGGGGAAAGTTGATCGGAGAGGGGAGGAAGCCTCAAGACGCGGAGCAGCGGC	4	74	69	0.890877	GGGAGGCAGCGGCGACTTTGGGGAAAGTTGATCGGAGAGGGGAGGAAGCCTCAAGACGCGGAGCAGCGGT	0.891592	Benign	0.000715494	5UTR
10:51074560:C:T	ENST00000645324.1	10	51074560	C	T	Benign	51074303	51074591	+	ENSG00000185532.20	PRKG1	PRKG1-207	256	287	GGGAGGCAGCGGCGACTTTGGGGAAAGTTGATCGGAGAGGGGAGGAAGCCTCAAGACGCGGAGCAGCGGC	187	257	69	0.890877	GGGAGGCAGCGGCGACTTTGGGGAAAGTTGATCGGAGAGGGGAGGAAGCCTCAAGACGCGGAGCAGCGGT	0.891592	Benign	0.000715494	5UTR
10:58512948:T:C	ENST00000373886.8	10	58512948	T	C	Benign	58512871	58513144	+	ENSG00000122870.12	BICC1	BICC1-202	76	272	CGGGCGTTGCTGGCGGGGGGCGGCGCAGCCACTGGACCCGGACCGGGGCCGCGACCCGGGGTGGCGGGTG	8	78	68	0.711668	CGGGCGTTGCTGGCGGGGGGCGGCGCAGCCACTGGACCCGGACCGGGGCCGCGACCCGGGGTGGCGGGCG	0.669141	Benign	-0.0425268	5UTR
10:71319303:C:T	ENST00000644895.1	10	71319303	C	T	Benign	71319278	71319310	+	ENSG00000198246.9	SLC29A3	SLC29A3-211	24	31	GGAGGCAGCGGCGGCGTGGCGCAGCGGCGAC	0	31	24	0.824332	GGAGGCAGCGGCGGCGTGGCGCAGTGGCGAC	0.744658	Benign	-0.0796736	5UTR
10:74176853:C:T	ENST00000672394.1	10	74176853	C	T	Benign	74176651	74176887	+	ENSG00000156110.15	ADK	ADK-208	201	742	AGCATCGGACGCGGGCGCCGTGGCGCTGGGCAGGAGGGCGAAGCCATGACGTCAGTCAGAGAAAATATTC	176	246	25	0.72962	AGCATCGGACGCGGGCGCCGTGGCGTTGGGCAGGAGGGCGAAGCCATGACGTCAGTCAGAGAAAATATTC	0.706013	Benign	-0.0236067	5UTR
10:77090562:C:G	ENST00000638531.1	10	77090562	C	G	Benign	77090399	77090723	-	ENSG00000156113.24	KCNMA1	KCNMA1-239	160	507	TGCCTGGCTTCTGCTGTCTTGCCAGGGGGTGGGATGCAGGGTCCTGTCGTGGTGCCTGGCCTGATCTAAC	125	195	35	0.70239	TGCCTGGCTTCTGCTGTCTTGCCAGGGGGTGGGATCCAGGGTCCTGTCGTGGTGCCTGGCCTGATCTAAC	0.612771	Benign	-0.0896187	5UTR
10:77090562:C:G	ENST00000640632.1	10	77090562	C	G	Benign	77090399	77092171	-	ENSG00000156113.24	KCNMA1	KCNMA1-287	1608	1951	TGCCTGGCTTCTGCTGTCTTGCCAGGGGGTGGGATGCAGGGTCCTGTCGTGGTGCCTGGCCTGATCTAAC	1573	1643	35	0.70239	TGCCTGGCTTCTGCTGTCTTGCCAGGGGGTGGGATCCAGGGTCCTGTCGTGGTGCCTGGCCTGATCTAAC	0.612771	Benign	-0.0896187	5UTR
10:77090675:A:T	ENST00000638531.1	10	77090675	A	T	Benign	77090399	77090723	-	ENSG00000156113.24	KCNMA1	KCNMA1-239	47	507	TGCTTTGCCTCACTGCCCTCTGGGGATGGGAGCTGGGCTTTTATGGAGGCGGAGGGAGGAGATGAATGCT	44	114	3	0.901725	TGCATTGCCTCACTGCCCTCTGGGGATGGGAGCTGGGCTTTTATGGAGGCGGAGGGAGGAGATGAATGCT	0.898778	Benign	-0.00294793	5UTR
10:77090675:A:T	ENST00000640632.1	10	77090675	A	T	Benign	77090399	77092171	-	ENSG00000156113.24	KCNMA1	KCNMA1-287	1495	1951	TGCTTTGCCTCACTGCCCTCTGGGGATGGGAGCTGGGCTTTTATGGAGGCGGAGGGAGGAGATGAATGCT	1492	1562	3	0.901725	TGCATTGCCTCACTGCCCTCTGGGGATGGGAGCTGGGCTTTTATGGAGGCGGAGGGAGGAGATGAATGCT	0.898778	Benign	-0.00294793	5UTR
10:77090680:C:T	ENST00000638531.1	10	77090680	C	T	Benign	77090399	77090723	-	ENSG00000156113.24	KCNMA1	KCNMA1-239	42	507	AGCACCGCTGCTTTGCCTCACTGCCCTCTGGGGATGGGAGCTGGGCTTTTATGGAGGCGGAGGGAGGAGA	36	106	6	0.810316	AGCACCACTGCTTTGCCTCACTGCCCTCTGGGGATGGGAGCTGGGCTTTTATGGAGGCGGAGGGAGGAGA	0.794607	Benign	-0.0157086	5UTR
10:77090680:C:T	ENST00000640632.1	10	77090680	C	T	Benign	77090399	77092171	-	ENSG00000156113.24	KCNMA1	KCNMA1-287	1490	1951	AGCACCGCTGCTTTGCCTCACTGCCCTCTGGGGATGGGAGCTGGGCTTTTATGGAGGCGGAGGGAGGAGA	1484	1554	6	0.810316	AGCACCACTGCTTTGCCTCACTGCCCTCTGGGGATGGGAGCTGGGCTTTTATGGAGGCGGAGGGAGGAGA	0.794607	Benign	-0.0157086	5UTR
10:77637916:G:A	ENST00000372443.6	10	77637916	G	A	Benign	77637642	77638370	-	ENSG00000156113.24	KCNMA1	KCNMA1-209	453	727	GCGGGGCGCGGGCCGGGGAGGGGGAGCTGCCCGCGCACTCCATCCCCCTCCCCCCCGGGCGGGCGGCGGC	452	522	1	0.709167	GTGGGGCGCGGGCCGGGGAGGGGGAGCTGCCCGCGCACTCCATCCCCCTCCCCCCCGGGCGGGCGGCGGC	0.702319	Benign	-0.00684798	5UTR
10:77637916:G:A	ENST00000639483.1	10	77637916	G	A	Benign	77637642	77637948	-	ENSG00000156113.24	KCNMA1	KCNMA1-260	31	305	GCGGGGCGCGGGCCGGGGAGGGGGAGCTGCCCGCGCACTCCATCCCCCTCCCCCCCGGGCGGGCGGCGGC	30	100	1	0.709167	GTGGGGCGCGGGCCGGGGAGGGGGAGCTGCCCGCGCACTCCATCCCCCTCCCCCCCGGGCGGGCGGCGGC	0.702319	Benign	-0.00684798	5UTR
10:77637916:G:A	ENST00000639486.1	10	77637916	G	A	Benign	77637642	77637994	-	ENSG00000156113.24	KCNMA1	KCNMA1-261	77	351	GCGGGGCGCGGGCCGGGGAGGGGGAGCTGCCCGCGCACTCCATCCCCCTCCCCCCCGGGCGGGCGGCGGC	76	146	1	0.709167	GTGGGGCGCGGGCCGGGGAGGGGGAGCTGCCCGCGCACTCCATCCCCCTCCCCCCCGGGCGGGCGGCGGC	0.702319	Benign	-0.00684798	5UTR
10:77637916:G:A	ENST00000640523.1	10	77637916	G	A	Benign	77637642	77638116	-	ENSG00000156113.24	KCNMA1	KCNMA1-283	199	473	GCGGGGCGCGGGCCGGGGAGGGGGAGCTGCCCGCGCACTCCATCCCCCTCCCCCCCGGGCGGGCGGCGGC	198	268	1	0.709167	GTGGGGCGCGGGCCGGGGAGGGGGAGCTGCCCGCGCACTCCATCCCCCTCCCCCCCGGGCGGGCGGCGGC	0.702319	Benign	-0.00684798	5UTR
10:84245117:T:C	ENST00000650682.1	10	84245117	T	C	Benign	84245037	84245170	+	ENSG00000148604.15	RGR	RGR-211	79	683	TGGCTTCGGGGAGCTCGAGGTGCTGGCTGTGGGGATGGTGCTACTGGTGGAAGGAGGTTGCTGATGTTCC	79	149	0	0.826747	CGGCTTCGGGGAGCTCGAGGTGCTGGCTGTGGGGATGGTGCTACTGGTGGAAGGAGGTTGCTGATGTTCC	0.813835	Benign	-0.0129123	5UTR
10:84245117:T:C	ENST00000651237.1	10	84245117	T	C	Benign	84245052	84245170	+	ENSG00000148604.15	RGR	RGR-214	64	668	TGGCTTCGGGGAGCTCGAGGTGCTGGCTGTGGGGATGGTGCTACTGGTGGAAGGAGGTTGCTGATGTTCC	64	134	0	0.826747	CGGCTTCGGGGAGCTCGAGGTGCTGGCTGTGGGGATGGTGCTACTGGTGGAAGGAGGTTGCTGATGTTCC	0.813835	Benign	-0.0129123	5UTR
10:87863158:T:C	ENST00000445946.5	10	87863158	T	C	Benign	87862487	87863534	-	ENSG00000227268.5	KLLN	KLLN-201	375	1046	CGGAGGCAGGGTAGGCTGTTGTGGGGCGGGGGTGGAGGACTGATGATGAAAGCTGAGATGGGTGCGTTGA	320	390	55	0.919029	CGGAGGCAGGGTAGGCTGTTGTGGGGCGGGGGTGGAGGACTGATGATGAAAGCTGGGATGGGTGCGTTGA	0.920218	Benign	0.00118899	5UTR
10:87863384:T:C	ENST00000445946.5	10	87863384	T	C	Benign	87862487	87863534	-	ENSG00000227268.5	KLLN	KLLN-201	149	1046	GAGGGGAGGGCAGGGCAGGGCAGGGGGCGGTAGGAGGGGGCAGAGCGGTAGCTCTGGGTGCGAGCGCAGA	87	157	62	0.92047	GAGGGGAGGGCAGGGCAGGGCAGGGGGCGGTAGGAGGGGGCAGAGCGGTAGCTCTGGGTGCGGGCGCAGA	0.920444	Benign	-2.57492e-05	5UTR
10:87863410:C:G	ENST00000445946.5	10	87863410	C	G	Benign	87862487	87863534	-	ENSG00000227268.5	KLLN	KLLN-201	123	1046	CAGGGCAGGGGGCGGTAGGAGGGGGCAGAGCGGTAGCTCTGGGTGCGAGCGCAGAGTCCCCAAGCCGCAG	102	172	21	0.855196	CAGGGCAGGGGGCGGTAGGAGCGGGCAGAGCGGTAGCTCTGGGTGCGAGCGCAGAGTCCCCAAGCCGCAG	0.759942	Benign	-0.0952544	5UTR
10:87863411:C:G	ENST00000445946.5	10	87863411	C	G	Benign	87862487	87863534	-	ENSG00000227268.5	KLLN	KLLN-201	122	1046	CAGGGCAGGGGGCGGTAGGAGGGGGCAGAGCGGTAGCTCTGGGTGCGAGCGCAGAGTCCCCAAGCCGCAG	102	172	20	0.855196	CAGGGCAGGGGGCGGTAGGACGGGGCAGAGCGGTAGCTCTGGGTGCGAGCGCAGAGTCCCCAAGCCGCAG	0.787321	Benign	-0.0678754	5UTR
10:87863420:C:T	ENST00000445946.5	10	87863420	C	T	Benign	87862487	87863534	-	ENSG00000227268.5	KLLN	KLLN-201	113	1046	AGGGGGCGGTAGGAGGGGGCAGAGCGGTAGCTCTGGGTGCGAGCGCAGAGTCCCCAAGCCGCAGGCTCTA	108	178	5	0.733067	AGGGGACGGTAGGAGGGGGCAGAGCGGTAGCTCTGGGTGCGAGCGCAGAGTCCCCAAGCCGCAGGCTCTA	0.507336	Benign	-0.225731	5UTR
10:87863444:C:G	ENST00000445946.5	10	87863444	C	G	Benign	87862487	87863534	-	ENSG00000227268.5	KLLN	KLLN-201	89	1046	GGGGAGGCGGGAGGCGAGCGAGAGGCGGACGGGACCGCGCCGGGCGAGGGGAGGGCAGGGCAGGGCAGGG	42	112	47	0.90997	GGGGAGGCGGGAGGCGAGCGAGAGGCGGACGGGACCGCGCCGGGCGACGGGAGGGCAGGGCAGGGCAGGG	0.906381	Benign	-0.00358939	5UTR
10:87863566:G:A	ENST00000693560.1	10	87863566	G	A	Benign	87863437	87863950	+	ENSG00000171862.12	PTEN	PTEN-212	128	512	GCGGGCAGGCCGGCGGGCGGTGATGTGGCGGGACTCTTTATGCGCTGCGGCAGGATACGCGCTCGGCGCT	99	169	29	0.751337	GCGGGCAGGCCGGCGGGCGGTGATGTGGCAGGACTCTTTATGCGCTGCGGCAGGATACGCGCTCGGCGCT	0.454081	Benign	-0.297255	5UTR
10:87863958:G:A	ENST00000371953.8	10	87863958	G	A	Benign	87863624	87864470	+	ENSG00000171862.12	PTEN	PTEN-201	333	845	GGCGCGGCGGCGGCGGCGGCACCTCCCGCTCCTGGAGCGGGGGGGAGAAGCGGCGGCGGCGGCGGCCGCG	294	364	39	0.780729	GGCGCGGCGGCGGCGGCGGCACCTCCCGCTCCTGGAGCGAGGGGGAGAAGCGGCGGCGGCGGCGGCCGCG	0.477433	Benign	-0.303296	5UTR
10:87863958:G:A	ENST00000688158.1	10	87863958	G	A	Benign	87863624	87864470	+	ENSG00000171862.12	PTEN	PTEN-209	333	845	GGCGCGGCGGCGGCGGCGGCACCTCCCGCTCCTGGAGCGGGGGGGAGAAGCGGCGGCGGCGGCGGCCGCG	294	364	39	0.780729	GGCGCGGCGGCGGCGGCGGCACCTCCCGCTCCTGGAGCGAGGGGGAGAAGCGGCGGCGGCGGCGGCCGCG	0.477433	Benign	-0.303296	5UTR
10:87863959:G:A	ENST00000371953.8	10	87863959	G	A	Benign	87863624	87864470	+	ENSG00000171862.12	PTEN	PTEN-201	334	845	GGCTGAGGCGCGGCGGCGGCGGCGGCACCTCCCGCTCCTGGAGCGGGGGGGAGAAGCGGCGGCGGCGGCG	288	358	46	0.736213	GGCTGAGGCGCGGCGGCGGCGGCGGCACCTCCCGCTCCTGGAGCGGAGGGGAGAAGCGGCGGCGGCGGCG	0.635596	Benign	-0.100617	5UTR
10:87863959:G:A	ENST00000688158.1	10	87863959	G	A	Benign	87863624	87864470	+	ENSG00000171862.12	PTEN	PTEN-209	334	845	GGCTGAGGCGCGGCGGCGGCGGCGGCACCTCCCGCTCCTGGAGCGGGGGGGAGAAGCGGCGGCGGCGGCG	288	358	46	0.736213	GGCTGAGGCGCGGCGGCGGCGGCGGCACCTCCCGCTCCTGGAGCGGAGGGGAGAAGCGGCGGCGGCGGCG	0.635596	Benign	-0.100617	5UTR
10:88991225:T:G	ENST00000460510.6	10	88991225	T	G	Benign	88990954	88991357	+	ENSG00000026103.24	FAS	FAS-206	270	1089	TTGAGGTGGGCGTGGGGTGCGGACAGGAATTGAAGCGGAAGTCTGGGAAGCTTTAGGGTCGCTGGAGGGG	253	323	17	0.906141	TTGAGGTGGGCGTGGGGGGCGGACAGGAATTGAAGCGGAAGTCTGGGAAGCTTTAGGGTCGCTGGAGGGG	0.909656	Benign	0.00351572	5UTR
10:92593161:A:G	ENST00000260731.5	10	92593161	A	G	Benign	92593129	92593376	+	ENSG00000138160.7	KIF11	KIF11-201	31	246	TTTCTGGGGATTCGGGCGGAGACGAGATTAGTGATTTGGCGGCTCCGACTGGCGCGGGACAAACGCCACG	2	72	29	0.722166	TTTCTGGGGATTCGGGCGGAGACGAGATTGGTGATTTGGCGGCTCCGACTGGCGCGGGACAAACGCCACG	0.806756	Benign	0.0845894	5UTR
10:92593161:A:G	ENST00000676621.1	10	92593161	A	G	Benign	92593129	92593376	+	ENSG00000138160.7	KIF11	KIF11-202	31	246	TTTCTGGGGATTCGGGCGGAGACGAGATTAGTGATTTGGCGGCTCCGACTGGCGCGGGACAAACGCCACG	2	72	29	0.722166	TTTCTGGGGATTCGGGCGGAGACGAGATTGGTGATTTGGCGGCTCCGACTGGCGCGGGACAAACGCCACG	0.806756	Benign	0.0845894	5UTR
10:92593161:A:G	ENST00000677720.1	10	92593161	A	G	Benign	92593129	92593376	+	ENSG00000138160.7	KIF11	KIF11-205	31	246	TTTCTGGGGATTCGGGCGGAGACGAGATTAGTGATTTGGCGGCTCCGACTGGCGCGGGACAAACGCCACG	2	72	29	0.722166	TTTCTGGGGATTCGGGCGGAGACGAGATTGGTGATTTGGCGGCTCCGACTGGCGCGGGACAAACGCCACG	0.806756	Benign	0.0845894	5UTR
10:93994065:A:G	ENST00000371380.8	10	93994065	A	G	Benign	93993930	93994259	+	ENSG00000138193.17	PLCE1	PLCE1-202	134	692	GGCGGCGGGCTCGCGCGGCGGGAGGGGCAGCGGCGGCGCGCCCGGGCTCTACCTCCCGGGCTCTGCCTCC	84	154	50	0.703015	GGCGGCGGGCTCGCGCGGCGGGAGGGGCAGCGGCGGCGCGCCCGGGCTCTGCCTCCCGGGCTCTGCCTCC	0.665343	Benign	-0.0376723	5UTR
10:99732484:G:A	ENST00000370472.4	10	99732484	G	A	Benign	99732395	99732561	+	ENSG00000119929.13	CUTC	CUTC-201	88	293	GGCGGGGGAGGGGACGGTCGGCCGAAGGCTCCCCGGGGCGGGCCGGCGGGAGTCGTAGTCAGTGGTGATT	25	95	63	0.900795	GGCGGGGGAGGGGACGGTCGGCCGAAGGCTCCCCGGGGCGGGCCGGCGGGAGTCGTAGTCAGTAGTGATT	0.897835	Benign	-0.00296009	5UTR
11:101583855:G:C	ENST00000344327.8	11	101583855	G	C	Benign	101583503	101584008	-	ENSG00000137672.13	TRPC6	TRPC6-201	152	504	TCTTGACGGAGAGTGCGGGGGATGAAGGCGGGAGCTGAGGGCTGGAGAGTCTCTGTTGACATAGTAACTC	83	153	69	0.827545	TCTTGACGGAGAGTGCGGGGGATGAAGGCGGGAGCTGAGGGCTGGAGAGTCTCTGTTGACATAGTAACTG	0.825831	Benign	-0.00171357	5UTR
11:101583864:T:A	ENST00000344327.8	11	101583864	T	A	Benign	101583503	101584008	-	ENSG00000137672.13	TRPC6	TRPC6-201	143	504	CGGAGAGTGCGGGGGATGAAGGCGGGAGCTGAGGGCTGGAGAGTCTCTGTTGACATAGTAACTCTTCAGC	89	159	54	0.738509	CGGAGAGTGCGGGGGATGAAGGCGGGAGCTGAGGGCTGGAGAGTCTCTGTTGACTTAGTAACTCTTCAGC	0.611689	Benign	-0.126819	5UTR
11:102110546:T:C	ENST00000282441.10	11	102110546	T	C	Benign	102110446	102110849	+	ENSG00000137693.14	YAP1	YAP1-201	99	402	AATAAAGAGAAAGGGGAGGCGGGGAAAGGCAACGAGCTGTCCGGCCTCCGTCAAGGGAGTTGGAGGGAAA	62	132	37	0.744781	AATAAAGAGAAAGGGGAGGCGGGGAAAGGCAACGAGCCGTCCGGCCTCCGTCAAGGGAGTTGGAGGGAAA	0.697268	Benign	-0.0475132	5UTR
11:102110546:T:C	ENST00000345877.6	11	102110546	T	C	Benign	102110460	102110849	+	ENSG00000137693.14	YAP1	YAP1-202	85	388	AATAAAGAGAAAGGGGAGGCGGGGAAAGGCAACGAGCTGTCCGGCCTCCGTCAAGGGAGTTGGAGGGAAA	48	118	37	0.744781	AATAAAGAGAAAGGGGAGGCGGGGAAAGGCAACGAGCCGTCCGGCCTCCGTCAAGGGAGTTGGAGGGAAA	0.697268	Benign	-0.0475132	5UTR
11:102110546:T:C	ENST00000526343.5	11	102110546	T	C	Benign	102110460	102110849	+	ENSG00000137693.14	YAP1	YAP1-204	85	388	AATAAAGAGAAAGGGGAGGCGGGGAAAGGCAACGAGCTGTCCGGCCTCCGTCAAGGGAGTTGGAGGGAAA	48	118	37	0.744781	AATAAAGAGAAAGGGGAGGCGGGGAAAGGCAACGAGCCGTCCGGCCTCCGTCAAGGGAGTTGGAGGGAAA	0.697268	Benign	-0.0475132	5UTR
11:102110546:T:C	ENST00000537274.5	11	102110546	T	C	Benign	102110460	102110849	+	ENSG00000137693.14	YAP1	YAP1-209	85	388	AATAAAGAGAAAGGGGAGGCGGGGAAAGGCAACGAGCTGTCCGGCCTCCGTCAAGGGAGTTGGAGGGAAA	48	118	37	0.744781	AATAAAGAGAAAGGGGAGGCGGGGAAAGGCAACGAGCCGTCCGGCCTCCGTCAAGGGAGTTGGAGGGAAA	0.697268	Benign	-0.0475132	5UTR
11:102110546:T:C	ENST00000615667.4	11	102110546	T	C	Benign	102110460	102110849	+	ENSG00000137693.14	YAP1	YAP1-210	85	388	AATAAAGAGAAAGGGGAGGCGGGGAAAGGCAACGAGCTGTCCGGCCTCCGTCAAGGGAGTTGGAGGGAAA	48	118	37	0.744781	AATAAAGAGAAAGGGGAGGCGGGGAAAGGCAACGAGCCGTCCGGCCTCCGTCAAGGGAGTTGGAGGGAAA	0.697268	Benign	-0.0475132	5UTR
11:10306000:C:G	ENST00000530439.1	11	10306000	C	G	Benign	10305679	10306288	+	ENSG00000148926.10	ADM	ADM-207	476	764	TGTGTTTTCCAGGTGGAATAAGTGGGCTCTGAGTCGTGGGAAGAGGGAACTGCGGATGTCCAGCAGCTAC	413	483	63	0.798071	TGTGTTTTCCAGGTGGAATAAGTGGGCTCTGAGTCGTGGGAAGAGGGAACTGCGGATGTCCAGGAGCTAC	0.758356	Benign	-0.0397149	5UTR
11:108223106:G:A	ENST00000527805.6	11	108223106	G	A	Benign	108223067	108223187	+	ENSG00000149311.20	ATM	ATM-212	38	149	GGCTAACGGAGAAAAGAAGCCGTGGCCGCGGGAGGAGGCGAGAGGAGTCGGGATCTGCGCTGCAGCCACC	11	81	27	0.701159	GGCTAACGGAGAAAAGAAGCCGTGGCCACGGGAGGAGGCGAGAGGAGTCGGGATCTGCGCTGCAGCCACC	0.246312	Benign	-0.454847	5UTR
11:108223106:G:A	ENST00000532931.5	11	108223106	G	A	Benign	108223089	108223187	+	ENSG00000149311.20	ATM	ATM-217	16	201	GCCGTGGCCGCGGGAGGAGGCGAGAGGAGTCGGGATCTGCGCTGCAGCCACCGCCGCGGTTGATACTACT	7	77	9	0.759934	GCCGTGGCCACGGGAGGAGGCGAGAGGAGTCGGGATCTGCGCTGCAGCCACCGCCGCGGTTGATACTACT	0.51705	Benign	-0.242884	5UTR
11:108223106:G:A	ENST00000675595.1	11	108223106	G	A	Benign	108223084	108223187	+	ENSG00000149311.20	ATM	ATM-228	21	132	GCCGTGGCCGCGGGAGGAGGCGAGAGGAGTCGGGATCTGCGCTGCAGCCACCGCCGCGGTTGATACTACT	12	82	9	0.759934	GCCGTGGCCACGGGAGGAGGCGAGAGGAGTCGGGATCTGCGCTGCAGCCACCGCCGCGGTTGATACTACT	0.51705	Benign	-0.242884	5UTR
11:108223106:G:A	ENST00000675843.1	11	108223106	G	A	Benign	108223066	108223187	+	ENSG00000149311.20	ATM	ATM-229	39	150	GGCTAACGGAGAAAAGAAGCCGTGGCCGCGGGAGGAGGCGAGAGGAGTCGGGATCTGCGCTGCAGCCACC	12	82	27	0.701159	GGCTAACGGAGAAAAGAAGCCGTGGCCACGGGAGGAGGCGAGAGGAGTCGGGATCTGCGCTGCAGCCACC	0.246312	Benign	-0.454847	5UTR
11:108223106:G:A	ENST00000683468.1	11	108223106	G	A	Benign	108223085	108227625	+	ENSG00000149311.20	ATM	ATM-242	20	4539	GCCGTGGCCGCGGGAGGAGGCGAGAGGAGTCGGGATCTGCGCTGCAGCCACCGCCGCGGTTGATACTACT	11	81	9	0.759934	GCCGTGGCCACGGGAGGAGGCGAGAGGAGTCGGGATCTGCGCTGCAGCCACCGCCGCGGTTGATACTACT	0.51705	Benign	-0.242884	5UTR
11:108223190:G:C	ENST00000530958.5	11	108223190	G	C	Benign	108223102	108227625	+	ENSG00000149311.20	ATM	ATM-214	87	4522	CTTTGACCTTCCGAGTGCAGTGGTAGGGGCGCGGAGGCAACGCAGCGGCTTCTGCGCTGGGAAATTCAGT	62	132	25	0.716992	CTTTGACCTTCCGAGTGCAGTGGTACGGGCGCGGAGGCAACGCAGCGGCTTCTGCGCTGGGAAATTCAGT	0.549548	Benign	-0.167445	5UTR
11:108223190:G:C	ENST00000683468.1	11	108223190	G	C	Benign	108223085	108227625	+	ENSG00000149311.20	ATM	ATM-242	104	4539	CTTTGACCTTCCGAGTGCAGTGGTAGGGGCGCGGAGGCAACGCAGCGGCTTCTGCGCTGGGAAATTCAGT	79	149	25	0.716992	CTTTGACCTTCCGAGTGCAGTGGTACGGGCGCGGAGGCAACGCAGCGGCTTCTGCGCTGGGAAATTCAGT	0.549548	Benign	-0.167445	5UTR
11:108223194:C:T	ENST00000530958.5	11	108223194	C	T	Benign	108223102	108227625	+	ENSG00000149311.20	ATM	ATM-214	91	4522	TTTGACCTTCCGAGTGCAGTGGTAGGGGCGCGGAGGCAACGCAGCGGCTTCTGCGCTGGGAAATTCAGTC	63	133	28	0.768133	TTTGACCTTCCGAGTGCAGTGGTAGGGGTGCGGAGGCAACGCAGCGGCTTCTGCGCTGGGAAATTCAGTC	0.805346	Benign	0.0372133	5UTR
11:108223194:C:T	ENST00000683468.1	11	108223194	C	T	Benign	108223085	108227625	+	ENSG00000149311.20	ATM	ATM-242	108	4539	TTTGACCTTCCGAGTGCAGTGGTAGGGGCGCGGAGGCAACGCAGCGGCTTCTGCGCTGGGAAATTCAGTC	80	150	28	0.768133	TTTGACCTTCCGAGTGCAGTGGTAGGGGTGCGGAGGCAACGCAGCGGCTTCTGCGCTGGGAAATTCAGTC	0.805346	Benign	0.0372133	5UTR
11:111299891:G:A	ENST00000526216.1	11	111299891	G	A	Benign	111299732	111300018	+	ENSG00000214290.9	COLCA2	COLCA2-202	158	569	AGCGGGCAGAAGGCAAAGACAGAAGGGAGCGAGGGAGGGAGTTCCTCGGGCCTGGCCCCTTTACTAGGTC	91	161	67	0.794679	AGCGGGCAGAAGGCAAAGACAGAAGGGAGCGAGGGAGGGAGTTCCTCGGGCCTGGCCCCTTTACTAGATC	0.770207	Benign	-0.0244716	5UTR
11:123654035:C:T	ENST00000392770.6	11	123654035	C	T	Benign	123653801	123654605	-	ENSG00000166257.10	SCN3B	SCN3B-202	569	803	GAGAGCGGGCGCGGAGCGGCTGATCGGCTCCCTCGAACTGGGGAGGTCCAGTGGGGTCGCTTAGGGCCCA	544	614	25	0.708568	GAGAGCGGGCGCGGAGCGGCTGATCAGCTCCCTCGAACTGGGGAGGTCCAGTGGGGTCGCTTAGGGCCCA	0.463247	Benign	-0.24532	5UTR
11:123654140:G:C	ENST00000392770.6	11	123654140	G	C	Benign	123653801	123654605	-	ENSG00000166257.10	SCN3B	SCN3B-202	464	803	GAGCTGAGCTTACCCTGGGCGCAAACGAGCGAGGCAGGGGCGCGAGTGGAAGCTGGAGTTCCGGGGTGGG	439	509	25	0.700584	GAGCTGAGCTTACCCTGGGCGCAAAGGAGCGAGGCAGGGGCGCGAGTGGAAGCTGGAGTTCCGGGGTGGG	0.67	Benign	-0.0305833	5UTR
11:123654232:C:T	ENST00000299333.8	11	123654232	C	T	Benign	123654225	123654625	-	ENSG00000166257.10	SCN3B	SCN3B-201	392	424	GGAGCCGCGGGGCTGGGAGGATTCCAGTCGGAACGCAACCGATCCTGGGGAGGCGAGAGCCTTGGAAGCC	340	410	52	0.705909	GGAGCCGCGGGGCTGGGAGGATTCCAGTCGGAACGCAACCGATCCTGGGGAGACGAGAGCCTTGGAAGCC	0.424158	Benign	-0.281752	5UTR
11:123654232:C:T	ENST00000392770.6	11	123654232	C	T	Benign	123653801	123654605	-	ENSG00000166257.10	SCN3B	SCN3B-202	372	803	GGAGCCGCGGGGCTGGGAGGATTCCAGTCGGAACGCAACCGATCCTGGGGAGGCGAGAGGTGAATCAACC	320	390	52	0.761286	GGAGCCGCGGGGCTGGGAGGATTCCAGTCGGAACGCAACCGATCCTGGGGAGACGAGAGGTGAATCAACC	0.642603	Benign	-0.118684	5UTR
11:123654232:C:T	ENST00000530277.5	11	123654232	C	T	Benign	123654225	123654608	-	ENSG00000166257.10	SCN3B	SCN3B-204	375	407	GGAGCCGCGGGGCTGGGAGGATTCCAGTCGGAACGCAACCGATCCTGGGGAGGCGAGAGCCTTGGAAGCC	323	393	52	0.705909	GGAGCCGCGGGGCTGGGAGGATTCCAGTCGGAACGCAACCGATCCTGGGGAGACGAGAGCCTTGGAAGCC	0.424158	Benign	-0.281752	5UTR
11:123654232:C:T	ENST00000667790.1	11	123654232	C	T	Benign	123654225	123654594	-	ENSG00000166257.10	SCN3B	SCN3B-209	361	393	GGAGCCGCGGGGCTGGGAGGATTCCAGTCGGAACGCAACCGATCCTGGGGAGGCGAGAGCCTTGGAAGCC	309	379	52	0.705909	GGAGCCGCGGGGCTGGGAGGATTCCAGTCGGAACGCAACCGATCCTGGGGAGACGAGAGCCTTGGAAGCC	0.424158	Benign	-0.281752	5UTR
11:17014408:C:A	ENST00000532079.1	11	17014408	C	A	Benign	17014337	17014413	-	ENSG00000166689.17	PLEKHA7	PLEKHA7-214	4	75	GCTCGGCGAACATGGCGGCGGCGACGGTCGGGCGGGACACTTTACCTGAGCATTGGTCCTACGGGGTGTG	0	70	4	0.856231	GCTCTGCGAACATGGCGGCGGCGACGGTCGGGCGGGACACTTTACCTGAGCATTGGTCCTACGGGGTGTG	0.840976	Benign	-0.0152546	5UTR
11:17735870:C:A	ENST00000265969.8	11	17735870	C	A	Benign	17734780	17736003	+	ENSG00000129159.9	KCNC1	KCNC1-201	1089	1222	GCAGGCCTCTGTTCCCCCCGACGGCTGGGGGGAGGGGGGAAGAGGGCGCGCGCCCCCCTCCCCGGCGCCA	1088	1158	1	0.735484	GAAGGCCTCTGTTCCCCCCGACGGCTGGGGGGAGGGGGGAAGAGGGCGCGCGCCCCCCTCCCCGGCGCCA	0.738788	Benign	0.00330466	5UTR
11:17735870:C:A	ENST00000379472.4	11	17735870	C	A	Benign	17734773	17736003	+	ENSG00000129159.9	KCNC1	KCNC1-202	1096	1229	GCAGGCCTCTGTTCCCCCCGACGGCTGGGGGGAGGGGGGAAGAGGGCGCGCGCCCCCCTCCCCGGCGCCA	1095	1165	1	0.735484	GAAGGCCTCTGTTCCCCCCGACGGCTGGGGGGAGGGGGGAAGAGGGCGCGCGCCCCCCTCCCCGGCGCCA	0.738788	Benign	0.00330466	5UTR
11:17735870:C:A	ENST00000639325.2	11	17735870	C	A	Benign	17734780	17736003	+	ENSG00000129159.9	KCNC1	KCNC1-208	1089	1222	GCAGGCCTCTGTTCCCCCCGACGGCTGGGGGGAGGGGGGAAGAGGGCGCGCGCCCCCCTCCCCGGCGCCA	1088	1158	1	0.735484	GAAGGCCTCTGTTCCCCCCGACGGCTGGGGGGAGGGGGGAAGAGGGCGCGCGCCCCCCTCCCCGGCGCCA	0.738788	Benign	0.00330466	5UTR
11:17735870:C:A	ENST00000640318.2	11	17735870	C	A	Benign	17734780	17736003	+	ENSG00000129159.9	KCNC1	KCNC1-211	1089	1222	GCAGGCCTCTGTTCCCCCCGACGGCTGGGGGGAGGGGGGAAGAGGGCGCGCGCCCCCCTCCCCGGCGCCA	1088	1158	1	0.735484	GAAGGCCTCTGTTCCCCCCGACGGCTGGGGGGAGGGGGGAAGAGGGCGCGCGCCCCCCTCCCCGGCGCCA	0.738788	Benign	0.00330466	5UTR
11:17735870:C:A	ENST00000640909.2	11	17735870	C	A	Benign	17734780	17736003	+	ENSG00000129159.9	KCNC1	KCNC1-213	1089	1222	GCAGGCCTCTGTTCCCCCCGACGGCTGGGGGGAGGGGGGAAGAGGGCGCGCGCCCCCCTCCCCGGCGCCA	1088	1158	1	0.735484	GAAGGCCTCTGTTCCCCCCGACGGCTGGGGGGAGGGGGGAAGAGGGCGCGCGCCCCCCTCCCCGGCGCCA	0.738788	Benign	0.00330466	5UTR
11:17735870:C:A	ENST00000675775.1	11	17735870	C	A	Benign	17734780	17736003	+	ENSG00000129159.9	KCNC1	KCNC1-214	1089	1222	GCAGGCCTCTGTTCCCCCCGACGGCTGGGGGGAGGGGGGAAGAGGGCGCGCGCCCCCCTCCCCGGCGCCA	1088	1158	1	0.735484	GAAGGCCTCTGTTCCCCCCGACGGCTGGGGGGAGGGGGGAAGAGGGCGCGCGCCCCCCTCCCCGGCGCCA	0.738788	Benign	0.00330466	5UTR
11:22193357:G:C	ENST00000324559.9	11	22193357	G	C	Benign	22193084	22193493	+	ENSG00000171714.13	ANO5	ANO5-201	272	408	CTGGCTGTGGCGCCCAGAGACGGTGGAGTCCGAGGAGGAGGAGAAGGAGGCCTGCAGAAGGAAGAGCAGG	203	273	69	0.862066	CTGGCTGTGGCGCCCAGAGACGGTGGAGTCCGAGGAGGAGGAGAAGGAGGCCTGCAGAAGGAAGAGCAGC	0.858391	Benign	-0.00367498	5UTR
11:22193357:G:C	ENST00000682266.1	11	22193357	G	C	Benign	22193154	22193533	+	ENSG00000171714.13	ANO5	ANO5-207	202	699	CTGGCTGTGGCGCCCAGAGACGGTGGAGTCCGAGGAGGAGGAGAAGGAGGCCTGCAGAAGGAAGAGCAGG	133	203	69	0.862066	CTGGCTGTGGCGCCCAGAGACGGTGGAGTCCGAGGAGGAGGAGAAGGAGGCCTGCAGAAGGAAGAGCAGC	0.858391	Benign	-0.00367498	5UTR
11:22193357:G:C	ENST00000682341.1	11	22193357	G	C	Benign	22193032	22193493	+	ENSG00000171714.13	ANO5	ANO5-208	324	460	CTGGCTGTGGCGCCCAGAGACGGTGGAGTCCGAGGAGGAGGAGAAGGAGGCCTGCAGAAGGAAGAGCAGG	255	325	69	0.862066	CTGGCTGTGGCGCCCAGAGACGGTGGAGTCCGAGGAGGAGGAGAAGGAGGCCTGCAGAAGGAAGAGCAGC	0.858391	Benign	-0.00367498	5UTR
11:22193357:G:C	ENST00000682530.1	11	22193357	G	C	Benign	22193089	22193493	+	ENSG00000171714.13	ANO5	ANO5-210	267	403	CTGGCTGTGGCGCCCAGAGACGGTGGAGTCCGAGGAGGAGGAGAAGGAGGCCTGCAGAAGGAAGAGCAGG	198	268	69	0.862066	CTGGCTGTGGCGCCCAGAGACGGTGGAGTCCGAGGAGGAGGAGAAGGAGGCCTGCAGAAGGAAGAGCAGC	0.858391	Benign	-0.00367498	5UTR
11:22193357:G:C	ENST00000683197.1	11	22193357	G	C	Benign	22193174	22193493	+	ENSG00000171714.13	ANO5	ANO5-212	182	318	CTGGCTGTGGCGCCCAGAGACGGTGGAGTCCGAGGAGGAGGAGAAGGAGGCCTGCAGAAGGAAGAGCAGG	113	183	69	0.862066	CTGGCTGTGGCGCCCAGAGACGGTGGAGTCCGAGGAGGAGGAGAAGGAGGCCTGCAGAAGGAAGAGCAGC	0.858391	Benign	-0.00367498	5UTR
11:22193357:G:C	ENST00000683411.1	11	22193357	G	C	Benign	22193072	22193533	+	ENSG00000171714.13	ANO5	ANO5-213	284	842	CTGGCTGTGGCGCCCAGAGACGGTGGAGTCCGAGGAGGAGGAGAAGGAGGCCTGCAGAAGGAAGAGCAGG	215	285	69	0.862066	CTGGCTGTGGCGCCCAGAGACGGTGGAGTCCGAGGAGGAGGAGAAGGAGGCCTGCAGAAGGAAGAGCAGC	0.858391	Benign	-0.00367498	5UTR
11:22193357:G:C	ENST00000683437.1	11	22193357	G	C	Benign	22193130	22193533	+	ENSG00000171714.13	ANO5	ANO5-214	226	672	CTGGCTGTGGCGCCCAGAGACGGTGGAGTCCGAGGAGGAGGAGAAGGAGGCCTGCAGAAGGAAGAGCAGG	157	227	69	0.862066	CTGGCTGTGGCGCCCAGAGACGGTGGAGTCCGAGGAGGAGGAGAAGGAGGCCTGCAGAAGGAAGAGCAGC	0.858391	Benign	-0.00367498	5UTR
11:22193357:G:C	ENST00000684663.1	11	22193357	G	C	Benign	22193044	22193493	+	ENSG00000171714.13	ANO5	ANO5-220	312	448	CTGGCTGTGGCGCCCAGAGACGGTGGAGTCCGAGGAGGAGGAGAAGGAGGCCTGCAGAAGGAAGAGCAGG	243	313	69	0.862066	CTGGCTGTGGCGCCCAGAGACGGTGGAGTCCGAGGAGGAGGAGAAGGAGGCCTGCAGAAGGAAGAGCAGC	0.858391	Benign	-0.00367498	5UTR
11:31806408:G:A	ENST00000379123.10	11	31806408	G	A	Pathogenic	31806401	31806463	-	ENSG00000007372.25	PAX6	PAX6-206	527	1075	GCCAGCATGCAGAACAGGGAGGGCGGAGTTCAGCGGCGGAAATAAAGCGAGCAGTGGCTGGTGCGAACCG	518	588	9	0.78108	GCCAGCATGTAGAACAGGGAGGGCGGAGTTCAGCGGCGGAAATAAAGCGAGCAGTGGCTGGTGCGAACCG	0.768155	Pathogenic	-0.0129244	5UTR
11:31806409:C:A	ENST00000379123.10	11	31806409	C	A	Pathogenic	31806401	31806463	-	ENSG00000007372.25	PAX6	PAX6-206	526	1075	CAGAGCCAGCATGCAGAACAGGGAGGGCGGAGTTCAGCGGCGGAAATAAAGCGAGCAGTGGCTGGTGCGA	514	584	12	0.706855	CAGAGCCAGCATTCAGAACAGGGAGGGCGGAGTTCAGCGGCGGAAATAAAGCGAGCAGTGGCTGGTGCGA	0.683121	Pathogenic	-0.0237347	5UTR
11:31806409:C:T	ENST00000379123.10	11	31806409	C	T	Pathogenic	31806401	31806463	-	ENSG00000007372.25	PAX6	PAX6-206	526	1075	CAGAGCCAGCATGCAGAACAGGGAGGGCGGAGTTCAGCGGCGGAAATAAAGCGAGCAGTGGCTGGTGCGA	514	584	12	0.706855	CAGAGCCAGCATACAGAACAGGGAGGGCGGAGTTCAGCGGCGGAAATAAAGCGAGCAGTGGCTGGTGCGA	0.68255	Pathogenic	-0.0243047	5UTR
11:31806410:A:C	ENST00000379123.10	11	31806410	A	C	Pathogenic	31806401	31806463	-	ENSG00000007372.25	PAX6	PAX6-206	525	1075	GCCAGCATGCAGAACAGGGAGGGCGGAGTTCAGCGGCGGAAATAAAGCGAGCAGTGGCTGGTGCGAACCG	518	588	7	0.78108	GCCAGCAGGCAGAACAGGGAGGGCGGAGTTCAGCGGCGGAAATAAAGCGAGCAGTGGCTGGTGCGAACCG	0.77051	Pathogenic	-0.0105699	5UTR
11:31806411:T:C	ENST00000379123.10	11	31806411	T	C	Pathogenic	31806401	31806463	-	ENSG00000007372.25	PAX6	PAX6-206	524	1075	CAGAGCCAGCATGCAGAACAGGGAGGGCGGAGTTCAGCGGCGGAAATAAAGCGAGCAGTGGCTGGTGCGA	514	584	10	0.706855	CAGAGCCAGCGTGCAGAACAGGGAGGGCGGAGTTCAGCGGCGGAAATAAAGCGAGCAGTGGCTGGTGCGA	0.700653	Pathogenic	-0.0062024	5UTR
11:31806411:T:G	ENST00000379123.10	11	31806411	T	G	Pathogenic	31806401	31806463	-	ENSG00000007372.25	PAX6	PAX6-206	524	1075	CAGAGCCAGCATGCAGAACAGGGAGGGCGGAGTTCAGCGGCGGAAATAAAGCGAGCAGTGGCTGGTGCGA	514	584	10	0.706855	CAGAGCCAGCCTGCAGAACAGGGAGGGCGGAGTTCAGCGGCGGAAATAAAGCGAGCAGTGGCTGGTGCGA	0.64687	Pathogenic	-0.0599855	5UTR
11:34916354:A:G	ENST00000448838.8	11	34916354	A	G	Benign	34916129	34916487	+	ENSG00000110435.13	PDHX	PDHX-203	224	377	GGGATACGGCAGCGAGGCCGCAAATGCAATCAGGCGGCGCTGAGGGCAGCCCGGGGGCGGGGCGAACGGG	219	289	5	0.70782	GGGATGCGGCAGCGAGGCCGCAAATGCAATCAGGCGGCGCTGAGGGCAGCCCGGGGGCGGGGCGAACGGG	0.675259	Benign	-0.0325614	5UTR
11:34916384:G:A	ENST00000448838.8	11	34916384	G	A	Benign	34916129	34916487	+	ENSG00000110435.13	PDHX	PDHX-203	254	377	CGAGGCCGCAAATGCAATCAGGCGGCGCTGAGGGCAGCCCGGGGGCGGGGCGAACGGGGCGGGGGCCGGG	231	301	23	0.866097	CGAGGCCGCAAATGCAATCAGGCAGCGCTGAGGGCAGCCCGGGGGCGGGGCGAACGGGGCGGGGGCCGGG	0.853772	Benign	-0.0123249	5UTR
11:34916454:A:G	ENST00000448838.8	11	34916454	A	G	Benign	34916129	34916487	+	ENSG00000110435.13	PDHX	PDHX-203	324	377	GCGCTGAGGGCAGCCCGGGGGCGGGGCGAACGGGGCGGGGGCCGGGGTCTGGTAAGGCCCCGCCGGCTGA	255	325	69	0.906092	GCGCTGAGGGCAGCCCGGGGGCGGGGCGAACGGGGCGGGGGCCGGGGTCTGGTAAGGCCCCGCCGGCTGG	0.90674	Benign	0.000648677	5UTR
11:35317514:G:A	ENST00000395753.6	11	35317514	G	A	Benign	35317506	35317517	-	ENSG00000110436.13	SLC1A2	SLC1A2-203	152	160	CCGCTGGACCTGGGACCCCCAGACGTGGGAGGATGGGGTGGGTGTGCCTGCCTGTGAGTTTGGGGTGCCA	85	155	67	0.904269	CCGCTGGACCTGGGACCCCCAGACGTGGGAGGATGGGGTGGGTGTGCCTGCCTGTGAGTTTGGGGTGTCA	0.906477	Benign	0.00220817	5UTR
11:35317514:G:A	ENST00000642578.1	11	35317514	G	A	Benign	35317506	35317517	-	ENSG00000110436.13	SLC1A2	SLC1A2-216	119	127	CCGCTGGACCTGGGACCCCCAGACGTGGGAGGATGGGGTGGGTGTGCCTGCCTGTGAGTTTGGGGTGCCA	52	122	67	0.904269	CCGCTGGACCTGGGACCCCCAGACGTGGGAGGATGGGGTGGGTGTGCCTGCCTGTGAGTTTGGGGTGTCA	0.906477	Benign	0.00220817	5UTR
11:35317514:G:A	ENST00000645194.1	11	35317514	G	A	Benign	35317506	35317517	-	ENSG00000110436.13	SLC1A2	SLC1A2-232	63	71	TGGCTAGCTCTAAGGAAGGGTGGAAGAGATTTGGGTGCTTCCCGGGAGGCGGGAAAACGTTGCCAACAAT	1	71	62	0.761256	TGGCTAGCTCTAAGGAAGGGTGGAAGAGATTTGGGTGCTTCCCGGGAGGCGGGAAAACGTTGTCAACAAT	0.807592	Benign	0.0463362	5UTR
11:45804395:G:A	ENST00000442528.2	11	45804395	G	A	Benign	45804071	45804518	+	ENSG00000181830.9	SLC35C1	SLC35C1-202	323	477	AGGGTGCGGCGCTGCAGATGCAGCACGGGGTCGCGGGGCGGGCGCCCAGTGCACCGGAGGAGGTGAGCGC	287	357	36	0.806542	AGGGTGCGGCGCTGCAGATGCAGCACGGGGTCGCGGAGCGGGCGCCCAGTGCACCGGAGGAGGTGAGCGC	0.251445	Benign	-0.555097	5UTR
11:45804395:G:A	ENST00000526817.1	11	45804395	G	A	Benign	45804085	45804421	+	ENSG00000181830.9	SLC35C1	SLC35C1-203	309	366	AGGGTGCGGCGCTGCAGATGCAGCACGGGGTCGCGGGGCGGGCGCCCAGTGCACCGGAGGAGGGCCCCTC	273	343	36	0.772386	AGGGTGCGGCGCTGCAGATGCAGCACGGGGTCGCGGAGCGGGCGCCCAGTGCACCGGAGGAGGGCCCCTC	0.205533	Benign	-0.566852	5UTR
11:46918567:G:A	ENST00000534404.1	11	46918567	G	A	Benign	46918379	46918643	-	ENSG00000134569.10	LRP4	LRP4-205	75	263	CGGGGGGCGGGGCGGTCGGGCCCGGGACACCCCCTCCCGGTCCCCTGGCGGGGCAGCGTCGGCTCTGGCA	38	108	37	0.70999	CGGGGGGCGGGGCGGTCGGGCCCGGGACACCCCCTCCTGGTCCCCTGGCGGGGCAGCGTCGGCTCTGGCA	0.674323	Benign	-0.0356666	5UTR
11:46918616:C:G	ENST00000534404.1	11	46918616	C	G	Benign	46918379	46918643	-	ENSG00000134569.10	LRP4	LRP4-205	26	263	TGGCCGGGGCTGCGGCGCGGGGGGCGGGGCGGTCGGGCCCGGGACACCCCCTCCCGGTCCCCTGGCGGGG	21	91	5	0.866105	TGGCCCGGGCTGCGGCGCGGGGGGCGGGGCGGTCGGGCCCGGGACACCCCCTCCCGGTCCCCTGGCGGGG	0.844235	Benign	-0.0218707	5UTR
11:5227096:C:A	ENST00000647020.1	11	5227096	C	A	Pathogenic	5227021	5227198	-	ENSG00000244734.4	HBB	HBB-206	101	176	AGCAGGGAGGGCAGGAGCCAGGGCTGGGCATAAAAGTCAGGGCAGAGCCATCTATTGCTTACATTTGCTT	66	136	35	0.792853	AGCAGGGAGGGCAGGAGCCAGGGCTGGGCATAAAATTCAGGGCAGAGCCATCTATTGCTTACATTTGCTT	0.752103	Pathogenic	-0.0407499	5UTR
11:5227097:T:G	ENST00000647020.1	11	5227097	T	G	Pathogenic	5227021	5227198	-	ENSG00000244734.4	HBB	HBB-206	100	176	GAGCAGGGAGGGCAGGAGCCAGGGCTGGGCATAAAAGTCAGGGCAGAGCCATCTATTGCTTACATTTGCT	65	135	35	0.782193	GAGCAGGGAGGGCAGGAGCCAGGGCTGGGCATAAACGTCAGGGCAGAGCCATCTATTGCTTACATTTGCT	0.726345	Pathogenic	-0.0558476	5UTR
11:5227098:T:A	ENST00000647020.1	11	5227098	T	A	Pathogenic	5227021	5227198	-	ENSG00000244734.4	HBB	HBB-206	99	176	ATCTACTCCCAGGAGCAGGGAGGGCAGGAGCCAGGGCTGGGCATAAAAGTCAGGGCAGAGCCATCTATTG	53	123	46	0.767638	ATCTACTCCCAGGAGCAGGGAGGGCAGGAGCCAGGGCTGGGCATAATAGTCAGGGCAGAGCCATCTATTG	0.733339	Pathogenic	-0.0342995	5UTR
11:5227099:T:G	ENST00000647020.1	11	5227099	T	G	Pathogenic	5227021	5227198	-	ENSG00000244734.4	HBB	HBB-206	98	176	AGGGAGGGCAGGAGCCAGGGCTGGGCATAAAAGTCAGGGCAGAGCCATCTATTGCTTACATTTGCTTCTG	69	139	29	0.703766	AGGGAGGGCAGGAGCCAGGGCTGGGCATACAAGTCAGGGCAGAGCCATCTATTGCTTACATTTGCTTCTG	0.613091	Pathogenic	-0.0906745	5UTR
11:5227100:T:C	ENST00000647020.1	11	5227100	T	C	Pathogenic	5227021	5227198	-	ENSG00000244734.4	HBB	HBB-206	97	176	ACTCCCAGGAGCAGGGAGGGCAGGAGCCAGGGCTGGGCATAAAAGTCAGGGCAGAGCCATCTATTGCTTA	57	127	40	0.720779	ACTCCCAGGAGCAGGGAGGGCAGGAGCCAGGGCTGGGCATGAAAGTCAGGGCAGAGCCATCTATTGCTTA	0.710622	Pathogenic	-0.010157	5UTR
11:5227100:T:G	ENST00000647020.1	11	5227100	T	G	Pathogenic	5227021	5227198	-	ENSG00000244734.4	HBB	HBB-206	97	176	AGGGAGGGCAGGAGCCAGGGCTGGGCATAAAAGTCAGGGCAGAGCCATCTATTGCTTACATTTGCTTCTG	69	139	28	0.703766	AGGGAGGGCAGGAGCCAGGGCTGGGCATCAAAGTCAGGGCAGAGCCATCTATTGCTTACATTTGCTTCTG	0.652269	Pathogenic	-0.0514971	5UTR
11:5227101:A:C	ENST00000647020.1	11	5227101	A	C	Pathogenic	5227021	5227198	-	ENSG00000244734.4	HBB	HBB-206	96	176	AGGGTTGGCCAATCTACTCCCAGGAGCAGGGAGGGCAGGAGCCAGGGCTGGGCATAAAAGTCAGGGCAGA	42	112	54	0.762295	AGGGTTGGCCAATCTACTCCCAGGAGCAGGGAGGGCAGGAGCCAGGGCTGGGCAGAAAAGTCAGGGCAGA	0.688154	Pathogenic	-0.0741411	5UTR
11:5227101:A:G	ENST00000647020.1	11	5227101	A	G	Pathogenic	5227021	5227198	-	ENSG00000244734.4	HBB	HBB-206	96	176	CCCTAGGGTTGGCCAATCTACTCCCAGGAGCAGGGAGGGCAGGAGCCAGGGCTGGGCATAAAAGTCAGGG	38	108	58	0.713717	CCCTAGGGTTGGCCAATCTACTCCCAGGAGCAGGGAGGGCAGGAGCCAGGGCTGGGCACAAAAGTCAGGG	0.637223	Pathogenic	-0.0764943	5UTR
11:5227101:A:T	ENST00000647020.1	11	5227101	A	T	Pathogenic	5227021	5227198	-	ENSG00000244734.4	HBB	HBB-206	96	176	AGGGTTGGCCAATCTACTCCCAGGAGCAGGGAGGGCAGGAGCCAGGGCTGGGCATAAAAGTCAGGGCAGA	42	112	54	0.762295	AGGGTTGGCCAATCTACTCCCAGGAGCAGGGAGGGCAGGAGCCAGGGCTGGGCAAAAAAGTCAGGGCAGA	0.67703	Pathogenic	-0.0852644	5UTR
11:5227102:T:C	ENST00000647020.1	11	5227102	T	C	Pathogenic	5227021	5227198	-	ENSG00000244734.4	HBB	HBB-206	95	176	GGGAGGGCAGGAGCCAGGGCTGGGCATAAAAGTCAGGGCAGAGCCATCTATTGCTTACATTTGCTTCTGA	70	140	25	0.708254	GGGAGGGCAGGAGCCAGGGCTGGGCGTAAAAGTCAGGGCAGAGCCATCTATTGCTTACATTTGCTTCTGA	0.650937	Pathogenic	-0.0573164	5UTR
11:5227147:G:T	ENST00000647020.1	11	5227147	G	T	Pathogenic	5227021	5227198	-	ENSG00000244734.4	HBB	HBB-206	50	176	CCAATCTACTCCCAGGAGCAGGGAGGGCAGGAGCCAGGGCTGGGCATAAAAGTCAGGGCAGAGCCATCTA	50	120	0	0.769249	ACAATCTACTCCCAGGAGCAGGGAGGGCAGGAGCCAGGGCTGGGCATAAAAGTCAGGGCAGAGCCATCTA	0.777018	Pathogenic	0.00776875	5UTR
11:534332:G:A	ENST00000397596.6	11	534332	G	A	Benign	534322	534376	-	ENSG00000174775.18	HRAS	HRAS-203	126	136	GGGCCGGGCGGGGCCCGCGGGCACAGGTGGGGCAGGAGACCCTGTAGGAGGACCCCGGGCCGCAGGCCCC	57	127	69	0.757313	GGGCCGGGCGGGGCCCGCGGGCACAGGTGGGGCAGGAGACCCTGTAGGAGGACCCCGGGCCGCAGGCCCT	0.759232	Benign	0.00191849	5UTR
11:534339:G:A	ENST00000397596.6	11	534339	G	A	Benign	534322	534376	-	ENSG00000174775.18	HRAS	HRAS-203	119	136	TGGGTGGGGCCGGGCGGGGCCCGCGGGCACAGGTGGGGCAGGAGACCCTGTAGGAGGACCCCGGGCCGCA	51	121	68	0.893646	TGGGTGGGGCCGGGCGGGGCCCGCGGGCACAGGTGGGGCAGGAGACCCTGTAGGAGGACCCCGGGCCGTA	0.889589	Benign	-0.00405741	5UTR
11:534339:G:A	ENST00000462734.2	11	534339	G	A	Benign	534322	534376	-	ENSG00000174775.18	HRAS	HRAS-206	1022	1039	GGGCACTTCGCTCCCCTGTGGCAACTTGTGGGTGGGGCAGGAGACCCTGTAGGAGGACCCCGGGCCGCAG	955	1025	67	0.702741	GGGCACTTCGCTCCCCTGTGGCAACTTGTGGGTGGGGCAGGAGACCCTGTAGGAGGACCCCGGGCCGTAG	0.68642	Benign	-0.0163203	5UTR
11:534339:G:A	ENST00000468682.2	11	534339	G	A	Benign	534322	534376	-	ENSG00000174775.18	HRAS	HRAS-207	471	488	CCGGGACCGCACGTGGGTGGAGCCCCGGGTGGGGCAGGAGACCCTGTAGGAGGACCCCGGGCCGCAGGCC	407	477	64	0.783564	CCGGGACCGCACGTGGGTGGAGCCCCGGGTGGGGCAGGAGACCCTGTAGGAGGACCCCGGGCCGTAGGCC	0.74292	Benign	-0.0406436	5UTR
11:534355:C:T	ENST00000397596.6	11	534355	C	T	Benign	534322	534376	-	ENSG00000174775.18	HRAS	HRAS-203	103	136	GGGCCGGGCGGGGCCCGCGGGCACAGGTGGGGCAGGAGACCCTGTAGGAGGACCCCGGGCCGCAGGCCCC	57	127	46	0.757313	GGGCCGGGCGGGGCCCGCGGGCACAGGTGGGGCAGGAGACCCTGTAAGAGGACCCCGGGCCGCAGGCCCC	0.736951	Benign	-0.0203623	5UTR
11:534355:C:T	ENST00000462734.2	11	534355	C	T	Benign	534322	534376	-	ENSG00000174775.18	HRAS	HRAS-206	1006	1039	CTGGGCACTTCGCTCCCCTGTGGCAACTTGTGGGTGGGGCAGGAGACCCTGTAGGAGGACCCCGGGCCGC	953	1023	53	0.726078	CTGGGCACTTCGCTCCCCTGTGGCAACTTGTGGGTGGGGCAGGAGACCCTGTAAGAGGACCCCGGGCCGC	0.681433	Benign	-0.0446456	5UTR
11:534355:C:T	ENST00000468682.2	11	534355	C	T	Benign	534322	534376	-	ENSG00000174775.18	HRAS	HRAS-207	455	488	ACGGCAGGCGGGACCCCCGGGACCGCACGTGGGTGGAGCCCCGGGTGGGGCAGGAGACCCTGTAGGAGGA	391	461	64	0.70535	ACGGCAGGCGGGACCCCCGGGACCGCACGTGGGTGGAGCCCCGGGTGGGGCAGGAGACCCTGTAAGAGGA	0.680779	Benign	-0.0245711	5UTR
11:57597721:G:C	ENST00000457869.1	11	57597721	G	C	Benign	57597680	57597723	+	ENSG00000149131.17	SERPING1	SERPING1-207	40	202	GTTTGGAATGGACAGAGACCCGGGCCCACGGGGAGAGGAAGGGCCAGCCGGTGCCGGGAAAGGGAAGCGG	35	105	5	0.720703	GTTTGCAATGGACAGAGACCCGGGCCCACGGGGAGAGGAAGGGCCAGCCGGTGCCGGGAAAGGGAAGCGG	0.581211	Benign	-0.139492	5UTR
11:57598094:G:T	ENST00000403558.1	11	57598094	G	T	Pathogenic	57597802	57598169	+	ENSG00000149131.17	SERPING1	SERPING1-205	291	366	GGGAAGCGGTTTGGGGAAAACAAAACAGAGGGAGGAGCCAGGGAGAAGGTGGCCCCAGGAGGGAGGAGGA	260	330	31	0.876515	GGGAAGCGGTTTGGGGAAAACAAAACAGAGGTAGGAGCCAGGGAGAAGGTGGCCCCAGGAGGGAGGAGGA	0.668901	Pathogenic	-0.207614	5UTR
11:57598094:G:T	ENST00000457869.1	11	57598094	G	T	Pathogenic	57598008	57598169	+	ENSG00000149131.17	SERPING1	SERPING1-207	127	202	GGGAAGCGGTTTGGGGAAAACAAAACAGAGGGAGGAGCCAGGGAGAAGGTGGCCCCAGGAGGGAGGAGGA	96	166	31	0.876515	GGGAAGCGGTTTGGGGAAAACAAAACAGAGGTAGGAGCCAGGGAGAAGGTGGCCCCAGGAGGGAGGAGGA	0.668901	Pathogenic	-0.207614	5UTR
11:57598248:G:A	ENST00000676670.1	11	57598248	G	A	Pathogenic	57598183	57598271	+	ENSG00000149131.17	SERPING1	SERPING1-214	64	87	GGGCGGGGTGGGGGCCCCTGGGCTCCCAGGGTGGGAGCTGGCTCCGAGGCTGGCTGGCTCCGCAGGTCCG	0	70	64	0.865083	GGGCGGGGTGGGGGCCCCTGGGCTCCCAGGGTGGGAGCTGGCTCCGAGGCTGGCTGGCTCCGCAAGTCCG	0.85745	Pathogenic	-0.00763273	5UTR
11:57598248:G:A	ENST00000677625.1	11	57598248	G	A	Pathogenic	57598183	57598271	+	ENSG00000149131.17	SERPING1	SERPING1-218	64	87	GGGCGGGGTGGGGGCCCCTGGGCTCCCAGGGTGGGAGCTGGCTCCGAGGCTGGCTGGCTCCGCAGGTCCG	0	70	64	0.865083	GGGCGGGGTGGGGGCCCCTGGGCTCCCAGGGTGGGAGCTGGCTCCGAGGCTGGCTGGCTCCGCAAGTCCG	0.85745	Pathogenic	-0.00763273	5UTR
11:57598248:G:A	ENST00000678592.1	11	57598248	G	A	Pathogenic	57598183	57598271	+	ENSG00000149131.17	SERPING1	SERPING1-222	64	87	GGGCGGGGTGGGGGCCCCTGGGCTCCCAGGGTGGGAGCTGGCTCCGAGGCTGGCTGGCTCCGCAGGTCCG	0	70	64	0.865083	GGGCGGGGTGGGGGCCCCTGGGCTCCCAGGGTGGGAGCTGGCTCCGAGGCTGGCTGGCTCCGCAAGTCCG	0.85745	Pathogenic	-0.00763273	5UTR
11:57598250:T:C	ENST00000676670.1	11	57598250	T	C	Benign	57598183	57598271	+	ENSG00000149131.17	SERPING1	SERPING1-214	66	87	GCGGGGTGGGGGCCCCTGGGCTCCCAGGGTGGGAGCTGGCTCCGAGGCTGGCTGGCTCCGCAGGTCCGCT	2	72	64	0.738729	GCGGGGTGGGGGCCCCTGGGCTCCCAGGGTGGGAGCTGGCTCCGAGGCTGGCTGGCTCCGCAGGCCCGCT	0.687741	Benign	-0.0509877	5UTR
11:57598250:T:C	ENST00000677625.1	11	57598250	T	C	Benign	57598183	57598271	+	ENSG00000149131.17	SERPING1	SERPING1-218	66	87	GCGGGGTGGGGGCCCCTGGGCTCCCAGGGTGGGAGCTGGCTCCGAGGCTGGCTGGCTCCGCAGGTCCGCT	2	72	64	0.738729	GCGGGGTGGGGGCCCCTGGGCTCCCAGGGTGGGAGCTGGCTCCGAGGCTGGCTGGCTCCGCAGGCCCGCT	0.687741	Benign	-0.0509877	5UTR
11:57598250:T:C	ENST00000678592.1	11	57598250	T	C	Benign	57598183	57598271	+	ENSG00000149131.17	SERPING1	SERPING1-222	66	87	GCGGGGTGGGGGCCCCTGGGCTCCCAGGGTGGGAGCTGGCTCCGAGGCTGGCTGGCTCCGCAGGTCCGCT	2	72	64	0.738729	GCGGGGTGGGGGCCCCTGGGCTCCCAGGGTGGGAGCTGGCTCCGAGGCTGGCTGGCTCCGCAGGCCCGCT	0.687741	Benign	-0.0509877	5UTR
11:61392563:G:T	ENST00000398979.7	11	61392563	G	T	Pathogenic	61392392	61392680	+	ENSG00000187049.11	TMEM216	TMEM216-202	170	436	AGAGTGCCGCGGGCGGGCAGAGGGGCCGGAAACCCAGGCCGCTTCGTCCCTGTTTCCGGCAGCGCCGCGC	143	213	27	0.713964	AGAGTGCCGCGGGCGGGCAGAGGGGCCTGAAACCCAGGCCGCTTCGTCCCTGTTTCCGGCAGCGCCGCGC	0.480593	Pathogenic	-0.233371	5UTR
11:62613634:G:C	ENST00000525947.1	11	62613634	G	C	Benign	62613528	62613776	+	ENSG00000149489.9	ROM1	ROM1-203	105	285	GCGAGGGGTCCTGGGCCCGCTGCTGGTGGCTGGCACGGCTGGTGGGGGGGGGCTCCTGGTCGTCGGCCTC	40	110	65	0.714312	GCGAGGGGTCCTGGGCCCGCTGCTGGTGGCTGGCACGGCTGGTGGGGGGGGGCTCCTGGTCGTCGCCCTC	0.661226	Benign	-0.053086	5UTR
11:62639723:G:A	ENST00000540933.5	11	62639723	G	A	Benign	62639626	62639732	-	ENSG00000089597.18	GANAB	GANAB-216	173	309	GCGGTAGCGGCAGTGGCGGCGCGTAGGAGGCGGTCTTGGGCGTCTTTGGTACTGGCTTTTTTAGGGGTCT	133	203	40	0.812453	GCGGTAGCGGCAGTGGCGGCGCGTAGGAGGCGGTCTTGGGTGTCTTTGGTACTGGCTTTTTTAGGGGTCT	0.808925	Benign	-0.00352812	5UTR
11:62640006:C:T	ENST00000648273.1	11	62640006	C	T	Benign	62639929	62640070	-	ENSG00000089597.18	GANAB	GANAB-217	108	438	CGTAGAGACAGGGTTTCACCGTGTTAGCCAGGATGGTCTTGATCTCCTGACCTCGTGATCCGCCCGCCGC	43	113	65	0.722078	CGTAGAGACAGGGTTTCACCGTGTTAGCCAGGATGGTCTTGATCTCCTGACCTCGTGATCCGCCCACCGC	0.673627	Benign	-0.0484509	5UTR
11:62640011:G:A	ENST00000648273.1	11	62640011	G	A	Benign	62639929	62640070	-	ENSG00000089597.18	GANAB	GANAB-217	103	438	TCTCCTGACCTCGTGATCCGCCCGCCGCAGCCTCCCAAAGTGCTGGGATTACAGGAGTGAGCCACCACGC	85	155	18	0.702558	TCTCCTGACCTCGTGATCTGCCCGCCGCAGCCTCCCAAAGTGCTGGGATTACAGGAGTGAGCCACCACGC	0.67911	Benign	-0.0234476	5UTR
11:62640012:G:A	ENST00000648273.1	11	62640012	G	A	Benign	62639929	62640070	-	ENSG00000089597.18	GANAB	GANAB-217	102	438	GACAGGGTTTCACCGTGTTAGCCAGGATGGTCTTGATCTCCTGACCTCGTGATCCGCCCGCCGCAGCCTC	49	119	53	0.775328	GACAGGGTTTCACCGTGTTAGCCAGGATGGTCTTGATCTCCTGACCTCGTGATTCGCCCGCCGCAGCCTC	0.707477	Benign	-0.0678511	5UTR
11:62640062:T:C	ENST00000648273.1	11	62640062	T	C	Benign	62639929	62640070	-	ENSG00000089597.18	GANAB	GANAB-217	52	438	GAGACAGGGTTTCACCGTGTTAGCCAGGATGGTCTTGATCTCCTGACCTCGTGATCCGCCCGCCGCAGCC	47	117	5	0.779988	GAGACGGGGTTTCACCGTGTTAGCCAGGATGGTCTTGATCTCCTGACCTCGTGATCCGCCCGCCGCAGCC	0.772836	Benign	-0.00715202	5UTR
11:65525136:G:C	ENST00000524944.5	11	65525136	G	C	Benign	65525120	65525154	+	ENSG00000142186.18	SCYL1	SCYL1-204	15	33	AAGGCGCCCGAACCCGCGGCGGCGGTGGGGACG	0	33	15	0.865426	AAGGCGCCCGAACCCCCGGCGGCGGTGGGGACG	0.768947	Benign	-0.0964791	5UTR
11:65525136:G:C	ENST00000533862.5	11	65525136	G	C	Benign	65525111	65525154	+	ENSG00000142186.18	SCYL1	SCYL1-213	24	42	CCCGGAGCTAAGGCGCCCGAACCCGCGGCGGCGGTGGGGACG	0	42	24	0.852295	CCCGGAGCTAAGGCGCCCGAACCCCCGGCGGCGGTGGGGACG	0.697293	Benign	-0.155002	5UTR
11:65570520:T:C	ENST00000527920.5	11	65570520	T	C	Benign	65570484	65570696	+	ENSG00000173465.8	ZNRD2	ZNRD2-205	35	211	ATGGCCCTGAACGGAGCTGGTGAGGACCTGGGCGGCAGGGGTTTGTGGCTGTGAGGTACGGGAGGCAGCC	7	77	28	0.772621	ATGGCCCTGAACGGAGCTGGTGAGGACCCGGGCGGCAGGGGTTTGTGGCTGTGAGGTACGGGAGGCAGCC	0.80694	Benign	0.0343191	5UTR
11:65570520:T:C	ENST00000531405.5	11	65570520	T	C	Benign	65570459	65570696	+	ENSG00000173465.8	ZNRD2	ZNRD2-206	60	236	ATGGCCCTGAACGGAGCTGGTGAGGACCTGGGCGGCAGGGGTTTGTGGCTGTGAGGTACGGGAGGCAGCC	32	102	28	0.772621	ATGGCCCTGAACGGAGCTGGTGAGGACCCGGGCGGCAGGGGTTTGTGGCTGTGAGGTACGGGAGGCAGCC	0.80694	Benign	0.0343191	5UTR
11:6603786:G:T	ENST00000526711.5	11	6603786	G	T	Benign	6603730	6603823	+	ENSG00000166333.14	ILK	ILK-207	55	138	GGGCCGGCGGCGGGCTGCGGGCGCGGCCGGACGGGAGTTCCCCGGAGAAGGATCCTGCAGCCCGAGTCCC	21	91	34	0.733862	GGGCCGGCGGCGGGCTGCGGGCGCGGCCGGACGGTAGTTCCCCGGAGAAGGATCCTGCAGCCCGAGTCCC	0.594748	Benign	-0.139114	5UTR
11:6603786:G:T	ENST00000532063.5	11	6603786	G	T	Benign	6603707	6603823	+	ENSG00000166333.14	ILK	ILK-212	78	397	GGGCCGGCGGCGGGCTGCGGGCGCGGCCGGACGGGAGTTCCCCGGAGAAGGATCCTGCAGCCCGAGTCCC	44	114	34	0.733862	GGGCCGGCGGCGGGCTGCGGGCGCGGCCGGACGGTAGTTCCCCGGAGAAGGATCCTGCAGCCCGAGTCCC	0.594748	Benign	-0.139114	5UTR
11:6603786:G:T	ENST00000537806.5	11	6603786	G	T	Benign	6603743	6603823	+	ENSG00000166333.14	ILK	ILK-215	42	125	GGGCCGGCGGCGGGCTGCGGGCGCGGCCGGACGGGAGTTCCCCGGAGAAGGATCCTGCAGCCCGAGTCCC	8	78	34	0.733862	GGGCCGGCGGCGGGCTGCGGGCGCGGCCGGACGGTAGTTCCCCGGAGAAGGATCCTGCAGCCCGAGTCCC	0.594748	Benign	-0.139114	5UTR
11:6603807:T:C	ENST00000526711.5	11	6603807	T	C	Benign	6603730	6603823	+	ENSG00000166333.14	ILK	ILK-207	76	138	GGGCCGGCGGCGGGCTGCGGGCGCGGCCGGACGGGAGTTCCCCGGAGAAGGATCCTGCAGCCCGAGTCCC	21	91	55	0.733862	GGGCCGGCGGCGGGCTGCGGGCGCGGCCGGACGGGAGTTCCCCGGAGAAGGATCCCGCAGCCCGAGTCCC	0.614272	Benign	-0.11959	5UTR
11:6603807:T:C	ENST00000532063.5	11	6603807	T	C	Benign	6603707	6603823	+	ENSG00000166333.14	ILK	ILK-212	99	397	GGGCCGGCGGCGGGCTGCGGGCGCGGCCGGACGGGAGTTCCCCGGAGAAGGATCCTGCAGCCCGAGTCCC	44	114	55	0.733862	GGGCCGGCGGCGGGCTGCGGGCGCGGCCGGACGGGAGTTCCCCGGAGAAGGATCCCGCAGCCCGAGTCCC	0.614272	Benign	-0.11959	5UTR
11:6603807:T:C	ENST00000537806.5	11	6603807	T	C	Benign	6603743	6603823	+	ENSG00000166333.14	ILK	ILK-215	63	125	GGGCCGGCGGCGGGCTGCGGGCGCGGCCGGACGGGAGTTCCCCGGAGAAGGATCCTGCAGCCCGAGTCCC	8	78	55	0.733862	GGGCCGGCGGCGGGCTGCGGGCGCGGCCGGACGGGAGTTCCCCGGAGAAGGATCCCGCAGCCCGAGTCCC	0.614272	Benign	-0.11959	5UTR
11:66241452:G:A	ENST00000524815.5	11	66241452	G	A	Benign	66241426	66241614	+	ENSG00000175115.13	PACS1	PACS1-203	152	314	GGGGACGTGATTGGCCTCCAGGTGGACTACTGGCTGGGCCACCCCGGGGAGCGGAGGAGGGAAGGCGACA	146	216	6	0.70713	GGGGACATGATTGGCCTCCAGGTGGACTACTGGCTGGGCCACCCCGGGGAGCGGAGGAGGGAAGGCGACA	0.681243	Benign	-0.0258866	5UTR
11:66241452:G:A	ENST00000531597.1	11	66241452	G	A	Benign	66241226	66241614	+	ENSG00000175115.13	PACS1	PACS1-212	225	387	GGGGACGTGATTGGCCTCCAGGTGGACTACTGGCTGGGCCACCCCGGGGAGCGGAGGAGGGAAGGCGACA	219	289	6	0.70713	GGGGACATGATTGGCCTCCAGGTGGACTACTGGCTGGGCCACCCCGGGGAGCGGAGGAGGGAAGGCGACA	0.681243	Benign	-0.0258866	5UTR
11:66241523:C:T	ENST00000524815.5	11	66241523	C	T	Benign	66241426	66241614	+	ENSG00000175115.13	PACS1	PACS1-203	223	314	ATTGGCCTCCAGGTGGACTACTGGCTGGGCCACCCCGGGGAGCGGAGGAGGGAAGGCGACAAGAGGGACG	155	225	68	0.711114	ATTGGCCTCCAGGTGGACTACTGGCTGGGCCACCCCGGGGAGCGGAGGAGGGAAGGCGACAAGAGGGATG	0.704452	Benign	-0.00666136	5UTR
11:66241523:C:T	ENST00000531597.1	11	66241523	C	T	Benign	66241226	66241614	+	ENSG00000175115.13	PACS1	PACS1-212	296	387	ATTGGCCTCCAGGTGGACTACTGGCTGGGCCACCCCGGGGAGCGGAGGAGGGAAGGCGACAAGAGGGACG	228	298	68	0.711114	ATTGGCCTCCAGGTGGACTACTGGCTGGGCCACCCCGGGGAGCGGAGGAGGGAAGGCGACAAGAGGGATG	0.704452	Benign	-0.00666136	5UTR
11:66958368:T:G	ENST00000393958.7	11	66958368	T	G	Benign	66958321	66958384	-	ENSG00000173599.15	PC	PC-202	15	101	CTCTGTCAGTGGAGGCAGCAGCGGTAGAGGCGGCGGCGAGGACTGGCGACGGCGAGGAGATAGTGTCTGC	3	73	12	0.818255	CTCTGTCAGTGGCGGCAGCAGCGGTAGAGGCGGCGGCGAGGACTGGCGACGGCGAGGAGATAGTGTCTGC	0.837955	Benign	0.0197001	5UTR
11:66958368:T:G	ENST00000524491.6	11	66958368	T	G	Benign	66958321	66958377	-	ENSG00000173599.15	PC	PC-204	8	94	CAGTGGAGGCAGCAGCGGTAGAGGCGGCGGCGAGGACTGGCGACGGCGAGGAGATAGTGTCTGCCTTCTG	2	72	6	0.700673	CAGTGGCGGCAGCAGCGGTAGAGGCGGCGGCGAGGACTGGCGACGGCGAGGAGATAGTGTCTGCCTTCTG	0.726399	Benign	0.025727	5UTR
11:66958368:T:G	ENST00000528224.2	11	66958368	T	G	Benign	66958321	66958384	-	ENSG00000173599.15	PC	PC-206	15	101	CTCTGTCAGTGGAGGCAGCAGCGGTAGAGGCGGCGGCGAGGACTGGCGACGGCGAGGAGATAGTGTCTGC	3	73	12	0.818255	CTCTGTCAGTGGCGGCAGCAGCGGTAGAGGCGGCGGCGAGGACTGGCGACGGCGAGGAGATAGTGTCTGC	0.837955	Benign	0.0197001	5UTR
11:66958368:T:G	ENST00000528403.6	11	66958368	T	G	Benign	66958321	66958384	-	ENSG00000173599.15	PC	PC-207	15	358	CTCTGTCAGTGGAGGCAGCAGCGGTAGAGGCGGCGGCGAGGACTGGCGACGGCGAGGAGATGGAGAAACT	3	73	12	0.769655	CTCTGTCAGTGGCGGCAGCAGCGGTAGAGGCGGCGGCGAGGACTGGCGACGGCGAGGAGATGGAGAAACT	0.80553	Benign	0.0358746	5UTR
11:66958368:T:G	ENST00000529047.6	11	66958368	T	G	Benign	66958321	66958384	-	ENSG00000173599.15	PC	PC-208	15	229	CTCTGTCAGTGGAGGCAGCAGCGGTAGAGGCGGCGGCGAGGACTGGCGACGGCGAGGAGATGGAGAAACT	3	73	12	0.769655	CTCTGTCAGTGGCGGCAGCAGCGGTAGAGGCGGCGGCGAGGACTGGCGACGGCGAGGAGATGGAGAAACT	0.80553	Benign	0.0358746	5UTR
11:66958368:T:G	ENST00000651469.1	11	66958368	T	G	Benign	66958321	66958374	-	ENSG00000173599.15	PC	PC-215	5	91	AGTGGAGGCAGCAGCGGTAGAGGCGGCGGCGAGGACTGGCGACGGCGAGGAGATAGTGTCTGCCTTCTGG	0	70	5	0.712764	AGTGGCGGCAGCAGCGGTAGAGGCGGCGGCGAGGACTGGCGACGGCGAGGAGATAGTGTCTGCCTTCTGG	0.750298	Benign	0.0375337	5UTR
11:66958368:T:G	ENST00000651854.1	11	66958368	T	G	Benign	66958321	66958387	-	ENSG00000173599.15	PC	PC-217	18	1251	GCTGTTCTCTGTCAGTGGAGGCAGCAGCGGTAGAGGCGGCGGCGAGGACTGGCGACGGCGAGGAGCTGCC	0	70	18	0.704115	GCTGTTCTCTGTCAGTGGCGGCAGCAGCGGTAGAGGCGGCGGCGAGGACTGGCGACGGCGAGGAGCTGCC	0.783302	Benign	0.0791869	5UTR
11:67483075:C:G	ENST00000279146.8	11	67483075	C	G	Benign	67483025	67483159	+	ENSG00000110711.11	AIP	AIP-201	49	133	CCGAGGTGCTAGGAGTTGCCGAAGCAAGTCCGGAAGCTACCGAGCGAGTCCGGAAGTTGCCGAAAGGGAG	48	118	1	0.70994	CGGAGGTGCTAGGAGTTGCCGAAGCAAGTCCGGAAGCTACCGAGCGAGTCCGGAAGTTGCCGAAAGGGAG	0.720943	Benign	0.0110023	5UTR
11:67483075:C:G	ENST00000528641.7	11	67483075	C	G	Benign	67483040	67483159	+	ENSG00000110711.11	AIP	AIP-203	34	118	CCGAGGTGCTAGGAGTTGCCGAAGCAAGTCCGGAAGCTACCGAGCGAGTCCGGAAGTTGCCGAAAGGGAG	33	103	1	0.70994	CGGAGGTGCTAGGAGTTGCCGAAGCAAGTCCGGAAGCTACCGAGCGAGTCCGGAAGTTGCCGAAAGGGAG	0.720943	Benign	0.0110023	5UTR
11:67483075:C:G	ENST00000682324.1	11	67483075	C	G	Benign	67483067	67483159	+	ENSG00000110711.11	AIP	AIP-205	7	91	CCGAGGTGCTAGGAGTTGCCGAAGCAAGTCCGGAAGCTACCGAGCGAGTCCGGAAGTTGCCGAAAGGGAG	6	76	1	0.70994	CGGAGGTGCTAGGAGTTGCCGAAGCAAGTCCGGAAGCTACCGAGCGAGTCCGGAAGTTGCCGAAAGGGAG	0.720943	Benign	0.0110023	5UTR
11:67483075:C:G	ENST00000682699.1	11	67483075	C	G	Benign	67482792	67483159	+	ENSG00000110711.11	AIP	AIP-207	588	672	CCGAGGTGCTAGGAGTTGCCGAAGCAAGTCCGGAAGCTACCGAGCGAGTCCGGAAGTTGCCGAAAGGGAG	587	657	1	0.70994	CGGAGGTGCTAGGAGTTGCCGAAGCAAGTCCGGAAGCTACCGAGCGAGTCCGGAAGTTGCCGAAAGGGAG	0.720943	Benign	0.0110023	5UTR
11:67483075:C:G	ENST00000683237.1	11	67483075	C	G	Benign	67483067	67483159	+	ENSG00000110711.11	AIP	AIP-208	7	91	CCGAGGTGCTAGGAGTTGCCGAAGCAAGTCCGGAAGCTACCGAGCGAGTCCGGAAGTTGCCGAAAGGGAG	6	76	1	0.70994	CGGAGGTGCTAGGAGTTGCCGAAGCAAGTCCGGAAGCTACCGAGCGAGTCCGGAAGTTGCCGAAAGGGAG	0.720943	Benign	0.0110023	5UTR
11:67483075:C:G	ENST00000684006.1	11	67483075	C	G	Benign	67483067	67483159	+	ENSG00000110711.11	AIP	AIP-210	7	91	CCGAGGTGCTAGGAGTTGCCGAAGCAAGTCCGGAAGCTACCGAGCGAGTCCGGAAGTTGCCGAAAGGGAG	6	76	1	0.70994	CGGAGGTGCTAGGAGTTGCCGAAGCAAGTCCGGAAGCTACCGAGCGAGTCCGGAAGTTGCCGAAAGGGAG	0.720943	Benign	0.0110023	5UTR
11:67483075:C:G	ENST00000684657.1	11	67483075	C	G	Benign	67483067	67483159	+	ENSG00000110711.11	AIP	AIP-211	7	91	CCGAGGTGCTAGGAGTTGCCGAAGCAAGTCCGGAAGCTACCGAGCGAGTCCGGAAGTTGCCGAAAGGGAG	6	76	1	0.70994	CGGAGGTGCTAGGAGTTGCCGAAGCAAGTCCGGAAGCTACCGAGCGAGTCCGGAAGTTGCCGAAAGGGAG	0.720943	Benign	0.0110023	5UTR
11:67483136:A:G	ENST00000279146.8	11	67483136	A	G	Benign	67483025	67483159	+	ENSG00000110711.11	AIP	AIP-201	110	133	AGCTGCCGAGGTGCTAGGAGTTGCCGAAGCAAGTCCGGAAGCTACCGAGCGAGTCCGGAAGTTGCCGAAA	43	113	67	0.719666	AGCTGCCGAGGTGCTAGGAGTTGCCGAAGCAAGTCCGGAAGCTACCGAGCGAGTCCGGAAGTTGCCGGAA	0.738314	Benign	0.0186478	5UTR
11:67483136:A:G	ENST00000528641.7	11	67483136	A	G	Benign	67483040	67483159	+	ENSG00000110711.11	AIP	AIP-203	95	118	AGCTGCCGAGGTGCTAGGAGTTGCCGAAGCAAGTCCGGAAGCTACCGAGCGAGTCCGGAAGTTGCCGAAA	28	98	67	0.719666	AGCTGCCGAGGTGCTAGGAGTTGCCGAAGCAAGTCCGGAAGCTACCGAGCGAGTCCGGAAGTTGCCGGAA	0.738314	Benign	0.0186478	5UTR
11:67483136:A:G	ENST00000682324.1	11	67483136	A	G	Benign	67483067	67483159	+	ENSG00000110711.11	AIP	AIP-205	68	91	AGCTGCCGAGGTGCTAGGAGTTGCCGAAGCAAGTCCGGAAGCTACCGAGCGAGTCCGGAAGTTGCCGAAA	1	71	67	0.719666	AGCTGCCGAGGTGCTAGGAGTTGCCGAAGCAAGTCCGGAAGCTACCGAGCGAGTCCGGAAGTTGCCGGAA	0.738314	Benign	0.0186478	5UTR
11:67483136:A:G	ENST00000682699.1	11	67483136	A	G	Benign	67482792	67483159	+	ENSG00000110711.11	AIP	AIP-207	649	672	AGCTGCCGAGGTGCTAGGAGTTGCCGAAGCAAGTCCGGAAGCTACCGAGCGAGTCCGGAAGTTGCCGAAA	582	652	67	0.719666	AGCTGCCGAGGTGCTAGGAGTTGCCGAAGCAAGTCCGGAAGCTACCGAGCGAGTCCGGAAGTTGCCGGAA	0.738314	Benign	0.0186478	5UTR
11:67483136:A:G	ENST00000683237.1	11	67483136	A	G	Benign	67483067	67483159	+	ENSG00000110711.11	AIP	AIP-208	68	91	AGCTGCCGAGGTGCTAGGAGTTGCCGAAGCAAGTCCGGAAGCTACCGAGCGAGTCCGGAAGTTGCCGAAA	1	71	67	0.719666	AGCTGCCGAGGTGCTAGGAGTTGCCGAAGCAAGTCCGGAAGCTACCGAGCGAGTCCGGAAGTTGCCGGAA	0.738314	Benign	0.0186478	5UTR
11:67483136:A:G	ENST00000684006.1	11	67483136	A	G	Benign	67483067	67483159	+	ENSG00000110711.11	AIP	AIP-210	68	91	AGCTGCCGAGGTGCTAGGAGTTGCCGAAGCAAGTCCGGAAGCTACCGAGCGAGTCCGGAAGTTGCCGAAA	1	71	67	0.719666	AGCTGCCGAGGTGCTAGGAGTTGCCGAAGCAAGTCCGGAAGCTACCGAGCGAGTCCGGAAGTTGCCGGAA	0.738314	Benign	0.0186478	5UTR
11:67483136:A:G	ENST00000684657.1	11	67483136	A	G	Benign	67483067	67483159	+	ENSG00000110711.11	AIP	AIP-211	68	91	AGCTGCCGAGGTGCTAGGAGTTGCCGAAGCAAGTCCGGAAGCTACCGAGCGAGTCCGGAAGTTGCCGAAA	1	71	67	0.719666	AGCTGCCGAGGTGCTAGGAGTTGCCGAAGCAAGTCCGGAAGCTACCGAGCGAGTCCGGAAGTTGCCGGAA	0.738314	Benign	0.0186478	5UTR
11:67583826:G:A	ENST00000398603.6	11	67583826	G	A	Benign	67583741	67583844	+	ENSG00000084207.18	GSTP1	GSTP1-201	84	102	TGGGGCGGAGCGGGGCGGGACCACCCTTATAAGGCTCGGAGGCCGCGAGGCCTTCGCTGGAGTTTCGCCG	15	85	69	0.703685	TGGGGCGGAGCGGGGCGGGACCACCCTTATAAGGCTCGGAGGCCGCGAGGCCTTCGCTGGAGTTTCGCCA	0.669891	Benign	-0.0337946	5UTR
11:67606685:A:G	ENST00000647561.1	11	67606685	A	G	Benign	67606359	67607005	+	ENSG00000167792.13	NDUFV1	NDUFV1-229	717	1037	GCCGGCGAGCTAAGGAGGGAGCGAAAGAGCGAGCGGTGGGGACAGCCACCGCTAAATGCCAGCCCGGTGG	710	780	7	0.78444	GCCGGCGGGCTAAGGAGGGAGCGAAAGAGCGAGCGGTGGGGACAGCCACCGCTAAATGCCAGCCCGGTGG	0.86402	Benign	0.0795799	5UTR
11:68043365:C:A	ENST00000532635.5	11	68043365	C	A	Pathogenic	68042979	68043498	+	ENSG00000110719.10	TCIRG1	TCIRG1-213	385	536	GGGGGCCTGGTGGGGGAGGCAGGGCAGGAGGTTGGAGCAGCCCTGCCCAGCCCCGTGGCCGCCAGCTTTG	326	396	59	0.706987	GGGGGCCTGGTGGGGGAGGCAGGGCAGGAGGTTGGAGCAGCCCTGCCCAGCCCCGTGGCAGCCAGCTTTG	0.69272	Pathogenic	-0.0142666	5UTR
11:68043370:G:C	ENST00000532635.5	11	68043370	G	C	Pathogenic	68042979	68043498	+	ENSG00000110719.10	TCIRG1	TCIRG1-213	390	536	CGGGGGGCCTGGTGGGGGAGGCAGGGCAGGAGGTTGGAGCAGCCCTGCCCAGCCCCGTGGCCGCCAGCTT	324	394	66	0.80767	CGGGGGGCCTGGTGGGGGAGGCAGGGCAGGAGGTTGGAGCAGCCCTGCCCAGCCCCGTGGCCGCCACCTT	0.786913	Pathogenic	-0.0207566	5UTR
11:68796910:G:C	ENST00000538994.1	11	68796910	G	C	Pathogenic	68796882	68796934	-	ENSG00000110090.13	CPT1A	CPT1A-204	74	102	ACAGTGGTATTTGAAGTTAAAATCCTGGTGGGCTACAAATTACGTGAGCGACTGGTGGGAGGAGTACATC	8	78	66	0.708518	ACAGTGGTATTTGAAGTTAAAATCCTGGTGGGCTACAAATTACGTGAGCGACTGGTGGGAGGAGTAGATC	0.716704	Pathogenic	0.00818533	5UTR
11:68799243:A:C	ENST00000538994.1	11	68799243	A	C	Pathogenic	68799217	68799269	-	ENSG00000110090.13	CPT1A	CPT1A-204	25	102	ACAGTGGTATTTGAAGTTAAAATCCTGGTGGGCTACAAATTACGTGAGCGACTGGTGGGAGGAGTACATC	8	78	17	0.708518	ACAGTGGTATTTGAAGTGAAAATCCTGGTGGGCTACAAATTACGTGAGCGACTGGTGGGAGGAGTACATC	0.639856	Pathogenic	-0.0686626	5UTR
11:68799254:C:T	ENST00000538994.1	11	68799254	C	T	Pathogenic	68799217	68799269	-	ENSG00000110090.13	CPT1A	CPT1A-204	14	102	ACAGTGGTATTTGAAGTTAAAATCCTGGTGGGCTACAAATTACGTGAGCGACTGGTGGGAGGAGTACATC	8	78	6	0.708518	ACAGTGATATTTGAAGTTAAAATCCTGGTGGGCTACAAATTACGTGAGCGACTGGTGGGAGGAGTACATC	0.675163	Pathogenic	-0.0333555	5UTR
11:694942:C:A	ENST00000685854.1	11	694942	C	A	Pathogenic	694843	695042	-	ENSG00000177030.19	DEAF1	DEAF1-216	99	198	GCGGCCGCGGCCGCTGTGGCGGCGGCGGCCGCGGCCGCGGCAGGAGGCGAGGCGGAGGAGCCGGTGCTGA	51	121	48	0.794022	GCGGCCGCGGCCGCTGTGGCGGCGGCGGCCGCGGCCGCGGCAGGAGGCTAGGCGGAGGAGCCGGTGCTGA	0.626387	Pathogenic	-0.167635	5UTR
11:694942:C:A	ENST00000686001.1	11	694942	C	A	Pathogenic	694843	695042	-	ENSG00000177030.19	DEAF1	DEAF1-217	99	198	GCGGCCGCGGCCGCTGTGGCGGCGGCGGCCGCGGCCGCGGCAGGAGGCGAGGCGGAGGAGCCGGTGCTGA	51	121	48	0.794022	GCGGCCGCGGCCGCTGTGGCGGCGGCGGCCGCGGCCGCGGCAGGAGGCTAGGCGGAGGAGCCGGTGCTGA	0.626387	Pathogenic	-0.167635	5UTR
11:694942:C:A	ENST00000687329.1	11	694942	C	A	Pathogenic	694843	695042	-	ENSG00000177030.19	DEAF1	DEAF1-218	99	198	GCGGCCGCGGCCGCTGTGGCGGCGGCGGCCGCGGCCGCGGCAGGAGGCGAGGCGGAGGAGCCGGTGCTGA	51	121	48	0.794022	GCGGCCGCGGCCGCTGTGGCGGCGGCGGCCGCGGCCGCGGCAGGAGGCTAGGCGGAGGAGCCGGTGCTGA	0.626387	Pathogenic	-0.167635	5UTR
11:694942:C:A	ENST00000689835.1	11	694942	C	A	Pathogenic	694843	695042	-	ENSG00000177030.19	DEAF1	DEAF1-219	99	198	GCGGCCGCGGCCGCTGTGGCGGCGGCGGCCGCGGCCGCGGCAGGAGGCGAGGCGGAGGAGCCGGTGCTGA	51	121	48	0.794022	GCGGCCGCGGCCGCTGTGGCGGCGGCGGCCGCGGCCGCGGCAGGAGGCTAGGCGGAGGAGCCGGTGCTGA	0.626387	Pathogenic	-0.167635	5UTR
11:694942:C:A	ENST00000690068.1	11	694942	C	A	Pathogenic	694843	695042	-	ENSG00000177030.19	DEAF1	DEAF1-220	99	198	GCGGCCGCGGCCGCTGTGGCGGCGGCGGCCGCGGCCGCGGCAGGAGGCGAGGCGGAGGAGCCGGTGCTGA	51	121	48	0.794022	GCGGCCGCGGCCGCTGTGGCGGCGGCGGCCGCGGCCGCGGCAGGAGGCTAGGCGGAGGAGCCGGTGCTGA	0.626387	Pathogenic	-0.167635	5UTR
11:694942:C:A	ENST00000692634.1	11	694942	C	A	Pathogenic	694843	695042	-	ENSG00000177030.19	DEAF1	DEAF1-221	99	198	GCGGCCGCGGCCGCTGTGGCGGCGGCGGCCGCGGCCGCGGCAGGAGGCGAGGCGGAGGAGCCGGTGCTGA	51	121	48	0.794022	GCGGCCGCGGCCGCTGTGGCGGCGGCGGCCGCGGCCGCGGCAGGAGGCTAGGCGGAGGAGCCGGTGCTGA	0.626387	Pathogenic	-0.167635	5UTR
11:71448383:G:A	ENST00000355527.8	11	71448383	G	A	Benign	71448289	71448394	-	ENSG00000172893.18	DHCR7	DHCR7-201	10	235	CTCCGACCCCTGGCTAGAGGGTAGGCGGCGTGGAGCAGCGCGCGCAAGCGAGGCCAGGGGAAGGTGGGCG	8	78	2	0.78063	CTTCGACCCCTGGCTAGAGGGTAGGCGGCGTGGAGCAGCGCGCGCAAGCGAGGCCAGGGGAAGGTGGGCG	0.802976	Benign	0.0223463	5UTR
11:71448383:G:A	ENST00000407721.6	11	71448383	G	A	Benign	71448312	71448394	-	ENSG00000172893.18	DHCR7	DHCR7-202	10	212	CTCCGACCCCTGGCTAGAGGGTAGGCGGCGTGGAGCAGCGCGCGCAAGCGAGGCCAGGGGAAGGTGGGCG	8	78	2	0.78063	CTTCGACCCCTGGCTAGAGGGTAGGCGGCGTGGAGCAGCGCGCGCAAGCGAGGCCAGGGGAAGGTGGGCG	0.802976	Benign	0.0223463	5UTR
11:71448383:G:A	ENST00000527316.6	11	71448383	G	A	Benign	71448289	71448392	-	ENSG00000172893.18	DHCR7	DHCR7-206	8	478	CTCCGACCCCTGGCTAGAGGGTAGGCGGCGTGGAGCAGCGCGCGCAAGCGAGGCCAGGGGAAGGTGGGCG	6	76	2	0.78063	CTTCGACCCCTGGCTAGAGGGTAGGCGGCGTGGAGCAGCGCGCGCAAGCGAGGCCAGGGGAAGGTGGGCG	0.802976	Benign	0.0223463	5UTR
11:71448383:G:A	ENST00000682708.1	11	71448383	G	A	Benign	71448289	71448436	-	ENSG00000172893.18	DHCR7	DHCR7-213	52	277	CTCCGACCCCTGGCTAGAGGGTAGGCGGCGTGGAGCAGCGCGCGCAAGCGAGGCCAGGGGAAGGTGGGCG	50	120	2	0.78063	CTTCGACCCCTGGCTAGAGGGTAGGCGGCGTGGAGCAGCGCGCGCAAGCGAGGCCAGGGGAAGGTGGGCG	0.802976	Benign	0.0223463	5UTR
11:71448383:G:A	ENST00000682880.1	11	71448383	G	A	Benign	71448289	71448436	-	ENSG00000172893.18	DHCR7	DHCR7-214	52	277	CTCCGACCCCTGGCTAGAGGGTAGGCGGCGTGGAGCAGCGCGCGCAAGCGAGGCCAGGGGAAGGTGGGCG	50	120	2	0.78063	CTTCGACCCCTGGCTAGAGGGTAGGCGGCGTGGAGCAGCGCGCGCAAGCGAGGCCAGGGGAAGGTGGGCG	0.802976	Benign	0.0223463	5UTR
11:71448383:G:A	ENST00000683287.1	11	71448383	G	A	Benign	71448289	71448436	-	ENSG00000172893.18	DHCR7	DHCR7-215	52	277	CTCCGACCCCTGGCTAGAGGGTAGGCGGCGTGGAGCAGCGCGCGCAAGCGAGGCCAGGGGAAGGTGGGCG	50	120	2	0.78063	CTTCGACCCCTGGCTAGAGGGTAGGCGGCGTGGAGCAGCGCGCGCAAGCGAGGCCAGGGGAAGGTGGGCG	0.802976	Benign	0.0223463	5UTR
11:71448383:G:A	ENST00000683714.1	11	71448383	G	A	Benign	71448289	71448436	-	ENSG00000172893.18	DHCR7	DHCR7-216	52	277	CTCCGACCCCTGGCTAGAGGGTAGGCGGCGTGGAGCAGCGCGCGCAAGCGAGGCCAGGGGAAGGTGGGCG	50	120	2	0.78063	CTTCGACCCCTGGCTAGAGGGTAGGCGGCGTGGAGCAGCGCGCGCAAGCGAGGCCAGGGGAAGGTGGGCG	0.802976	Benign	0.0223463	5UTR
11:71448383:G:A	ENST00000685320.1	11	71448383	G	A	Benign	71448289	71448415	-	ENSG00000172893.18	DHCR7	DHCR7-219	31	490	CTCCGACCCCTGGCTAGAGGGTAGGCGGCGTGGAGCAGCGCGCGCAAGCGAGGCCAGGGGAAGGTGGGCG	29	99	2	0.78063	CTTCGACCCCTGGCTAGAGGGTAGGCGGCGTGGAGCAGCGCGCGCAAGCGAGGCCAGGGGAAGGTGGGCG	0.802976	Benign	0.0223463	5UTR
11:71448383:G:A	ENST00000690257.1	11	71448383	G	A	Benign	71448289	71448388	-	ENSG00000172893.18	DHCR7	DHCR7-220	4	229	CTCCGACCCCTGGCTAGAGGGTAGGCGGCGTGGAGCAGCGCGCGCAAGCGAGGCCAGGGGAAGGTGGGCG	2	72	2	0.78063	CTTCGACCCCTGGCTAGAGGGTAGGCGGCGTGGAGCAGCGCGCGCAAGCGAGGCCAGGGGAAGGTGGGCG	0.802976	Benign	0.0223463	5UTR
11:71448383:G:C	ENST00000355527.8	11	71448383	G	C	Benign	71448289	71448394	-	ENSG00000172893.18	DHCR7	DHCR7-201	10	235	TCCGACCCCTGGCTAGAGGGTAGGCGGCGTGGAGCAGCGCGCGCAAGCGAGGCCAGGGGAAGGTGGGCGC	9	79	1	0.727904	TGCGACCCCTGGCTAGAGGGTAGGCGGCGTGGAGCAGCGCGCGCAAGCGAGGCCAGGGGAAGGTGGGCGC	0.683109	Benign	-0.0447946	5UTR
11:71448383:G:C	ENST00000407721.6	11	71448383	G	C	Benign	71448312	71448394	-	ENSG00000172893.18	DHCR7	DHCR7-202	10	212	TCCGACCCCTGGCTAGAGGGTAGGCGGCGTGGAGCAGCGCGCGCAAGCGAGGCCAGGGGAAGGTGGGCGC	9	79	1	0.727904	TGCGACCCCTGGCTAGAGGGTAGGCGGCGTGGAGCAGCGCGCGCAAGCGAGGCCAGGGGAAGGTGGGCGC	0.683109	Benign	-0.0447946	5UTR
11:71448383:G:C	ENST00000527316.6	11	71448383	G	C	Benign	71448289	71448392	-	ENSG00000172893.18	DHCR7	DHCR7-206	8	478	TCCGACCCCTGGCTAGAGGGTAGGCGGCGTGGAGCAGCGCGCGCAAGCGAGGCCAGGGGAAGGTGGGCGC	7	77	1	0.727904	TGCGACCCCTGGCTAGAGGGTAGGCGGCGTGGAGCAGCGCGCGCAAGCGAGGCCAGGGGAAGGTGGGCGC	0.683109	Benign	-0.0447946	5UTR
11:71448383:G:C	ENST00000682708.1	11	71448383	G	C	Benign	71448289	71448436	-	ENSG00000172893.18	DHCR7	DHCR7-213	52	277	TCCGACCCCTGGCTAGAGGGTAGGCGGCGTGGAGCAGCGCGCGCAAGCGAGGCCAGGGGAAGGTGGGCGC	51	121	1	0.727904	TGCGACCCCTGGCTAGAGGGTAGGCGGCGTGGAGCAGCGCGCGCAAGCGAGGCCAGGGGAAGGTGGGCGC	0.683109	Benign	-0.0447946	5UTR
11:71448383:G:C	ENST00000682880.1	11	71448383	G	C	Benign	71448289	71448436	-	ENSG00000172893.18	DHCR7	DHCR7-214	52	277	TCCGACCCCTGGCTAGAGGGTAGGCGGCGTGGAGCAGCGCGCGCAAGCGAGGCCAGGGGAAGGTGGGCGC	51	121	1	0.727904	TGCGACCCCTGGCTAGAGGGTAGGCGGCGTGGAGCAGCGCGCGCAAGCGAGGCCAGGGGAAGGTGGGCGC	0.683109	Benign	-0.0447946	5UTR
11:71448383:G:C	ENST00000683287.1	11	71448383	G	C	Benign	71448289	71448436	-	ENSG00000172893.18	DHCR7	DHCR7-215	52	277	TCCGACCCCTGGCTAGAGGGTAGGCGGCGTGGAGCAGCGCGCGCAAGCGAGGCCAGGGGAAGGTGGGCGC	51	121	1	0.727904	TGCGACCCCTGGCTAGAGGGTAGGCGGCGTGGAGCAGCGCGCGCAAGCGAGGCCAGGGGAAGGTGGGCGC	0.683109	Benign	-0.0447946	5UTR
11:71448383:G:C	ENST00000683714.1	11	71448383	G	C	Benign	71448289	71448436	-	ENSG00000172893.18	DHCR7	DHCR7-216	52	277	TCCGACCCCTGGCTAGAGGGTAGGCGGCGTGGAGCAGCGCGCGCAAGCGAGGCCAGGGGAAGGTGGGCGC	51	121	1	0.727904	TGCGACCCCTGGCTAGAGGGTAGGCGGCGTGGAGCAGCGCGCGCAAGCGAGGCCAGGGGAAGGTGGGCGC	0.683109	Benign	-0.0447946	5UTR
11:71448383:G:C	ENST00000685320.1	11	71448383	G	C	Benign	71448289	71448415	-	ENSG00000172893.18	DHCR7	DHCR7-219	31	490	TCCGACCCCTGGCTAGAGGGTAGGCGGCGTGGAGCAGCGCGCGCAAGCGAGGCCAGGGGAAGGTGGGCGC	30	100	1	0.727904	TGCGACCCCTGGCTAGAGGGTAGGCGGCGTGGAGCAGCGCGCGCAAGCGAGGCCAGGGGAAGGTGGGCGC	0.683109	Benign	-0.0447946	5UTR
11:71448383:G:C	ENST00000690257.1	11	71448383	G	C	Benign	71448289	71448388	-	ENSG00000172893.18	DHCR7	DHCR7-220	4	229	TCCGACCCCTGGCTAGAGGGTAGGCGGCGTGGAGCAGCGCGCGCAAGCGAGGCCAGGGGAAGGTGGGCGC	3	73	1	0.727904	TGCGACCCCTGGCTAGAGGGTAGGCGGCGTGGAGCAGCGCGCGCAAGCGAGGCCAGGGGAAGGTGGGCGC	0.683109	Benign	-0.0447946	5UTR
11:72190534:C:T	ENST00000393679.5	11	72190534	C	T	Benign	72190213	72190642	+	ENSG00000110195.14	FOLR1	FOLR1-203	320	436	CTCTTTCCCCCAAGGCCAAGGAGAAGGTGGAGTGAGGGCTGGGGTCGGGACAGGTTGAACGGGAACCCTG	261	331	59	0.788546	CTCTTTCCCCCAAGGCCAAGGAGAAGGTGGAGTGAGGGCTGGGGTCGGGACAGGTTGAATGGGAACCCTG	0.780383	Benign	-0.00816363	5UTR
11:74170832:C:A	ENST00000313663.11	11	74170832	C	A	Benign	74170792	74171020	-	ENSG00000168014.18	C2CD3	C2CD3-201	187	227	AGGGATGGCGGGAGGATACTGCTTAGGTGCTGGAGACGGAGTTGAGCTGGTGAAGAAGAGCTCGGGCTCA	155	225	32	0.711011	AGGGATGGCGGGAGGATACTGCTTAGGTGCTGTAGACGGAGTTGAGCTGGTGAAGAAGAGCTCGGGCTCA	0.565914	Benign	-0.145097	5UTR
11:74170832:C:A	ENST00000334126.12	11	74170832	C	A	Benign	74170792	74171003	-	ENSG00000168014.18	C2CD3	C2CD3-202	170	210	AGGGATGGCGGGAGGATACTGCTTAGGTGCTGGAGACGGAGTTGAGCTGGTGAAGAAGAGCTCGGGCTCA	138	208	32	0.711011	AGGGATGGCGGGAGGATACTGCTTAGGTGCTGTAGACGGAGTTGAGCTGGTGAAGAAGAGCTCGGGCTCA	0.565914	Benign	-0.145097	5UTR
11:74170832:C:A	ENST00000539061.6	11	74170832	C	A	Benign	74170792	74171001	-	ENSG00000168014.18	C2CD3	C2CD3-212	168	208	AGGGATGGCGGGAGGATACTGCTTAGGTGCTGGAGACGGAGTTGAGCTGGTGAAGAAGAGCTCGGGCTCA	136	206	32	0.711011	AGGGATGGCGGGAGGATACTGCTTAGGTGCTGTAGACGGAGTTGAGCTGGTGAAGAAGAGCTCGGGCTCA	0.565914	Benign	-0.145097	5UTR
11:74170832:C:A	ENST00000679415.1	11	74170832	C	A	Benign	74170792	74170933	-	ENSG00000168014.18	C2CD3	C2CD3-219	100	140	AGGGATGGCGGGAGGATACTGCTTAGGTGCTGGAGACGGAGTTGAGCTGGTGAAGAAGAGCTCGGGCTCA	68	138	32	0.711011	AGGGATGGCGGGAGGATACTGCTTAGGTGCTGTAGACGGAGTTGAGCTGGTGAAGAAGAGCTCGGGCTCA	0.565914	Benign	-0.145097	5UTR
11:74170832:C:A	ENST00000680645.1	11	74170832	C	A	Benign	74170792	74171001	-	ENSG00000168014.18	C2CD3	C2CD3-225	168	208	AGGGATGGCGGGAGGATACTGCTTAGGTGCTGGAGACGGAGTTGAGCTGGTGAAGAAGAGCTCGGGCTCA	136	206	32	0.711011	AGGGATGGCGGGAGGATACTGCTTAGGTGCTGTAGACGGAGTTGAGCTGGTGAAGAAGAGCTCGGGCTCA	0.565914	Benign	-0.145097	5UTR
11:74170832:C:A	ENST00000680718.1	11	74170832	C	A	Benign	74170792	74171003	-	ENSG00000168014.18	C2CD3	C2CD3-227	170	210	AGGGATGGCGGGAGGATACTGCTTAGGTGCTGGAGACGGAGTTGAGCTGGTGAAGAAGAGCTCGGGCTCA	138	208	32	0.711011	AGGGATGGCGGGAGGATACTGCTTAGGTGCTGTAGACGGAGTTGAGCTGGTGAAGAAGAGCTCGGGCTCA	0.565914	Benign	-0.145097	5UTR
11:74170832:C:A	ENST00000680839.1	11	74170832	C	A	Benign	74170792	74171020	-	ENSG00000168014.18	C2CD3	C2CD3-228	187	227	AGGGATGGCGGGAGGATACTGCTTAGGTGCTGGAGACGGAGTTGAGCTGGTGAAGAAGAGCTCGGGCTCA	155	225	32	0.711011	AGGGATGGCGGGAGGATACTGCTTAGGTGCTGTAGACGGAGTTGAGCTGGTGAAGAAGAGCTCGGGCTCA	0.565914	Benign	-0.145097	5UTR
11:74170832:C:A	ENST00000681291.1	11	74170832	C	A	Benign	74170792	74171003	-	ENSG00000168014.18	C2CD3	C2CD3-232	170	210	AGGGATGGCGGGAGGATACTGCTTAGGTGCTGGAGACGGAGTTGAGCTGGTGAAGAAGAGCTCGGGCTCA	138	208	32	0.711011	AGGGATGGCGGGAGGATACTGCTTAGGTGCTGTAGACGGAGTTGAGCTGGTGAAGAAGAGCTCGGGCTCA	0.565914	Benign	-0.145097	5UTR
11:74170832:C:A	ENST00000681345.1	11	74170832	C	A	Benign	74170792	74170999	-	ENSG00000168014.18	C2CD3	C2CD3-234	166	206	AGGGATGGCGGGAGGATACTGCTTAGGTGCTGGAGACGGAGTTGAGCTGGTGAAGAAGAGCTCGGGCTCA	134	204	32	0.711011	AGGGATGGCGGGAGGATACTGCTTAGGTGCTGTAGACGGAGTTGAGCTGGTGAAGAAGAGCTCGGGCTCA	0.565914	Benign	-0.145097	5UTR
11:74170832:C:A	ENST00000681609.1	11	74170832	C	A	Benign	74170792	74171003	-	ENSG00000168014.18	C2CD3	C2CD3-236	170	210	AGGGATGGCGGGAGGATACTGCTTAGGTGCTGGAGACGGAGTTGAGCTGGTGAAGAAGAGCTCGGGCTCA	138	208	32	0.711011	AGGGATGGCGGGAGGATACTGCTTAGGTGCTGTAGACGGAGTTGAGCTGGTGAAGAAGAGCTCGGGCTCA	0.565914	Benign	-0.145097	5UTR
11:75562165:G:A	ENST00000526242.1	11	75562165	G	A	Benign	75562136	75562320	+	ENSG00000149257.16	SERPINH1	SERPINH1-206	28	217	GCCCTCCGGAAGCGTTTCCAACTTTCCAGAAGTTTCTCGGGACGGGCAGGAGGGGGTGGGGACTGCCATA	17	87	11	0.725168	GCCCTCCGGAAACGTTTCCAACTTTCCAGAAGTTTCTCGGGACGGGCAGGAGGGGGTGGGGACTGCCATA	0.668716	Benign	-0.0564526	5UTR
11:75562165:G:A	ENST00000533603.5	11	75562165	G	A	Benign	75562055	75562320	+	ENSG00000149257.16	SERPINH1	SERPINH1-215	109	342	GGCCGGGGAGGTTTTGAGGGAGGTCTTTGGCTTTTTTTGGCGGAGCTGGGGCGCCCTCCGGAAGCGTTTC	46	116	63	0.73537	GGCCGGGGAGGTTTTGAGGGAGGTCTTTGGCTTTTTTTGGCGGAGCTGGGGCGCCCTCCGGAAACGTTTC	0.657383	Benign	-0.0779872	5UTR
11:75568494:C:T	ENST00000525876.1	11	75568494	C	T	Benign	75567781	75568760	+	ENSG00000149257.16	SERPINH1	SERPINH1-205	712	978	AGAGCCGGGGGTGGCCATAGAGGTGGCTGACCTGAGGGCGGAATTAATTCTCTATCATATGGGAGCAGCA	644	714	68	0.762238	AGAGCCGGGGGTGGCCATAGAGGTGGCTGACCTGAGGGCGGAATTAATTCTCTATCATATGGGAGCAGTA	0.765326	Benign	0.00308806	5UTR
11:78139471:C:A	ENST00000679497.1	11	78139471	C	A	Benign	78138709	78139627	-	ENSG00000159063.14	ALG8	ALG8-223	155	1204	TCATCCCCACATAGTAAGGGACTCGCACGGCCAGGGGCTGGGCGGGGAGGCCCCGCGGTCGGTCAGGGCG	120	190	35	0.742052	TCATCCCCACATAGTAAGGGACTCGCACGGCCAGGTGCTGGGCGGGGAGGCCCCGCGGTCGGTCAGGGCG	0.281891	Benign	-0.460161	5UTR
11:78139471:C:A	ENST00000679685.1	11	78139471	C	A	Benign	78138709	78139612	-	ENSG00000159063.14	ALG8	ALG8-228	140	1071	TCATCCCCACATAGTAAGGGACTCGCACGGCCAGGGGCTGGGCGGGGAGGCCCCGCGGTCGGTCAGGGCG	105	175	35	0.742052	TCATCCCCACATAGTAAGGGACTCGCACGGCCAGGTGCTGGGCGGGGAGGCCCCGCGGTCGGTCAGGGCG	0.281891	Benign	-0.460161	5UTR
11:78139471:C:A	ENST00000680797.1	11	78139471	C	A	Benign	78138709	78139616	-	ENSG00000159063.14	ALG8	ALG8-247	144	1075	TCATCCCCACATAGTAAGGGACTCGCACGGCCAGGGGCTGGGCGGGGAGGCCCCGCGGTCGGTCAGGGCG	109	179	35	0.742052	TCATCCCCACATAGTAAGGGACTCGCACGGCCAGGTGCTGGGCGGGGAGGCCCCGCGGTCGGTCAGGGCG	0.281891	Benign	-0.460161	5UTR
11:78139471:C:A	ENST00000680829.1	11	78139471	C	A	Benign	78138709	78139618	-	ENSG00000159063.14	ALG8	ALG8-248	146	1077	TCATCCCCACATAGTAAGGGACTCGCACGGCCAGGGGCTGGGCGGGGAGGCCCCGCGGTCGGTCAGGGCG	111	181	35	0.742052	TCATCCCCACATAGTAAGGGACTCGCACGGCCAGGTGCTGGGCGGGGAGGCCCCGCGGTCGGTCAGGGCG	0.281891	Benign	-0.460161	5UTR
11:78139471:C:A	ENST00000680996.1	11	78139471	C	A	Benign	78138709	78139625	-	ENSG00000159063.14	ALG8	ALG8-250	153	1084	TCATCCCCACATAGTAAGGGACTCGCACGGCCAGGGGCTGGGCGGGGAGGCCCCGCGGTCGGTCAGGGCG	118	188	35	0.742052	TCATCCCCACATAGTAAGGGACTCGCACGGCCAGGTGCTGGGCGGGGAGGCCCCGCGGTCGGTCAGGGCG	0.281891	Benign	-0.460161	5UTR
11:78139471:C:A	ENST00000681225.1	11	78139471	C	A	Benign	78138720	78139488	-	ENSG00000159063.14	ALG8	ALG8-252	16	936	GACTCGCACGGCCAGGGGCTGGGCGGGGAGGCCCCGCGGTCGGTCAGGGCGGGAGAGAAAGGTGTGGATA	0	70	16	0.86688	GACTCGCACGGCCAGGTGCTGGGCGGGGAGGCCCCGCGGTCGGTCAGGGCGGGAGAGAAAGGTGTGGATA	0.799323	Benign	-0.0675576	5UTR
11:78139471:C:A	ENST00000681351.1	11	78139471	C	A	Benign	78138709	78139627	-	ENSG00000159063.14	ALG8	ALG8-253	155	1086	TCATCCCCACATAGTAAGGGACTCGCACGGCCAGGGGCTGGGCGGGGAGGCCCCGCGGTCGGTCAGGGCG	120	190	35	0.742052	TCATCCCCACATAGTAAGGGACTCGCACGGCCAGGTGCTGGGCGGGGAGGCCCCGCGGTCGGTCAGGGCG	0.281891	Benign	-0.460161	5UTR
11:78139471:C:A	ENST00000681384.1	11	78139471	C	A	Benign	78138709	78139612	-	ENSG00000159063.14	ALG8	ALG8-254	140	1071	TCATCCCCACATAGTAAGGGACTCGCACGGCCAGGGGCTGGGCGGGGAGGCCCCGCGGTCGGTCAGGGCG	105	175	35	0.742052	TCATCCCCACATAGTAAGGGACTCGCACGGCCAGGTGCTGGGCGGGGAGGCCCCGCGGTCGGTCAGGGCG	0.281891	Benign	-0.460161	5UTR
11:78139471:C:A	ENST00000681575.1	11	78139471	C	A	Benign	78138705	78139645	-	ENSG00000159063.14	ALG8	ALG8-257	173	1108	TCATCCCCACATAGTAAGGGACTCGCACGGCCAGGGGCTGGGCGGGGAGGCCCCGCGGTCGGTCAGGGCG	138	208	35	0.742052	TCATCCCCACATAGTAAGGGACTCGCACGGCCAGGTGCTGGGCGGGGAGGCCCCGCGGTCGGTCAGGGCG	0.281891	Benign	-0.460161	5UTR
11:78139471:C:A	ENST00000681699.1	11	78139471	C	A	Benign	78138720	78139605	-	ENSG00000159063.14	ALG8	ALG8-258	133	1053	TCATCCCCACATAGTAAGGGACTCGCACGGCCAGGGGCTGGGCGGGGAGGCCCCGCGGTCGGTCAGGGCG	98	168	35	0.742052	TCATCCCCACATAGTAAGGGACTCGCACGGCCAGGTGCTGGGCGGGGAGGCCCCGCGGTCGGTCAGGGCG	0.281891	Benign	-0.460161	5UTR
11:78139471:C:A	ENST00000681765.1	11	78139471	C	A	Benign	78138709	78139513	-	ENSG00000159063.14	ALG8	ALG8-260	41	1090	TCATCCCCACATAGTAAGGGACTCGCACGGCCAGGGGCTGGGCGGGGAGGCCCCGCGGTCGGTCAGGGCG	6	76	35	0.742052	TCATCCCCACATAGTAAGGGACTCGCACGGCCAGGTGCTGGGCGGGGAGGCCCCGCGGTCGGTCAGGGCG	0.281891	Benign	-0.460161	5UTR
11:78574515:G:T	ENST00000281038.10	11	78574515	G	T	Benign	78574488	78574865	-	ENSG00000137513.11	NARS2	NARS2-201	349	376	GCGGAAGGGGAGCAGCTGAGAAAGGAGGGCCGCTGCAGGCGGGGTTCGAACCGTGGGGTCTGGGCTGCTC	280	350	69	0.808394	GCGGAAGGGGAGCAGCTGAGAAAGGAGGGCCGCTGCAGGCGGGGTTCGAACCGTGGGGTCTGGGCTGCTA	0.813128	Benign	0.00473481	5UTR
11:78574515:G:T	ENST00000529880.1	11	78574515	G	T	Benign	78574488	78574519	-	ENSG00000137513.11	NARS2	NARS2-206	3	30	GCTCCCGCGGAGGGCCTGGGCGGACGCGGG	0	30	3	0.830714	GCTACCGCGGAGGGCCTGGGCGGACGCGGG	0.862255	Benign	0.0315412	5UTR
11:78574515:G:T	ENST00000695341.1	11	78574515	G	T	Benign	78574488	78574858	-	ENSG00000137513.11	NARS2	NARS2-211	342	369	GCGGAAGGGGAGCAGCTGAGAAAGGAGGGCCGCTGCAGGCGGGGTTCGAACCGTGGGGTCTGGGCTGCTC	273	343	69	0.808394	GCGGAAGGGGAGCAGCTGAGAAAGGAGGGCCGCTGCAGGCGGGGTTCGAACCGTGGGGTCTGGGCTGCTA	0.813128	Benign	0.00473481	5UTR
11:78574515:G:T	ENST00000695344.1	11	78574515	G	T	Benign	78574488	78574843	-	ENSG00000137513.11	NARS2	NARS2-214	327	354	GCGGAAGGGGAGCAGCTGAGAAAGGAGGGCCGCTGCAGGCGGGGTTCGAACCGTGGGGTCTGGGCTGCTC	258	328	69	0.808394	GCGGAAGGGGAGCAGCTGAGAAAGGAGGGCCGCTGCAGGCGGGGTTCGAACCGTGGGGTCTGGGCTGCTA	0.813128	Benign	0.00473481	5UTR
11:78574515:G:T	ENST00000695346.1	11	78574515	G	T	Benign	78574488	78574779	-	ENSG00000137513.11	NARS2	NARS2-216	263	290	GCGGAAGGGGAGCAGCTGAGAAAGGAGGGCCGCTGCAGGCGGGGTTCGAACCGTGGGGTCTGGGCTGCTC	194	264	69	0.808394	GCGGAAGGGGAGCAGCTGAGAAAGGAGGGCCGCTGCAGGCGGGGTTCGAACCGTGGGGTCTGGGCTGCTA	0.813128	Benign	0.00473481	5UTR
11:78574515:G:T	ENST00000695347.1	11	78574515	G	T	Benign	78574488	78574779	-	ENSG00000137513.11	NARS2	NARS2-217	263	290	GCGGAAGGGGAGCAGCTGAGAAAGGAGGGCCGCTGCAGGCGGGGTTCGAACCGTGGGGTCTGGGCTGCTC	194	264	69	0.808394	GCGGAAGGGGAGCAGCTGAGAAAGGAGGGCCGCTGCAGGCGGGGTTCGAACCGTGGGGTCTGGGCTGCTA	0.813128	Benign	0.00473481	5UTR
11:78574515:G:T	ENST00000695349.1	11	78574515	G	T	Benign	78574488	78574779	-	ENSG00000137513.11	NARS2	NARS2-219	263	290	GCGGAAGGGGAGCAGCTGAGAAAGGAGGGCCGCTGCAGGCGGGGTTCGAACCGTGGGGTCTGGGCTGCTC	194	264	69	0.808394	GCGGAAGGGGAGCAGCTGAGAAAGGAGGGCCGCTGCAGGCGGGGTTCGAACCGTGGGGTCTGGGCTGCTA	0.813128	Benign	0.00473481	5UTR
11:78574515:G:T	ENST00000695350.1	11	78574515	G	T	Benign	78574488	78574817	-	ENSG00000137513.11	NARS2	NARS2-220	301	328	GCGGAAGGGGAGCAGCTGAGAAAGGAGGGCCGCTGCAGGCGGGGTTCGAACCGTGGGGTCTGGGCTGCTC	232	302	69	0.808394	GCGGAAGGGGAGCAGCTGAGAAAGGAGGGCCGCTGCAGGCGGGGTTCGAACCGTGGGGTCTGGGCTGCTA	0.813128	Benign	0.00473481	5UTR
11:78574515:G:T	ENST00000695351.1	11	78574515	G	T	Benign	78574488	78574838	-	ENSG00000137513.11	NARS2	NARS2-221	322	349	GCGGAAGGGGAGCAGCTGAGAAAGGAGGGCCGCTGCAGGCGGGGTTCGAACCGTGGGGTCTGGGCTGCTC	253	323	69	0.808394	GCGGAAGGGGAGCAGCTGAGAAAGGAGGGCCGCTGCAGGCGGGGTTCGAACCGTGGGGTCTGGGCTGCTA	0.813128	Benign	0.00473481	5UTR
11:78574515:G:T	ENST00000695354.1	11	78574515	G	T	Benign	78574488	78574779	-	ENSG00000137513.11	NARS2	NARS2-224	263	290	GCGGAAGGGGAGCAGCTGAGAAAGGAGGGCCGCTGCAGGCGGGGTTCGAACCGTGGGGTCTGGGCTGCTC	194	264	69	0.808394	GCGGAAGGGGAGCAGCTGAGAAAGGAGGGCCGCTGCAGGCGGGGTTCGAACCGTGGGGTCTGGGCTGCTA	0.813128	Benign	0.00473481	5UTR
11:78574515:G:T	ENST00000695355.1	11	78574515	G	T	Benign	78574488	78574779	-	ENSG00000137513.11	NARS2	NARS2-225	263	290	GCGGAAGGGGAGCAGCTGAGAAAGGAGGGCCGCTGCAGGCGGGGTTCGAACCGTGGGGTCTGGGCTGCTC	194	264	69	0.808394	GCGGAAGGGGAGCAGCTGAGAAAGGAGGGCCGCTGCAGGCGGGGTTCGAACCGTGGGGTCTGGGCTGCTA	0.813128	Benign	0.00473481	5UTR
11:78574515:G:T	ENST00000695356.1	11	78574515	G	T	Benign	78574488	78574656	-	ENSG00000137513.11	NARS2	NARS2-226	140	167	GCGGAAGGGGAGCAGCTGAGAAAGGAGGGCCGCTGCAGGCGGGGTTCGAACCGTGGGGTCTGGGCTGCTC	71	141	69	0.808394	GCGGAAGGGGAGCAGCTGAGAAAGGAGGGCCGCTGCAGGCGGGGTTCGAACCGTGGGGTCTGGGCTGCTA	0.813128	Benign	0.00473481	5UTR
11:78574515:G:T	ENST00000695357.1	11	78574515	G	T	Benign	78574488	78574830	-	ENSG00000137513.11	NARS2	NARS2-227	314	341	GCGGAAGGGGAGCAGCTGAGAAAGGAGGGCCGCTGCAGGCGGGGTTCGAACCGTGGGGTCTGGGCTGCTC	245	315	69	0.808394	GCGGAAGGGGAGCAGCTGAGAAAGGAGGGCCGCTGCAGGCGGGGTTCGAACCGTGGGGTCTGGGCTGCTA	0.813128	Benign	0.00473481	5UTR
11:78574515:G:T	ENST00000695358.1	11	78574515	G	T	Benign	78574488	78574835	-	ENSG00000137513.11	NARS2	NARS2-228	319	346	GCGGAAGGGGAGCAGCTGAGAAAGGAGGGCCGCTGCAGGCGGGGTTCGAACCGTGGGGTCTGGGCTGCTC	250	320	69	0.808394	GCGGAAGGGGAGCAGCTGAGAAAGGAGGGCCGCTGCAGGCGGGGTTCGAACCGTGGGGTCTGGGCTGCTA	0.813128	Benign	0.00473481	5UTR
11:78574515:G:T	ENST00000695359.1	11	78574515	G	T	Benign	78574488	78574779	-	ENSG00000137513.11	NARS2	NARS2-229	263	290	GCGGAAGGGGAGCAGCTGAGAAAGGAGGGCCGCTGCAGGCGGGGTTCGAACCGTGGGGTCTGGGCTGCTC	194	264	69	0.808394	GCGGAAGGGGAGCAGCTGAGAAAGGAGGGCCGCTGCAGGCGGGGTTCGAACCGTGGGGTCTGGGCTGCTA	0.813128	Benign	0.00473481	5UTR
11:78574515:G:T	ENST00000695360.1	11	78574515	G	T	Benign	78574488	78574779	-	ENSG00000137513.11	NARS2	NARS2-230	263	290	GCGGAAGGGGAGCAGCTGAGAAAGGAGGGCCGCTGCAGGCGGGGTTCGAACCGTGGGGTCTGGGCTGCTC	194	264	69	0.808394	GCGGAAGGGGAGCAGCTGAGAAAGGAGGGCCGCTGCAGGCGGGGTTCGAACCGTGGGGTCTGGGCTGCTA	0.813128	Benign	0.00473481	5UTR
11:78574515:G:T	ENST00000695361.1	11	78574515	G	T	Benign	78574488	78574779	-	ENSG00000137513.11	NARS2	NARS2-231	263	290	GCGGAAGGGGAGCAGCTGAGAAAGGAGGGCCGCTGCAGGCGGGGTTCGAACCGTGGGGTCTGGGCTGCTC	194	264	69	0.808394	GCGGAAGGGGAGCAGCTGAGAAAGGAGGGCCGCTGCAGGCGGGGTTCGAACCGTGGGGTCTGGGCTGCTA	0.813128	Benign	0.00473481	5UTR
11:78574515:G:T	ENST00000695362.1	11	78574515	G	T	Benign	78574488	78574779	-	ENSG00000137513.11	NARS2	NARS2-232	263	290	GCGGAAGGGGAGCAGCTGAGAAAGGAGGGCCGCTGCAGGCGGGGTTCGAACCGTGGGGTCTGGGCTGCTC	194	264	69	0.808394	GCGGAAGGGGAGCAGCTGAGAAAGGAGGGCCGCTGCAGGCGGGGTTCGAACCGTGGGGTCTGGGCTGCTA	0.813128	Benign	0.00473481	5UTR
11:78574515:G:T	ENST00000695366.1	11	78574515	G	T	Benign	78574488	78574779	-	ENSG00000137513.11	NARS2	NARS2-236	263	290	GCGGAAGGGGAGCAGCTGAGAAAGGAGGGCCGCTGCAGGCGGGGTTCGAACCGTGGGGTCTGGGCTGCTC	194	264	69	0.808394	GCGGAAGGGGAGCAGCTGAGAAAGGAGGGCCGCTGCAGGCGGGGTTCGAACCGTGGGGTCTGGGCTGCTA	0.813128	Benign	0.00473481	5UTR
11:78574830:A:T	ENST00000281038.10	11	78574830	A	T	Benign	78574488	78574865	-	ENSG00000137513.11	NARS2	NARS2-201	34	376	ACGTAAGCGGCGTTGGCGTGGTGTGGTAGGAGTGGTTGCGCGTGTTGCGGCCCGGGTTCTGTTCGTAGGT	11	81	23	0.734289	ACGTAAGCGGCGTTGGCGTGGTGAGGTAGGAGTGGTTGCGCGTGTTGCGGCCCGGGTTCTGTTCGTAGGT	0.752253	Benign	0.017964	5UTR
11:78574830:A:T	ENST00000695341.1	11	78574830	A	T	Benign	78574488	78574858	-	ENSG00000137513.11	NARS2	NARS2-211	27	369	ACGTAAGCGGCGTTGGCGTGGTGTGGTAGGAGTGGTTGCGCGTGTTGCGGCCCGGGTTCTGTTCGTAGGT	4	74	23	0.734289	ACGTAAGCGGCGTTGGCGTGGTGAGGTAGGAGTGGTTGCGCGTGTTGCGGCCCGGGTTCTGTTCGTAGGT	0.752253	Benign	0.017964	5UTR
11:795147:C:T	ENST00000456706.6	11	795147	C	T	Benign	795006	795170	-	ENSG00000177542.11	SLC25A22	SLC25A22-202	121	262	GGTGGGGAGGGGGGGACTGAAAGGAAGCCAGGTGGTCCCAGGGGACAGAAGTGGCGGTTGCTGACGCCTG	56	126	65	0.811484	GGTGGGGAGGGGGGGACTGAAAGGAAGCCAGGTGGTCCCAGGGGACAGAAGTGGCGGTTGCTGACACCTG	0.766946	Benign	-0.044538	5UTR
11:795147:C:T	ENST00000527734.5	11	795147	C	T	Benign	795006	795170	-	ENSG00000177542.11	SLC25A22	SLC25A22-210	77	218	GGTGGGGAGGGGGGGACTGAAAGGAAGCCAGGTGGTCCCAGGGGACAGAAGTGGCGGTTGCTGACGCCTG	12	82	65	0.811484	GGTGGGGAGGGGGGGACTGAAAGGAAGCCAGGTGGTCCCAGGGGACAGAAGTGGCGGTTGCTGACACCTG	0.766946	Benign	-0.044538	5UTR
11:795147:C:T	ENST00000531437.5	11	795147	C	T	Benign	795006	795165	-	ENSG00000177542.11	SLC25A22	SLC25A22-217	72	213	CTGGCCGAGCGCGGGGCGGGCAGGCGAGCGCGGCGGCGGCGGCGAGCGTGAAGTGGCGGTTGCTGACGCC	5	75	67	0.882941	CTGGCCGAGCGCGGGGCGGGCAGGCGAGCGCGGCGGCGGCGGCGAGCGTGAAGTGGCGGTTGCTGACACC	0.876498	Benign	-0.00644279	5UTR
11:795147:C:T	ENST00000531514.5	11	795147	C	T	Benign	795006	795170	-	ENSG00000177542.11	SLC25A22	SLC25A22-218	76	217	CGAGCGCGGGGCGGGCAGGCGAGCGCGGCGGCGGCGGCGAGCGTGGACAGAAGTGGCGGTTGCTGACGCC	9	79	67	0.850598	CGAGCGCGGGGCGGGCAGGCGAGCGCGGCGGCGGCGGCGAGCGTGGACAGAAGTGGCGGTTGCTGACACC	0.840284	Benign	-0.0103135	5UTR
11:795147:C:T	ENST00000628067.3	11	795147	C	T	Benign	795006	795170	-	ENSG00000177542.11	SLC25A22	SLC25A22-228	87	228	CGAGCGCGGGGCGGGCAGGCGAGCGCGGCGGCGGCGGCGAGCGTGGACAGAAGTGGCGGTTGCTGACGCC	20	90	67	0.850598	CGAGCGCGGGGCGGGCAGGCGAGCGCGGCGGCGGCGGCGAGCGTGGACAGAAGTGGCGGTTGCTGACACC	0.840284	Benign	-0.0103135	5UTR
11:795366:G:A	ENST00000456706.6	11	795366	G	A	Benign	795339	795439	-	ENSG00000177542.11	SLC25A22	SLC25A22-202	72	262	GTGAGGCTGGCTGGGAAGACGCTGGCGGTGGGGAGGGGGGGACTGAAAGGAAGCCAGGTGGTCCCAGGGG	30	100	42	0.91267	GTGAGGCTGGCTGGGAAGACGCTGGCGGTGGGGAGGGGGGGATTGAAAGGAAGCCAGGTGGTCCCAGGGG	0.915188	Benign	0.00251824	5UTR
11:795366:G:A	ENST00000527734.5	11	795366	G	A	Benign	795339	795395	-	ENSG00000177542.11	SLC25A22	SLC25A22-210	28	218	GCTGGCGGTGGGGAGGGGGGGACTGAAAGGAAGCCAGGTGGTCCCAGGGGACAGAAGTGGCGGTTGCTGA	6	76	22	0.885939	GCTGGCGGTGGGGAGGGGGGGATTGAAAGGAAGCCAGGTGGTCCCAGGGGACAGAAGTGGCGGTTGCTGA	0.902953	Benign	0.0170143	5UTR
11:795380:A:C	ENST00000456706.6	11	795380	A	C	Benign	795339	795439	-	ENSG00000177542.11	SLC25A22	SLC25A22-202	58	262	GGTGGGGAGGGGGGGACTGAAAGGAAGCCAGGTGGTCCCAGGGGACAGAAGTGGCGGTTGCTGACGCCTG	56	126	2	0.811484	GGGGGGGAGGGGGGGACTGAAAGGAAGCCAGGTGGTCCCAGGGGACAGAAGTGGCGGTTGCTGACGCCTG	0.778084	Benign	-0.0334	5UTR
11:795380:A:C	ENST00000527734.5	11	795380	A	C	Benign	795339	795395	-	ENSG00000177542.11	SLC25A22	SLC25A22-210	14	218	GGTGGGGAGGGGGGGACTGAAAGGAAGCCAGGTGGTCCCAGGGGACAGAAGTGGCGGTTGCTGACGCCTG	12	82	2	0.811484	GGGGGGGAGGGGGGGACTGAAAGGAAGCCAGGTGGTCCCAGGGGACAGAAGTGGCGGTTGCTGACGCCTG	0.778084	Benign	-0.0334	5UTR
11:835772:T:C	ENST00000526439.1	11	835772	T	C	Benign	835550	836070	+	ENSG00000177697.19	CD151	CD151-209	221	519	CAAGCTTCGCCTCCCGGGTTCACGCCATTCTCCTGCCTCAGCCTCCCAAGTAGCTGGGACTACAGGCGCC	215	285	6	0.703914	CAAGCTCCGCCTCCCGGGTTCACGCCATTCTCCTGCCTCAGCCTCCCAAGTAGCTGGGACTACAGGCGCC	0.708787	Benign	0.00487292	5UTR
11:835877:C:T	ENST00000526439.1	11	835877	C	T	Benign	835550	836070	+	ENSG00000177697.19	CD151	CD151-209	326	519	GACGGGGTTTCACCGTGTTAGCCAGGATGGTCTTGATCTCCTGACCTTGTGATCTGCCTGCCTTGGCCCC	324	394	2	0.744694	GATGGGGTTTCACCGTGTTAGCCAGGATGGTCTTGATCTCCTGACCTTGTGATCTGCCTGCCTTGGCCCC	0.733029	Benign	-0.0116654	5UTR
12:100357174:T:C	ENST00000323346.10	12	100357174	T	C	Benign	100357073	100357392	+	ENSG00000179520.11	SLC17A8	SLC17A8-201	100	318	CAGACACCCCTTGGACTCTTTTTTGGAGGGGTGGGGAGCAGAGAGAGGAGGGAGTTGTCTTATCTTGGAA	80	150	20	0.803068	CAGACACCCCTTGGACTCTTCTTTGGAGGGGTGGGGAGCAGAGAGAGGAGGGAGTTGTCTTATCTTGGAA	0.779396	Benign	-0.0236723	5UTR
12:102958048:T:C	ENST00000266744.4	12	102958048	T	C	Benign	102957673	102958245	+	ENSG00000139352.4	ASCL1	ASCL1-201	374	571	GAGGGAGGAGGAGGCGGCGTGCAGGGAGGAGAAAAAGCATTTTCACTTTTTTTGCTCCCACTCTAAGAAG	328	398	46	0.739995	GAGGGAGGAGGAGGCGGCGTGCAGGGAGGAGAAAAAGCATTTTCACCTTTTTTGCTCCCACTCTAAGAAG	0.721205	Benign	-0.0187901	5UTR
12:106357785:C:T	ENST00000228347.9	12	106357785	C	T	Benign	106357747	106357880	+	ENSG00000013503.10	POLR3B	POLR3B-201	37	132	CTCCGCGCACCGTTCGCCGGGAGTCTTGCAGTTTGCTTGGTGCAGGGAAGGCGGGCGCGGAGGTTCTATC	37	107	0	0.720285	TTCCGCGCACCGTTCGCCGGGAGTCTTGCAGTTTGCTTGGTGCAGGGAAGGCGGGCGCGGAGGTTCTATC	0.720377	Benign	9.17912e-05	5UTR
12:108562641:T:G	ENST00000392807.8	12	108562641	T	G	Benign	108562605	108562737	+	ENSG00000136003.16	ISCU	ISCU-202	35	188	GCAAGATGGCGGCGGCTGGGGCTTTCCGTCTGAGGCGGGCGGCATCGGCTCTGCTGCTGCGGAGCCCCCG	12	82	23	0.737488	GCAAGATGGCGGCGGCTGGGGCTGTCCGTCTGAGGCGGGCGGCATCGGCTCTGCTGCTGCGGAGCCCCCG	0.703371	Benign	-0.0341173	5UTR
12:108562642:T:G	ENST00000392807.8	12	108562642	T	G	Benign	108562605	108562737	+	ENSG00000136003.16	ISCU	ISCU-202	36	188	GCGCAAGCCGGCAAGATGGCGGCGGCTGGGGCTTTCCGTCTGAGGCGGGCGGCATCGGCTCTGCTGCTGC	2	72	34	0.767201	GCGCAAGCCGGCAAGATGGCGGCGGCTGGGGCTTGCCGTCTGAGGCGGGCGGCATCGGCTCTGCTGCTGC	0.761165	Benign	-0.00603604	5UTR
12:108562649:G:T	ENST00000392807.8	12	108562649	G	T	Benign	108562605	108562737	+	ENSG00000136003.16	ISCU	ISCU-202	43	188	CAAGATGGCGGCGGCTGGGGCTTTCCGTCTGAGGCGGGCGGCATCGGCTCTGCTGCTGCGGAGCCCCCGC	13	83	30	0.709081	CAAGATGGCGGCGGCTGGGGCTTTCCGTCTTAGGCGGGCGGCATCGGCTCTGCTGCTGCGGAGCCCCCGC	0.601664	Benign	-0.107417	5UTR
12:108562657:C:T	ENST00000392807.8	12	108562657	C	T	Benign	108562605	108562737	+	ENSG00000136003.16	ISCU	ISCU-202	51	188	GCGCAAGCCGGCAAGATGGCGGCGGCTGGGGCTTTCCGTCTGAGGCGGGCGGCATCGGCTCTGCTGCTGC	2	72	49	0.767201	GCGCAAGCCGGCAAGATGGCGGCGGCTGGGGCTTTCCGTCTGAGGCGGGTGGCATCGGCTCTGCTGCTGC	0.752143	Benign	-0.0150577	5UTR
12:108562673:G:A	ENST00000392807.8	12	108562673	G	A	Benign	108562605	108562737	+	ENSG00000136003.16	ISCU	ISCU-202	67	188	AGGCGCAAGCCGGCAAGATGGCGGCGGCTGGGGCTTTCCGTCTGAGGCGGGCGGCATCGGCTCTGCTGCT	0	70	67	0.787979	AGGCGCAAGCCGGCAAGATGGCGGCGGCTGGGGCTTTCCGTCTGAGGCGGGCGGCATCGGCTCTGCTACT	0.788057	Benign	7.78437e-05	5UTR
12:109098211:C:T	ENST00000336865.6	12	109098211	C	T	Benign	109098117	109098327	+	ENSG00000076248.11	UNG	UNG-202	93	209	GGGCGGGTCTGGCGGGGGCGGGGCACCTCTGTGCAGGGTTCCCAGTCACCGCGACGCTCCTCGGGAAGCC	24	94	69	0.806931	GGGCGGGTCTGGCGGGGGCGGGGCACCTCTGTGCAGGGTTCCCAGTCACCGCGACGCTCCTCGGGAAGCT	0.805831	Benign	-0.00110012	5UTR
12:109590857:T:C	ENST00000539696.5	12	109590857	T	C	Pathogenic	109590845	109590862	+	ENSG00000110921.14	MVK	MVK-208	80	160	GGGCGGCGGCCGGGGAGGCGGCGGCGGCGGCAGAAACAGGCTGCTCAAGTTCCCAGAGATCGTGGCCCCC	36	106	44	0.725069	GGGCGGCGGCCGGGGAGGCGGCGGCGGCGGCAGAAACAGGCTGCCCAAGTTCCCAGAGATCGTGGCCCCC	0.675373	Pathogenic	-0.0496957	5UTR
12:110281516:G:C	ENST00000308664.10	12	110281516	G	C	Benign	110281115	110281790	+	ENSG00000174437.18	ATP2A2	ATP2A2-201	400	674	GGGCCGCGGCCTGCCCTCCCGGCGGGCGGCTGAGGGCGAGGGAGGCCCTCCCTTCTGGCGAGGGGAGGGA	363	433	37	0.746122	GGGCCGCGGCCTGCCCTCCCGGCGGGCGGCTGAGGGCCAGGGAGGCCCTCCCTTCTGGCGAGGGGAGGGA	0.570369	Benign	-0.175753	5UTR
12:110281516:G:C	ENST00000377685.9	12	110281516	G	C	Benign	110281296	110281790	+	ENSG00000174437.18	ATP2A2	ATP2A2-203	219	493	GGGCCGCGGCCTGCCCTCCCGGCGGGCGGCTGAGGGCGAGGGAGGCCCTCCCTTCTGGCGAGGGGAGGGA	182	252	37	0.746122	GGGCCGCGGCCTGCCCTCCCGGCGGGCGGCTGAGGGCCAGGGAGGCCCTCCCTTCTGGCGAGGGGAGGGA	0.570369	Benign	-0.175753	5UTR
12:110281516:G:C	ENST00000539276.7	12	110281516	G	C	Benign	110281246	110281790	+	ENSG00000174437.18	ATP2A2	ATP2A2-204	269	543	GGGCCGCGGCCTGCCCTCCCGGCGGGCGGCTGAGGGCGAGGGAGGCCCTCCCTTCTGGCGAGGGGAGGGA	232	302	37	0.746122	GGGCCGCGGCCTGCCCTCCCGGCGGGCGGCTGAGGGCCAGGGAGGCCCTCCCTTCTGGCGAGGGGAGGGA	0.570369	Benign	-0.175753	5UTR
12:110281550:G:A	ENST00000308664.10	12	110281550	G	A	Benign	110281115	110281790	+	ENSG00000174437.18	ATP2A2	ATP2A2-201	434	674	CCTTCTGGCGAGGGGAGGGAGGGTGGGTCAGGAGCCCCCAACCCGCCCTGCGGAGCTCGGGGCCGCGCGA	413	483	21	0.74858	CCTTCTGGCGAGGGGAGGGAGAGTGGGTCAGGAGCCCCCAACCCGCCCTGCGGAGCTCGGGGCCGCGCGA	0.306625	Benign	-0.441955	5UTR
12:110281550:G:A	ENST00000377685.9	12	110281550	G	A	Benign	110281296	110281790	+	ENSG00000174437.18	ATP2A2	ATP2A2-203	253	493	CCTTCTGGCGAGGGGAGGGAGGGTGGGTCAGGAGCCCCCAACCCGCCCTGCGGAGCTCGGGGCCGCGCGA	232	302	21	0.74858	CCTTCTGGCGAGGGGAGGGAGAGTGGGTCAGGAGCCCCCAACCCGCCCTGCGGAGCTCGGGGCCGCGCGA	0.306625	Benign	-0.441955	5UTR
12:110281550:G:A	ENST00000539276.7	12	110281550	G	A	Benign	110281246	110281790	+	ENSG00000174437.18	ATP2A2	ATP2A2-204	303	543	CCTTCTGGCGAGGGGAGGGAGGGTGGGTCAGGAGCCCCCAACCCGCCCTGCGGAGCTCGGGGCCGCGCGA	282	352	21	0.74858	CCTTCTGGCGAGGGGAGGGAGAGTGGGTCAGGAGCCCCCAACCCGCCCTGCGGAGCTCGGGGCCGCGCGA	0.306625	Benign	-0.441955	5UTR
12:110281775:C:T	ENST00000308664.10	12	110281775	C	T	Benign	110281115	110281790	+	ENSG00000174437.18	ATP2A2	ATP2A2-201	659	674	CGAGCCCGCGGCCGGAGTGCGAGGCGGAGGCGAGGAGGCCGCGGGGACGGGAGGCGAGGCCGGCCGGGCC	595	665	64	0.75331	CGAGCCCGCGGCCGGAGTGCGAGGCGGAGGCGAGGAGGCCGCGGGGACGGGAGGCGAGGCCGGCTGGGCC	0.736864	Benign	-0.016446	5UTR
12:110281775:C:T	ENST00000377685.9	12	110281775	C	T	Benign	110281296	110281790	+	ENSG00000174437.18	ATP2A2	ATP2A2-203	478	493	CGAGCCCGCGGCCGGAGTGCGAGGCGGAGGCGAGGAGGCCGCGGGGACGGGAGGCGAGGCCGGCCGGGCC	414	484	64	0.75331	CGAGCCCGCGGCCGGAGTGCGAGGCGGAGGCGAGGAGGCCGCGGGGACGGGAGGCGAGGCCGGCTGGGCC	0.736864	Benign	-0.016446	5UTR
12:110281775:C:T	ENST00000539276.7	12	110281775	C	T	Benign	110281246	110281790	+	ENSG00000174437.18	ATP2A2	ATP2A2-204	528	543	CGAGCCCGCGGCCGGAGTGCGAGGCGGAGGCGAGGAGGCCGCGGGGACGGGAGGCGAGGCCGGCCGGGCC	464	534	64	0.75331	CGAGCCCGCGGCCGGAGTGCGAGGCGGAGGCGAGGAGGCCGCGGGGACGGGAGGCGAGGCCGGCTGGGCC	0.736864	Benign	-0.016446	5UTR
12:114683927:A:G	ENST00000349155.7	12	114683927	A	G	Benign	114683200	114684176	-	ENSG00000135111.16	TBX3	TBX3-202	248	975	AGATTTGGATTGAAACCGAGACACCCTCCGGAGGCTCGGAGCAGAGGAAGGAGGAGGAGGGCGGCGAACG	245	315	3	0.774211	AGACTTGGATTGAAACCGAGACACCCTCCGGAGGCTCGGAGCAGAGGAAGGAGGAGGAGGGCGGCGAACG	0.746552	Benign	-0.0276592	5UTR
12:119179120:T:C	ENST00000281938.7	12	119179120	T	C	Benign	119178930	119179313	+	ENSG00000152137.8	HSPB8	HSPB8-201	189	382	GGGATTCTGCTGGATCTGCCCCGGGGGTTACCTTTGGGGGCTGGGACCCCAGTCGAGGGGACACAACCGT	156	226	33	0.717446	GGGATTCTGCTGGATCTGCCCCGGGGGTTACCTCTGGGGGCTGGGACCCCAGTCGAGGGGACACAACCGT	0.66215	Benign	-0.0552961	5UTR
12:119179120:T:C	ENST00000674542.1	12	119179120	T	C	Benign	119178952	119179313	+	ENSG00000152137.8	HSPB8	HSPB8-204	167	360	GGGATTCTGCTGGATCTGCCCCGGGGGTTACCTTTGGGGGCTGGGACCCCAGTCGAGGGGACACAACCGT	134	204	33	0.717446	GGGATTCTGCTGGATCTGCCCCGGGGGTTACCTCTGGGGGCTGGGACCCCAGTCGAGGGGACACAACCGT	0.66215	Benign	-0.0552961	5UTR
12:119672396:G:A	ENST00000540121.5	12	119672396	G	A	Benign	119672300	119672465	+	ENSG00000111725.11	PRKAB1	PRKAB1-205	598	842	GCCCAGGCTCGGCCAACGGTGTTTCGATGGACGGGGGGCGGAAAGGAAGTTTACTTATCTGGGTCCTTCA	566	636	32	0.738161	GCCCAGGCTCGGCCAACGGTGTTTCGATGGACAGGGGGCGGAAAGGAAGTTTACTTATCTGGGTCCTTCA	0.567956	Benign	-0.170206	5UTR
12:119672396:G:A	ENST00000545223.1	12	119672396	G	A	Benign	119672243	119672465	+	ENSG00000111725.11	PRKAB1	PRKAB1-208	152	396	GCCCAGGCTCGGCCAACGGTGTTTCGATGGACGGGGGGCGGAAAGGAAGTTTACTTATCTGGGTCCTTCA	120	190	32	0.738161	GCCCAGGCTCGGCCAACGGTGTTTCGATGGACAGGGGGCGGAAAGGAAGTTTACTTATCTGGGTCCTTCA	0.567956	Benign	-0.170206	5UTR
12:122266474:G:A	ENST00000267199.9	12	122266474	G	A	Benign	122266408	122266495	-	ENSG00000139719.11	VPS33A	VPS33A-201	20	86	GCGTCCGTGGTCCTCCCGTAGGAACCGGCGGACTCGGTTGGCGTTGTGGGGCAGGGGGTGGTGGAGCAAG	16	86	4	0.896881	GCGTTCGTGGTCCTCCCGTAGGAACCGGCGGACTCGGTTGGCGTTGTGGGGCAGGGGGTGGTGGAGCAAG	0.900855	Benign	0.0039742	5UTR
12:123233754:C:T	ENST00000366329.7	12	123233754	C	T	Benign	123233445	123233925	+	ENSG00000130921.9	MTRFR	MTRFR-202	308	507	CTGGTTTACGCTAGGTGCTGTGGGTCGGCCCTGGGGCTGTTCAGGCACTCAGGGCAGGGGAGAGGAGAGA	280	350	28	0.713034	CTGGTTTACGCTAGGTGCTGTGGGTCGGTCCTGGGGCTGTTCAGGCACTCAGGGCAGGGGAGAGGAGAGA	0.772817	Benign	0.0597826	5UTR
12:123633701:C:G	ENST00000537073.1	12	123633701	C	G	Benign	123633557	123633767	-	ENSG00000111361.13	EIF2B1	EIF2B1-204	65	209	ACTCGTGCCAGCCCCCTAATCTGCGGAAGTGGAGTGCGGGGAGTGCGCCGGAAGAGGGGTACGGAAGTGC	12	82	53	0.725232	ACTCGTGCCAGCCCCCTAATCTGCGGAAGTGGAGTGCGGGGAGTGCGCCGGAACAGGGGTACGGAAGTGC	0.594412	Benign	-0.13082	5UTR
12:123671146:G:A	ENST00000303372.7	12	123671146	G	A	Benign	123671112	123671241	+	ENSG00000168778.13	TCTN2	TCTN2-201	33	128	CGTTCGCTTGCAAGATGGCGGCGGCGGGGCAGTGGCTGCTGCGTTTTCGTGTCTGAGTCCTTCCTGGGTT	11	81	22	0.746476	CGTTCGCTTGCAAGATGGCGGCAGCGGGGCAGTGGCTGCTGCGTTTTCGTGTCTGAGTCCTTCCTGGGTT	0.30576	Benign	-0.440716	5UTR
12:123671146:G:A	ENST00000426174.6	12	123671146	G	A	Benign	123671112	123671241	+	ENSG00000168778.13	TCTN2	TCTN2-202	33	128	CGTTCGCTTGCAAGATGGCGGCGGCGGGGCAGTGGCTGCTGCGTTTTCGTGTCTGAGTCCTTCCTGGGTT	11	81	22	0.746476	CGTTCGCTTGCAAGATGGCGGCAGCGGGGCAGTGGCTGCTGCGTTTTCGTGTCTGAGTCCTTCCTGGGTT	0.30576	Benign	-0.440716	5UTR
12:123671146:G:A	ENST00000541523.1	12	123671146	G	A	Benign	123671112	123671241	+	ENSG00000168778.13	TCTN2	TCTN2-203	33	128	CGTTCGCTTGCAAGATGGCGGCGGCGGGGCAGTGGCTGCTGCGTTTTCGTGTCTGAGTCCTTCCTGGGTT	11	81	22	0.746476	CGTTCGCTTGCAAGATGGCGGCAGCGGGGCAGTGGCTGCTGCGTTTTCGTGTCTGAGTCCTTCCTGGGTT	0.30576	Benign	-0.440716	5UTR
12:123671146:G:A	ENST00000679504.1	12	123671146	G	A	Benign	123671112	123671241	+	ENSG00000168778.13	TCTN2	TCTN2-205	33	128	CGTTCGCTTGCAAGATGGCGGCGGCGGGGCAGTGGCTGCTGCGTTTTCGTGTCTGAGTCCTTCCTGGGTT	11	81	22	0.746476	CGTTCGCTTGCAAGATGGCGGCAGCGGGGCAGTGGCTGCTGCGTTTTCGTGTCTGAGTCCTTCCTGGGTT	0.30576	Benign	-0.440716	5UTR
12:123671146:G:A	ENST00000680500.1	12	123671146	G	A	Benign	123671114	123671241	+	ENSG00000168778.13	TCTN2	TCTN2-207	31	126	CGTTCGCTTGCAAGATGGCGGCGGCGGGGCAGTGGCTGCTGCGTTTTCGTGTCTGAGTCCTTCCTGGGTT	9	79	22	0.746476	CGTTCGCTTGCAAGATGGCGGCAGCGGGGCAGTGGCTGCTGCGTTTTCGTGTCTGAGTCCTTCCTGGGTT	0.30576	Benign	-0.440716	5UTR
12:123671146:G:A	ENST00000680574.1	12	123671146	G	A	Benign	123671109	123671241	+	ENSG00000168778.13	TCTN2	TCTN2-208	36	131	CGTTCGCTTGCAAGATGGCGGCGGCGGGGCAGTGGCTGCTGCGTTTTCGTGTCTGAGTCCTTCCTGGGTT	14	84	22	0.746476	CGTTCGCTTGCAAGATGGCGGCAGCGGGGCAGTGGCTGCTGCGTTTTCGTGTCTGAGTCCTTCCTGGGTT	0.30576	Benign	-0.440716	5UTR
12:12717714:C:T	ENST00000228872.9	12	12717714	C	T	Benign	12717367	12717840	+	ENSG00000111276.12	CDKN1B	CDKN1B-201	346	472	GTCGGGGTCTGTGTCTTTTGGCTCCGAGGGCAGTCGCTGGGCTTCCGAGAGGGGTTCGGGCTGCGTAGGG	332	402	14	0.736705	GTCGGGGTCTGTGTTTTTTGGCTCCGAGGGCAGTCGCTGGGCTTCCGAGAGGGGTTCGGGCTGCGTAGGG	0.676184	Benign	-0.0605213	5UTR
12:12717714:C:T	ENST00000614874.2	12	12717714	C	T	Benign	12717367	12717840	+	ENSG00000111276.12	CDKN1B	CDKN1B-205	346	472	GTCGGGGTCTGTGTCTTTTGGCTCCGAGGGCAGTCGCTGGGCTTCCGAGAGGGGTTCGGGCTGCGTAGGG	332	402	14	0.736705	GTCGGGGTCTGTGTTTTTTGGCTCCGAGGGCAGTCGCTGGGCTTCCGAGAGGGGTTCGGGCTGCGTAGGG	0.676184	Benign	-0.0605213	5UTR
12:12717761:T:C	ENST00000228872.9	12	12717761	T	C	Benign	12717367	12717840	+	ENSG00000111276.12	CDKN1B	CDKN1B-201	393	472	GGGTCTGTGTCTTTTGGCTCCGAGGGCAGTCGCTGGGCTTCCGAGAGGGGTTCGGGCTGCGTAGGGGCGC	336	406	57	0.727745	GGGTCTGTGTCTTTTGGCTCCGAGGGCAGTCGCTGGGCTTCCGAGAGGGGTTCGGGCCGCGTAGGGGCGC	0.667785	Benign	-0.0599601	5UTR
12:12717761:T:C	ENST00000614874.2	12	12717761	T	C	Benign	12717367	12717840	+	ENSG00000111276.12	CDKN1B	CDKN1B-205	393	472	GGGTCTGTGTCTTTTGGCTCCGAGGGCAGTCGCTGGGCTTCCGAGAGGGGTTCGGGCTGCGTAGGGGCGC	336	406	57	0.727745	GGGTCTGTGTCTTTTGGCTCCGAGGGCAGTCGCTGGGCTTCCGAGAGGGGTTCGGGCCGCGTAGGGGCGC	0.667785	Benign	-0.0599601	5UTR
12:131929541:C:T	ENST00000376649.8	12	131929541	C	T	Benign	131929275	131929723	+	ENSG00000177192.14	PUS1	PUS1-202	265	447	GGTCCGAGAGGTCAGGGGTCAGCTGGAGAGGGGCTGGGGCGCCGGTTTCCCGGAGGTCAGGGGTCAGAAG	261	331	4	0.83933	GGTCTGAGAGGTCAGGGGTCAGCTGGAGAGGGGCTGGGGCGCCGGTTTCCCGGAGGTCAGGGGTCAGAAG	0.83175	Benign	-0.00757962	5UTR
12:132711135:A:G	ENST00000543955.5	12	132711135	A	G	Benign	132711081	132711690	+	ENSG00000247077.7	PGAM5	PGAM5-204	53	864	TTTGGGGCCGGGGTCGGGATGGGGGTCAGGGCAGGTGTTACCGTTGGGATCGAGATCGGGACCAGGTTTA	1	71	52	0.910087	TTTGGGGCCGGGGTCGGGATGGGGGTCAGGGCAGGTGTTACCGTTGGGATCGGGATCGGGACCAGGTTTA	0.914557	Benign	0.00447065	5UTR
12:132711244:G:A	ENST00000543955.5	12	132711244	G	A	Benign	132711081	132711690	+	ENSG00000247077.7	PGAM5	PGAM5-204	162	864	GCCGCTTTCCGGGGCCGCTCTGCGCGGAGGGTTCCGGGGGCGGCTGACCCTTCCCGCCGGCTTCTGTGGC	125	195	37	0.732716	GCCGCTTTCCGGGGCCGCTCTGCGCGGAGGGTTCCGGAGGCGGCTGACCCTTCCCGCCGGCTTCTGTGGC	0.220313	Benign	-0.512403	5UTR
12:132730341:A:G	ENST00000542282.5	12	132730341	A	G	Benign	132730226	132732211	-	ENSG00000176915.15	ANKLE2	ANKLE2-208	1869	1984	GAGGTTTTGGGTATAAGAGTTGCTGTTGCTGGGGTCACGGCAGTTGGTCATGGATGGGGCGGAGCAGCTC	1819	1889	50	0.756508	GAGGTTTTGGGTATAAGAGTTGCTGTTGCTGGGGTCACGGCAGTTGGTCACGGATGGGGCGGAGCAGCTC	0.598664	Benign	-0.157844	5UTR
12:132730342:T:C	ENST00000542282.5	12	132730342	T	C	Benign	132730226	132732211	-	ENSG00000176915.15	ANKLE2	ANKLE2-208	1868	1984	TTGGTCGCGGATGGAGTGGGGAGGTTTTGGGTATAAGAGTTGCTGTTGCTGGGGTCACGGCAGTTGGTCA	1799	1869	69	0.893975	TTGGTCGCGGATGGAGTGGGGAGGTTTTGGGTATAAGAGTTGCTGTTGCTGGGGTCACGGCAGTTGGTCG	0.894949	Benign	0.000974715	5UTR
12:15322293:G:A	ENST00000674316.1	12	15322293	G	A	Benign	15322256	15322727	+	ENSG00000151490.15	PTPRO	PTPRO-218	36	470	CTGTCCAGCAGTAGCAAGCAGCGGGCCGATCCTGGTGGAGGGTTGGGAGGCTGCTGTCATTTTATGGGTC	19	89	17	0.772979	CTGTCCAGCAGTAGCAAACAGCGGGCCGATCCTGGTGGAGGGTTGGGAGGCTGCTGTCATTTTATGGGTC	0.765334	Benign	-0.00764591	5UTR
12:20369279:T:G	ENST00000359062.4	12	20369279	T	G	Benign	20368536	20369285	+	ENSG00000172572.7	PDE3A	PDE3A-201	742	748	TGCGCGCGCGCGCGTGGGTCGGGGCGGGGGCGTCGGGGGGCCACTGGGAATTCAGTGAAGAGGGCACCCT	673	743	69	0.913126	TGCGCGCGCGCGCGTGGGTCGGGGCGGGGGCGTCGGGGGGCCACTGGGAATTCAGTGAAGAGGGCACCCG	0.913708	Benign	0.000582337	5UTR
12:2053382:G:A	ENST00000327702.12	12	2053382	G	A	Benign	2052986	2053563	+	ENSG00000151067.23	CACNA1C	CACNA1C-201	395	576	GGAAAGGAGCAGTTTTTGGGGTTTGATGCCATAATGGGAATCAGGTAATCGTCGGCGGGGAAGAAGAAAC	368	438	27	0.756826	GGAAAGGAGCAGTTTTTGGGGTTTGATACCATAATGGGAATCAGGTAATCGTCGGCGGGGAAGAAGAAAC	0.791139	Benign	0.0343125	5UTR
12:2053382:G:A	ENST00000335762.10	12	2053382	G	A	Benign	2053007	2053563	+	ENSG00000151067.23	CACNA1C	CACNA1C-202	374	555	GGAAAGGAGCAGTTTTTGGGGTTTGATGCCATAATGGGAATCAGGTAATCGTCGGCGGGGAAGAAGAAAC	347	417	27	0.756826	GGAAAGGAGCAGTTTTTGGGGTTTGATACCATAATGGGAATCAGGTAATCGTCGGCGGGGAAGAAGAAAC	0.791139	Benign	0.0343125	5UTR
12:2053382:G:A	ENST00000347598.9	12	2053382	G	A	Benign	2052986	2053563	+	ENSG00000151067.23	CACNA1C	CACNA1C-204	395	576	GGAAAGGAGCAGTTTTTGGGGTTTGATGCCATAATGGGAATCAGGTAATCGTCGGCGGGGAAGAAGAAAC	368	438	27	0.756826	GGAAAGGAGCAGTTTTTGGGGTTTGATACCATAATGGGAATCAGGTAATCGTCGGCGGGGAAGAAGAAAC	0.791139	Benign	0.0343125	5UTR
12:2053382:G:A	ENST00000399603.6	12	2053382	G	A	Benign	2052986	2053563	+	ENSG00000151067.23	CACNA1C	CACNA1C-209	395	576	GGAAAGGAGCAGTTTTTGGGGTTTGATGCCATAATGGGAATCAGGTAATCGTCGGCGGGGAAGAAGAAAC	368	438	27	0.756826	GGAAAGGAGCAGTTTTTGGGGTTTGATACCATAATGGGAATCAGGTAATCGTCGGCGGGGAAGAAGAAAC	0.791139	Benign	0.0343125	5UTR
12:2053382:G:A	ENST00000399617.6	12	2053382	G	A	Benign	2053325	2053563	+	ENSG00000151067.23	CACNA1C	CACNA1C-211	56	237	GGAAAGGAGCAGTTTTTGGGGTTTGATGCCATAATGGGAATCAGGTAATCGTCGGCGGGGAAGAAGAAAC	29	99	27	0.756826	GGAAAGGAGCAGTTTTTGGGGTTTGATACCATAATGGGAATCAGGTAATCGTCGGCGGGGAAGAAGAAAC	0.791139	Benign	0.0343125	5UTR
12:2053382:G:A	ENST00000399634.6	12	2053382	G	A	Benign	2052986	2053563	+	ENSG00000151067.23	CACNA1C	CACNA1C-214	395	576	GGAAAGGAGCAGTTTTTGGGGTTTGATGCCATAATGGGAATCAGGTAATCGTCGGCGGGGAAGAAGAAAC	368	438	27	0.756826	GGAAAGGAGCAGTTTTTGGGGTTTGATACCATAATGGGAATCAGGTAATCGTCGGCGGGGAAGAAGAAAC	0.791139	Benign	0.0343125	5UTR
12:2053382:G:A	ENST00000399641.6	12	2053382	G	A	Benign	2052986	2053563	+	ENSG00000151067.23	CACNA1C	CACNA1C-217	395	576	GGAAAGGAGCAGTTTTTGGGGTTTGATGCCATAATGGGAATCAGGTAATCGTCGGCGGGGAAGAAGAAAC	368	438	27	0.756826	GGAAAGGAGCAGTTTTTGGGGTTTGATACCATAATGGGAATCAGGTAATCGTCGGCGGGGAAGAAGAAAC	0.791139	Benign	0.0343125	5UTR
12:2053382:G:A	ENST00000399655.6	12	2053382	G	A	Benign	2052986	2053563	+	ENSG00000151067.23	CACNA1C	CACNA1C-220	395	576	GGAAAGGAGCAGTTTTTGGGGTTTGATGCCATAATGGGAATCAGGTAATCGTCGGCGGGGAAGAAGAAAC	368	438	27	0.756826	GGAAAGGAGCAGTTTTTGGGGTTTGATACCATAATGGGAATCAGGTAATCGTCGGCGGGGAAGAAGAAAC	0.791139	Benign	0.0343125	5UTR
12:2053382:G:A	ENST00000406454.8	12	2053382	G	A	Benign	2052986	2053563	+	ENSG00000151067.23	CACNA1C	CACNA1C-222	395	576	GGAAAGGAGCAGTTTTTGGGGTTTGATGCCATAATGGGAATCAGGTAATCGTCGGCGGGGAAGAAGAAAC	368	438	27	0.756826	GGAAAGGAGCAGTTTTTGGGGTTTGATACCATAATGGGAATCAGGTAATCGTCGGCGGGGAAGAAGAAAC	0.791139	Benign	0.0343125	5UTR
12:2053382:G:A	ENST00000672806.1	12	2053382	G	A	Benign	2053336	2053563	+	ENSG00000151067.23	CACNA1C	CACNA1C-232	45	226	GGAAAGGAGCAGTTTTTGGGGTTTGATGCCATAATGGGAATCAGGTAATCGTCGGCGGGGAAGAAGAAAC	18	88	27	0.756826	GGAAAGGAGCAGTTTTTGGGGTTTGATACCATAATGGGAATCAGGTAATCGTCGGCGGGGAAGAAGAAAC	0.791139	Benign	0.0343125	5UTR
12:2053382:G:A	ENST00000682835.1	12	2053382	G	A	Benign	2053015	2053563	+	ENSG00000151067.23	CACNA1C	CACNA1C-241	366	547	GGAAAGGAGCAGTTTTTGGGGTTTGATGCCATAATGGGAATCAGGTAATCGTCGGCGGGGAAGAAGAAAC	339	409	27	0.756826	GGAAAGGAGCAGTTTTTGGGGTTTGATACCATAATGGGAATCAGGTAATCGTCGGCGGGGAAGAAGAAAC	0.791139	Benign	0.0343125	5UTR
12:21501473:G:A	ENST00000314748.10	12	21501473	G	A	Benign	21501462	21501670	-	ENSG00000004700.16	RECQL	RECQL-201	196	455	GTCGGAGATCGGAGAGTCGGACACAGGACAGTCGGACACCGGACAGTCAAACACCGGAGAGTTAGACCGG	129	199	67	0.739532	GTCGGAGATCGGAGAGTCGGACACAGGACAGTCGGACACCGGACAGTCAAACACCGGAGAGTTAGACTGG	0.684193	Benign	-0.0553391	5UTR
12:21501473:G:A	ENST00000396093.7	12	21501473	G	A	Benign	21501462	21501670	-	ENSG00000004700.16	RECQL	RECQL-202	196	298	GTCGGAGATCGGAGAGTCGGACACAGGACAGTCGGACACCGGACAGTCAAACACCGGAGAGTTAGACCGG	129	199	67	0.739532	GTCGGAGATCGGAGAGTCGGACACAGGACAGTCGGACACCGGACAGTCAAACACCGGAGAGTTAGACTGG	0.684193	Benign	-0.0553391	5UTR
12:21501473:G:A	ENST00000421138.6	12	21501473	G	A	Benign	21501412	21501552	-	ENSG00000004700.16	RECQL	RECQL-203	78	230	AGTCAAACACCGGAGAGTTAGACCGGGCTTCTCGGTGGGGAGAGGCTCTGGGATAACTACTGTTACAGCT	55	125	23	0.713656	AGTCAAACACCGGAGAGTTAGACTGGGCTTCTCGGTGGGGAGAGGCTCTGGGATAACTACTGTTACAGCT	0.649577	Benign	-0.0640786	5UTR
12:21501473:G:A	ENST00000444129.7	12	21501473	G	A	Benign	21501169	21501636	-	ENSG00000004700.16	RECQL	RECQL-204	162	511	AGTCAAACACCGGAGAGTTAGACCGGGCTTCTCGGTGGGGAGAGGCTCTGGGATAACTACTGTTACAGCT	139	209	23	0.713656	AGTCAAACACCGGAGAGTTAGACTGGGCTTCTCGGTGGGGAGAGGCTCTGGGATAACTACTGTTACAGCT	0.649577	Benign	-0.0640786	5UTR
12:21501473:G:A	ENST00000536240.5	12	21501473	G	A	Benign	21501462	21501664	-	ENSG00000004700.16	RECQL	RECQL-205	190	246	GTCGGAGATCGGAGAGTCGGACACAGGACAGTCGGACACCGGACAGTCAAACACCGGAGAGTTAGACCGG	123	193	67	0.739532	GTCGGAGATCGGAGAGTCGGACACAGGACAGTCGGACACCGGACAGTCAAACACCGGAGAGTTAGACTGG	0.684193	Benign	-0.0553391	5UTR
12:21501473:G:A	ENST00000536964.5	12	21501473	G	A	Benign	21501412	21501656	-	ENSG00000004700.16	RECQL	RECQL-206	182	288	AGTCAAACACCGGAGAGTTAGACCGGGCTTCTCGGTGGGGAGAGGCTCTGGGATAACTACTGTTACAGCT	159	229	23	0.713656	AGTCAAACACCGGAGAGTTAGACTGGGCTTCTCGGTGGGGAGAGGCTCTGGGATAACTACTGTTACAGCT	0.649577	Benign	-0.0640786	5UTR
12:21501535:T:G	ENST00000314748.10	12	21501535	T	G	Benign	21501462	21501670	-	ENSG00000004700.16	RECQL	RECQL-201	134	455	CTGGGTGCTTTGGTGTCGGAGATCCGAGAGTCGGAGATCGGAGAGTCGGACACAGGACAGTCGGACACCG	100	170	34	0.710928	CTGGGTGCTTTGGTGTCGGAGATCCGAGAGTCGGCGATCGGAGAGTCGGACACAGGACAGTCGGACACCG	0.434727	Benign	-0.276202	5UTR
12:21501535:T:G	ENST00000396093.7	12	21501535	T	G	Benign	21501462	21501670	-	ENSG00000004700.16	RECQL	RECQL-202	134	298	CTGGGTGCTTTGGTGTCGGAGATCCGAGAGTCGGAGATCGGAGAGTCGGACACAGGACAGTCGGACACCG	100	170	34	0.710928	CTGGGTGCTTTGGTGTCGGAGATCCGAGAGTCGGCGATCGGAGAGTCGGACACAGGACAGTCGGACACCG	0.434727	Benign	-0.276202	5UTR
12:21501535:T:G	ENST00000421138.6	12	21501535	T	G	Benign	21501412	21501552	-	ENSG00000004700.16	RECQL	RECQL-203	16	230	GAGATCCGAGAGTCGGAGATCGGAGAGTCGGACACAGGACAGTCGGACACCGGACAGTCAAACACCGGAG	0	70	16	0.715745	GAGATCCGAGAGTCGGCGATCGGAGAGTCGGACACAGGACAGTCGGACACCGGACAGTCAAACACCGGAG	0.619489	Benign	-0.0962561	5UTR
12:21501535:T:G	ENST00000444129.7	12	21501535	T	G	Benign	21501169	21501636	-	ENSG00000004700.16	RECQL	RECQL-204	100	511	CTGGGTGCTTTGGTGTCGGAGATCCGAGAGTCGGAGATCGGAGAGTCGGACACAGGACAGTCGGACACCG	66	136	34	0.710928	CTGGGTGCTTTGGTGTCGGAGATCCGAGAGTCGGCGATCGGAGAGTCGGACACAGGACAGTCGGACACCG	0.434727	Benign	-0.276202	5UTR
12:21501535:T:G	ENST00000536240.5	12	21501535	T	G	Benign	21501462	21501664	-	ENSG00000004700.16	RECQL	RECQL-205	128	246	CTGGGTGCTTTGGTGTCGGAGATCCGAGAGTCGGAGATCGGAGAGTCGGACACAGGACAGTCGGACACCG	94	164	34	0.710928	CTGGGTGCTTTGGTGTCGGAGATCCGAGAGTCGGCGATCGGAGAGTCGGACACAGGACAGTCGGACACCG	0.434727	Benign	-0.276202	5UTR
12:21501535:T:G	ENST00000536964.5	12	21501535	T	G	Benign	21501412	21501656	-	ENSG00000004700.16	RECQL	RECQL-206	120	288	CTGGGTGCTTTGGTGTCGGAGATCCGAGAGTCGGAGATCGGAGAGTCGGACACAGGACAGTCGGACACCG	86	156	34	0.710928	CTGGGTGCTTTGGTGTCGGAGATCCGAGAGTCGGCGATCGGAGAGTCGGACACAGGACAGTCGGACACCG	0.434727	Benign	-0.276202	5UTR
12:21501535:T:G	ENST00000539672.1	12	21501535	T	G	Benign	21501480	21501594	-	ENSG00000004700.16	RECQL	RECQL-207	58	361	CTGGGTGCTTTGGTGTCGGAGATCCGAGAGTCGGAGATCGGAGAGTCGGACACAGGACAGTCGGACACCG	24	94	34	0.710928	CTGGGTGCTTTGGTGTCGGAGATCCGAGAGTCGGCGATCGGAGAGTCGGACACAGGACAGTCGGACACCG	0.434727	Benign	-0.276202	5UTR
12:21501535:T:G	ENST00000542432.5	12	21501535	T	G	Benign	21501480	21501596	-	ENSG00000004700.16	RECQL	RECQL-208	60	206	CTGGGTGCTTTGGTGTCGGAGATCCGAGAGTCGGAGATCGGAGAGTCGGACACAGGACAGTCGGACACCG	26	96	34	0.710928	CTGGGTGCTTTGGTGTCGGAGATCCGAGAGTCGGCGATCGGAGAGTCGGACACAGGACAGTCGGACACCG	0.434727	Benign	-0.276202	5UTR
12:21773656:C:T	ENST00000240662.3	12	21773656	C	T	Benign	21773616	21773687	-	ENSG00000121361.5	KCNJ8	KCNJ8-201	191	231	CGGAGTCTGAGGACGGGTGTCCAGGGACGGAGAGGCAGGTGAGAGGGAGGTGGCTAAGCTGGCTATGGTG	153	223	38	0.815565	CGGAGTCTGAGGACGGGTGTCCAGGGACGGAGAGGCAGATGAGAGGGAGGTGGCTAAGCTGGCTATGGTG	0.675373	Benign	-0.140191	5UTR
12:21773656:C:T	ENST00000537950.1	12	21773656	C	T	Benign	21773616	21773687	-	ENSG00000121361.5	KCNJ8	KCNJ8-202	125	165	GAGGACGGGTGTCCAGGGACGGAGAGGCAGGTGAGAGGGAGGTGGCTAAGCTGGCTATGGTGACAGGACG	95	165	30	0.889217	GAGGACGGGTGTCCAGGGACGGAGAGGCAGATGAGAGGGAGGTGGCTAAGCTGGCTATGGTGACAGGACG	0.844114	Benign	-0.0451025	5UTR
12:21773656:C:T	ENST00000665145.1	12	21773656	C	T	Benign	21773616	21773687	-	ENSG00000121361.5	KCNJ8	KCNJ8-204	282	322	CGGAGTCTGAGGACGGGTGTCCAGGGACGGAGAGGCAGGTGAGAGGGAGGTGGCTAAGCTGGCTATGGTG	244	314	38	0.815565	CGGAGTCTGAGGACGGGTGTCCAGGGACGGAGAGGCAGATGAGAGGGAGGTGGCTAAGCTGGCTATGGTG	0.675373	Benign	-0.140191	5UTR
12:21773656:C:T	ENST00000667884.1	12	21773656	C	T	Benign	21773616	21773687	-	ENSG00000121361.5	KCNJ8	KCNJ8-205	215	255	CGGAGTCTGAGGACGGGTGTCCAGGGACGGAGAGGCAGGTGAGAGGGAGGTGGCTAAGCTGGCTATGGTG	177	247	38	0.815565	CGGAGTCTGAGGACGGGTGTCCAGGGACGGAGAGGCAGATGAGAGGGAGGTGGCTAAGCTGGCTATGGTG	0.675373	Benign	-0.140191	5UTR
12:21773682:T:A	ENST00000240662.3	12	21773682	T	A	Benign	21773616	21773687	-	ENSG00000121361.5	KCNJ8	KCNJ8-201	165	231	AGTCTGAGGACGGGTGTCCAGGGACGGAGAGGCAGGTGAGAGGGAGGTGGCTAAGCTGGCTATGGTGACA	156	226	9	0.877466	AGTCTGAGGTCGGGTGTCCAGGGACGGAGAGGCAGGTGAGAGGGAGGTGGCTAAGCTGGCTATGGTGACA	0.881143	Benign	0.00367641	5UTR
12:21773682:T:A	ENST00000537950.1	12	21773682	T	A	Benign	21773616	21773687	-	ENSG00000121361.5	KCNJ8	KCNJ8-202	99	165	TTGGGGAGGACGGGTGTCCAGGGACGGAGAGGCAGGTGAGAGGGAGGTGGCTAAGCTGGCTATGGTGACA	90	160	9	0.904598	TTGGGGAGGTCGGGTGTCCAGGGACGGAGAGGCAGGTGAGAGGGAGGTGGCTAAGCTGGCTATGGTGACA	0.904368	Benign	-0.000230253	5UTR
12:21773682:T:A	ENST00000665145.1	12	21773682	T	A	Benign	21773616	21773687	-	ENSG00000121361.5	KCNJ8	KCNJ8-204	256	322	AGTCTGAGGACGGGTGTCCAGGGACGGAGAGGCAGGTGAGAGGGAGGTGGCTAAGCTGGCTATGGTGACA	247	317	9	0.877466	AGTCTGAGGTCGGGTGTCCAGGGACGGAGAGGCAGGTGAGAGGGAGGTGGCTAAGCTGGCTATGGTGACA	0.881143	Benign	0.00367641	5UTR
12:21773682:T:A	ENST00000667884.1	12	21773682	T	A	Benign	21773616	21773687	-	ENSG00000121361.5	KCNJ8	KCNJ8-205	189	255	AGTCTGAGGACGGGTGTCCAGGGACGGAGAGGCAGGTGAGAGGGAGGTGGCTAAGCTGGCTATGGTGACA	180	250	9	0.877466	AGTCTGAGGTCGGGTGTCCAGGGACGGAGAGGCAGGTGAGAGGGAGGTGGCTAAGCTGGCTATGGTGACA	0.881143	Benign	0.00367641	5UTR
12:21774552:C:T	ENST00000240662.3	12	21774552	C	T	Benign	21774545	21774707	-	ENSG00000121361.5	KCNJ8	KCNJ8-201	154	231	CCGCGCCCGCTACCCGGAGTCTGAGGACGGGTGTCCAGGGACGGAGAGGCAGGTGAGAGGGAGGTGGCTA	139	209	15	0.712146	CCGCGCCCGCTACCCAGAGTCTGAGGACGGGTGTCCAGGGACGGAGAGGCAGGTGAGAGGGAGGTGGCTA	0.40731	Benign	-0.304837	5UTR
12:21774552:C:T	ENST00000665145.1	12	21774552	C	T	Benign	21774545	21774684	-	ENSG00000121361.5	KCNJ8	KCNJ8-204	245	322	CCGCGCCCGCTACCCGGAGTCTGAGGACGGGTGTCCAGGGACGGAGAGGCAGGTGAGAGGGAGGTGGCTA	230	300	15	0.712146	CCGCGCCCGCTACCCAGAGTCTGAGGACGGGTGTCCAGGGACGGAGAGGCAGGTGAGAGGGAGGTGGCTA	0.40731	Benign	-0.304837	5UTR
12:21774552:C:T	ENST00000667884.1	12	21774552	C	T	Benign	21774545	21774684	-	ENSG00000121361.5	KCNJ8	KCNJ8-205	178	255	CCGCGCCCGCTACCCGGAGTCTGAGGACGGGTGTCCAGGGACGGAGAGGCAGGTGAGAGGGAGGTGGCTA	163	233	15	0.712146	CCGCGCCCGCTACCCAGAGTCTGAGGACGGGTGTCCAGGGACGGAGAGGCAGGTGAGAGGGAGGTGGCTA	0.40731	Benign	-0.304837	5UTR
12:25250899:T:C	ENST00000256078.10	12	25250899	T	C	Benign	25250750	25250930	-	ENSG00000133703.14	KRAS	KRAS-201	30	190	CTAGGCGGCGGCCGCGGCGGCGGAGGCAGCAGCGGCGGCGGCAGTGGCGGCGGCGAAGGTGGCGGCGGCT	0	70	30	0.916258	CTAGGCGGCGGCCGCGGCGGCGGAGGCAGCGGCGGCGGCGGCAGTGGCGGCGGCGAAGGTGGCGGCGGCT	0.916047	Benign	-0.000210941	5UTR
12:25250899:T:C	ENST00000311936.8	12	25250899	T	C	Benign	25250750	25250930	-	ENSG00000133703.14	KRAS	KRAS-202	30	190	CTAGGCGGCGGCCGCGGCGGCGGAGGCAGCAGCGGCGGCGGCAGTGGCGGCGGCGAAGGTGGCGGCGGCT	0	70	30	0.916258	CTAGGCGGCGGCCGCGGCGGCGGAGGCAGCGGCGGCGGCGGCAGTGGCGGCGGCGAAGGTGGCGGCGGCT	0.916047	Benign	-0.000210941	5UTR
12:25250899:T:C	ENST00000556131.2	12	25250899	T	C	Benign	25250750	25250930	-	ENSG00000133703.14	KRAS	KRAS-203	30	190	CTAGGCGGCGGCCGCGGCGGCGGAGGCAGCAGCGGCGGCGGCAGTGGCGGCGGCGAAGGTGGCGGCGGCT	0	70	30	0.916258	CTAGGCGGCGGCCGCGGCGGCGGAGGCAGCGGCGGCGGCGGCAGTGGCGGCGGCGAAGGTGGCGGCGGCT	0.916047	Benign	-0.000210941	5UTR
12:25250899:T:C	ENST00000557334.6	12	25250899	T	C	Benign	25250750	25250937	-	ENSG00000133703.14	KRAS	KRAS-204	37	197	ATTTTCCTAGGCGGCGGCCGCGGCGGCGGAGGCAGCAGCGGCGGCGGCAGTGGCGGCGGCGAAGGTGGCG	1	71	36	0.912205	ATTTTCCTAGGCGGCGGCCGCGGCGGCGGAGGCAGCGGCGGCGGCGGCAGTGGCGGCGGCGAAGGTGGCG	0.911056	Benign	-0.00114948	5UTR
12:25250899:T:C	ENST00000685328.1	12	25250899	T	C	Benign	25250763	25250936	-	ENSG00000133703.14	KRAS	KRAS-205	36	183	ATTTTCCTAGGCGGCGGCCGCGGCGGCGGAGGCAGCAGCGGCGGCGGCAGTGGCGGCGGCGAAGGTGGCG	0	70	36	0.912205	ATTTTCCTAGGCGGCGGCCGCGGCGGCGGAGGCAGCGGCGGCGGCGGCAGTGGCGGCGGCGAAGGTGGCG	0.911056	Benign	-0.00114948	5UTR
12:25250899:T:C	ENST00000686877.1	12	25250899	T	C	Benign	25250750	25250909	-	ENSG00000133703.14	KRAS	KRAS-206	9	169	GGAGGCAGCAGCGGCGGCGGCAGTGGCGGCGGCGAAGGTGGCGGCGGCTCGGCCAGTACTCCCGGCCCCC	0	70	9	0.862975	GGAGGCAGCGGCGGCGGCGGCAGTGGCGGCGGCGAAGGTGGCGGCGGCTCGGCCAGTACTCCCGGCCCCC	0.877113	Benign	0.0141379	5UTR
12:25250899:T:C	ENST00000686969.1	12	25250899	T	C	Benign	25250763	25250930	-	ENSG00000133703.14	KRAS	KRAS-207	30	177	CTAGGCGGCGGCCGCGGCGGCGGAGGCAGCAGCGGCGGCGGCAGTGGCGGCGGCGAAGGTGGCGGCGGCT	0	70	30	0.916258	CTAGGCGGCGGCCGCGGCGGCGGAGGCAGCGGCGGCGGCGGCAGTGGCGGCGGCGAAGGTGGCGGCGGCT	0.916047	Benign	-0.000210941	5UTR
12:25250899:T:C	ENST00000687356.1	12	25250899	T	C	Benign	25250750	25250928	-	ENSG00000133703.14	KRAS	KRAS-208	28	188	GGCGGCCGCGGCGGCGGAGGCAGCAGCGGCGGCGGCAGTGGCGGCGGCGAAGGTGGCGGCGGCTCGGCCA	4	74	24	0.914978	GGCGGCCGCGGCGGCGGAGGCAGCGGCGGCGGCGGCAGTGGCGGCGGCGAAGGTGGCGGCGGCTCGGCCA	0.914903	Benign	-7.45058e-05	5UTR
12:25250899:T:C	ENST00000690804.1	12	25250899	T	C	Benign	25250750	25250930	-	ENSG00000133703.14	KRAS	KRAS-212	30	190	CTAGGCGGCGGCCGCGGCGGCGGAGGCAGCAGCGGCGGCGGCAGTGGCGGCGGCGAAGGTGGCGGCGGCT	0	70	30	0.916258	CTAGGCGGCGGCCGCGGCGGCGGAGGCAGCGGCGGCGGCGGCAGTGGCGGCGGCGAAGGTGGCGGCGGCT	0.916047	Benign	-0.000210941	5UTR
12:25250899:T:C	ENST00000692768.1	12	25250899	T	C	Benign	25250750	25250918	-	ENSG00000133703.14	KRAS	KRAS-213	18	254	CGCGGCGGCGGAGGCAGCAGCGGCGGCGGCAGTGGCGGCGGCGAAGGTGGCGGCGGCTCGGCCAGTACTC	0	70	18	0.909703	CGCGGCGGCGGAGGCAGCGGCGGCGGCGGCAGTGGCGGCGGCGAAGGTGGCGGCGGCTCGGCCAGTACTC	0.910613	Benign	0.000910282	5UTR
12:25250929:G:A	ENST00000256078.10	12	25250929	G	A	Benign	25250750	25250930	-	ENSG00000133703.14	KRAS	KRAS-201	0	190	CTAGGCGGCGGCCGCGGCGGCGGAGGCAGCAGCGGCGGCGGCAGTGGCGGCGGCGAAGGTGGCGGCGGCT	0	70	0	0.916258	TTAGGCGGCGGCCGCGGCGGCGGAGGCAGCAGCGGCGGCGGCAGTGGCGGCGGCGAAGGTGGCGGCGGCT	0.916489	Benign	0.000231028	5UTR
12:25250929:G:A	ENST00000311936.8	12	25250929	G	A	Benign	25250750	25250930	-	ENSG00000133703.14	KRAS	KRAS-202	0	190	CTAGGCGGCGGCCGCGGCGGCGGAGGCAGCAGCGGCGGCGGCAGTGGCGGCGGCGAAGGTGGCGGCGGCT	0	70	0	0.916258	TTAGGCGGCGGCCGCGGCGGCGGAGGCAGCAGCGGCGGCGGCAGTGGCGGCGGCGAAGGTGGCGGCGGCT	0.916489	Benign	0.000231028	5UTR
12:25250929:G:A	ENST00000556131.2	12	25250929	G	A	Benign	25250750	25250930	-	ENSG00000133703.14	KRAS	KRAS-203	0	190	CTAGGCGGCGGCCGCGGCGGCGGAGGCAGCAGCGGCGGCGGCAGTGGCGGCGGCGAAGGTGGCGGCGGCT	0	70	0	0.916258	TTAGGCGGCGGCCGCGGCGGCGGAGGCAGCAGCGGCGGCGGCAGTGGCGGCGGCGAAGGTGGCGGCGGCT	0.916489	Benign	0.000231028	5UTR
12:25250929:G:A	ENST00000557334.6	12	25250929	G	A	Benign	25250750	25250937	-	ENSG00000133703.14	KRAS	KRAS-204	7	197	ATTTTCCTAGGCGGCGGCCGCGGCGGCGGAGGCAGCAGCGGCGGCGGCAGTGGCGGCGGCGAAGGTGGCG	1	71	6	0.912205	ATTTTCTTAGGCGGCGGCCGCGGCGGCGGAGGCAGCAGCGGCGGCGGCAGTGGCGGCGGCGAAGGTGGCG	0.912431	Benign	0.00022614	5UTR
12:25250929:G:A	ENST00000685328.1	12	25250929	G	A	Benign	25250763	25250936	-	ENSG00000133703.14	KRAS	KRAS-205	6	183	ATTTTCCTAGGCGGCGGCCGCGGCGGCGGAGGCAGCAGCGGCGGCGGCAGTGGCGGCGGCGAAGGTGGCG	0	70	6	0.912205	ATTTTCTTAGGCGGCGGCCGCGGCGGCGGAGGCAGCAGCGGCGGCGGCAGTGGCGGCGGCGAAGGTGGCG	0.912431	Benign	0.00022614	5UTR
12:25250929:G:A	ENST00000686969.1	12	25250929	G	A	Benign	25250763	25250930	-	ENSG00000133703.14	KRAS	KRAS-207	0	177	CTAGGCGGCGGCCGCGGCGGCGGAGGCAGCAGCGGCGGCGGCAGTGGCGGCGGCGAAGGTGGCGGCGGCT	0	70	0	0.916258	TTAGGCGGCGGCCGCGGCGGCGGAGGCAGCAGCGGCGGCGGCAGTGGCGGCGGCGAAGGTGGCGGCGGCT	0.916489	Benign	0.000231028	5UTR
12:25250929:G:A	ENST00000690804.1	12	25250929	G	A	Benign	25250750	25250930	-	ENSG00000133703.14	KRAS	KRAS-212	0	190	CTAGGCGGCGGCCGCGGCGGCGGAGGCAGCAGCGGCGGCGGCAGTGGCGGCGGCGAAGGTGGCGGCGGCT	0	70	0	0.916258	TTAGGCGGCGGCCGCGGCGGCGGAGGCAGCAGCGGCGGCGGCAGTGGCGGCGGCGAAGGTGGCGGCGGCT	0.916489	Benign	0.000231028	5UTR
12:27297714:C:T	ENST00000541191.5	12	27297714	C	T	Benign	27297709	27297721	+	ENSG00000211455.8	STK38L	STK38L-207	145	152	CGGAGATGGGTGGGGCCGGGAAGACGGGCGTTGACGACAGAAGGCTACTTCCGGCTGTGTTTCCGTTACT	82	152	63	0.78597	CGGAGATGGGTGGGGCCGGGAAGACGGGCGTTGACGACAGAAGGCTACTTCCGGCTGTGTTTCTGTTACT	0.754641	Benign	-0.0313295	5UTR
12:32502151:C:T	ENST00000472289.5	12	32502151	C	T	Benign	32502042	32502339	+	ENSG00000139132.16	FGD4	FGD4-203	108	541	CCCACCGGAATGTGATTATCCTTGCTGGGCTGGGAAGTGGGGAAAGCAGGGGAGCCTGTGCTGGGTGAGA	103	173	5	0.880477	CCCACTGGAATGTGATTATCCTTGCTGGGCTGGGAAGTGGGGAAAGCAGGGGAGCCTGTGCTGGGTGAGA	0.86986	Benign	-0.0106178	5UTR
12:32502151:C:T	ENST00000493087.5	12	32502151	C	T	Benign	32502133	32502339	+	ENSG00000139132.16	FGD4	FGD4-206	17	450	CCCACCGGAATGTGATTATCCTTGCTGGGCTGGGAAGTGGGGAAAGCAGGGGAGCCTGTGCTGGGTGAGA	12	82	5	0.880477	CCCACTGGAATGTGATTATCCTTGCTGGGCTGGGAAGTGGGGAAAGCAGGGGAGCCTGTGCTGGGTGAGA	0.86986	Benign	-0.0106178	5UTR
12:32502151:C:T	ENST00000682739.1	12	32502151	C	T	Benign	32502121	32502339	+	ENSG00000139132.16	FGD4	FGD4-217	29	1234	CCCACCGGAATGTGATTATCCTTGCTGGGCTGGGAAGTGGGGAAAGCAGGGGAGCCTGTGCTGGGTGAGA	24	94	5	0.880477	CCCACTGGAATGTGATTATCCTTGCTGGGCTGGGAAGTGGGGAAAGCAGGGGAGCCTGTGCTGGGTGAGA	0.86986	Benign	-0.0106178	5UTR
12:32679332:G:T	ENST00000414834.6	12	32679332	G	T	Benign	32679199	32679466	+	ENSG00000087470.19	DNM1L	DNM1L-205	132	369	GGGCGGAGGAGAGGAGGAAGGAGGCGAACTGTGGGCCCCGGCCCCATTCATTGCCGTGGCCGGCGGGCAC	71	141	61	0.742458	GGGCGGAGGAGAGGAGGAAGGAGGCGAACTGTGGGCCCCGGCCCCATTCATTGCCGTGGCCTGCGGGCAC	0.593985	Benign	-0.148473	5UTR
12:32679332:G:T	ENST00000452533.6	12	32679332	G	T	Benign	32679199	32679364	+	ENSG00000087470.19	DNM1L	DNM1L-207	132	164	GGGCGGAGGAGAGGAGGAAGGAGGCGAACTGTGGGCCCCGGCCCCATTCATTGCCGTGGCCGGCGGGCAC	71	141	61	0.742458	GGGCGGAGGAGAGGAGGAAGGAGGCGAACTGTGGGCCCCGGCCCCATTCATTGCCGTGGCCTGCGGGCAC	0.593985	Benign	-0.148473	5UTR
12:39443165:T:C	ENST00000361961.7	12	39443165	T	C	Benign	39442970	39443391	-	ENSG00000139116.19	KIF21A	KIF21A-202	225	420	GCCCCAGATCCTGGGGGGTGAGCGGTGGAGAAGGGGCGGGCGCCCGCGAGCCGTGAATCACCTCCTCCTC	166	236	59	0.737857	GCCCCAGATCCTGGGGGGTGAGCGGTGGAGAAGGGGCGGGCGCCCGCGAGCCGTGAATCGCCTCCTCCTC	0.725065	Benign	-0.0127912	5UTR
12:39443180:G:A	ENST00000361961.7	12	39443180	G	A	Benign	39442970	39443391	-	ENSG00000139116.19	KIF21A	KIF21A-202	210	420	GCCCCAGATCCTGGGGGGTGAGCGGTGGAGAAGGGGCGGGCGCCCGCGAGCCGTGAATCACCTCCTCCTC	166	236	44	0.737857	GCCCCAGATCCTGGGGGGTGAGCGGTGGAGAAGGGGCGGGCGCCTGCGAGCCGTGAATCACCTCCTCCTC	0.751705	Benign	0.0138486	5UTR
12:39443210:C:G	ENST00000361961.7	12	39443210	C	G	Benign	39442970	39443391	-	ENSG00000139116.19	KIF21A	KIF21A-202	180	420	GCCCCAGATCCTGGGGGGTGAGCGGTGGAGAAGGGGCGGGCGCCCGCGAGCCGTGAATCACCTCCTCCTC	166	236	14	0.737857	GCCCCAGATCCTGGCGGGTGAGCGGTGGAGAAGGGGCGGGCGCCCGCGAGCCGTGAATCACCTCCTCCTC	0.720283	Benign	-0.0175731	5UTR
12:40692480:C:A	ENST00000547702.5	12	40692480	C	A	Benign	40692441	40692593	+	ENSG00000018236.15	CNTN1	CNTN1-203	38	227	GGCTCCGCCGAGGCGAGGAGGGGCGCCGGTGGGGAGATGCGCTCCCAGGTGTTTGCAGCGGAAGTGGGAA	25	95	13	0.857501	GGCTCCGCCGAGGAGAGGAGGGGCGCCGGTGGGGAGATGCGCTCCCAGGTGTTTGCAGCGGAAGTGGGAA	0.851723	Benign	-0.00577813	5UTR
12:40692480:C:A	ENST00000551295.7	12	40692480	C	A	Benign	40692438	40692593	+	ENSG00000018236.15	CNTN1	CNTN1-208	41	230	GGCTCCGCCGAGGCGAGGAGGGGCGCCGGTGGGGAGATGCGCTCCCAGGTGTTTGCAGCGGAAGTGGGAA	28	98	13	0.857501	GGCTCCGCCGAGGAGAGGAGGGGCGCCGGTGGGGAGATGCGCTCCCAGGTGTTTGCAGCGGAAGTGGGAA	0.851723	Benign	-0.00577813	5UTR
12:40692480:C:A	ENST00000551424.5	12	40692480	C	A	Benign	40692461	40692593	+	ENSG00000018236.15	CNTN1	CNTN1-209	18	367	GGCTCCGCCGAGGCGAGGAGGGGCGCCGGTGGGGAGATGCGCTCCCAGGTGTTTGCAGCGGAAGTGGGAA	5	75	13	0.857501	GGCTCCGCCGAGGAGAGGAGGGGCGCCGGTGGGGAGATGCGCTCCCAGGTGTTTGCAGCGGAAGTGGGAA	0.851723	Benign	-0.00577813	5UTR
12:4274005:G:T	ENST00000676279.1	12	4274005	G	T	Benign	4274000	4274041	+	ENSG00000118971.9	CCND2	CCND2-207	105	141	CAGACTTCAGGGACATGACCTTTATCTCTGGGCCGGGGAAAGCAGGAGGGAGAGGGGCCGCCGGGCTGGC	70	140	35	0.782167	CAGACTTCAGGGACATGACCTTTATCTCTGGGCCGTGGAAAGCAGGAGGGAGAGGGGCCGCCGGGCTGGC	0.486243	Benign	-0.295924	5UTR
12:4274005:G:T	ENST00000676411.1	12	4274005	G	T	Benign	4274000	4274041	+	ENSG00000118971.9	CCND2	CCND2-208	602	638	CCGCGGAATCACCTGGCTGGGAGGCATCCTCCAGGCCGGGGAAAGCAGGAGGGAGAGGGGCCGCCGGGCT	564	634	38	0.707574	CCGCGGAATCACCTGGCTGGGAGGCATCCTCCAGGCCGTGGAAAGCAGGAGGGAGAGGGGCCGCCGGGCT	0.467252	Benign	-0.240321	5UTR
12:45331303:T:C	ENST00000680498.1	12	45331303	T	C	Benign	45331294	45331424	+	ENSG00000177119.17	ANO6	ANO6-212	305	564	TGAGCAGGAATGTTTTGCTACAAATGGAGGAGGAGGAGGACGACGACGATGGGGATATCGGAAGAATTTA	237	307	68	0.896478	TGAGCAGGAATGTTTTGCTACAAATGGAGGAGGAGGAGGACGACGACGATGGGGATATCGGAAGAATTCA	0.894832	Benign	-0.00164616	5UTR
12:45331303:T:C	ENST00000681817.1	12	45331303	T	C	Benign	45331294	45331424	+	ENSG00000177119.17	ANO6	ANO6-214	78	337	TGAGCAGGAATGTTTTGCTACAAATGGAGGAGGAGGAGGACGACGACGATGGGGATATCGGAAGAATTTA	10	80	68	0.896478	TGAGCAGGAATGTTTTGCTACAAATGGAGGAGGAGGAGGACGACGACGATGGGGATATCGGAAGAATTCA	0.894832	Benign	-0.00164616	5UTR
12:45729823:C:G	ENST00000334344.11	12	45729823	C	G	Benign	45729705	45729837	+	ENSG00000189079.17	ARID2	ARID2-201	117	131	GGGCTCTGGTAGGAAGCGCTGGGAGCGGGGGGCGCTTTTAAAACACCGATCTGGGTTTTTTAAAAACCTC	48	118	69	0.754581	GGGCTCTGGTAGGAAGCGCTGGGAGCGGGGGGCGCTTTTAAAACACCGATCTGGGTTTTTTAAAAACCTG	0.754979	Benign	0.00039804	5UTR
12:4649022:G:C	ENST00000228850.6	12	4649022	G	C	Benign	4648744	4649052	-	ENSG00000111254.8	AKAP3	AKAP3-201	29	551	CGACGGTTTCGGGTAGATTGTTGGTTAAGAAGAAAGCTGGGAAAGTGAAGGAGAGGGGGAAGAAAGGAAG	29	99	0	0.758379	GGACGGTTTCGGGTAGATTGTTGGTTAAGAAGAAAGCTGGGAAAGTGAAGGAGAGGGGGAAGAAAGGAAG	0.758266	Benign	-0.000112474	5UTR
12:4649022:G:C	ENST00000545990.6	12	4649022	G	C	Benign	4648766	4649048	-	ENSG00000111254.8	AKAP3	AKAP3-206	25	525	CGACGGTTTCGGGTAGATTGTTGGTTAAGAAGAAAGCTGGGAAAGTGAAGGAGAGGGGGAAGAAAGGAAG	25	95	0	0.758379	GGACGGTTTCGGGTAGATTGTTGGTTAAGAAGAAAGCTGGGAAAGTGAAGGAGAGGGGGAAGAAAGGAAG	0.758266	Benign	-0.000112474	5UTR
12:48106148:A:T	ENST00000546755.5	12	48106148	A	T	Benign	48106106	48106312	+	ENSG00000152556.17	PFKM	PFKM-205	41	214	CACAGCACCGGAAGAGTCGCTAGGTGGCTGAAGAGGAGGGGGCTGGGGCAGGAGGTCAAAGAACAGAGTT	8	78	33	0.859858	CACAGCACCGGAAGAGTCGCTAGGTGGCTGAAGTGGAGGGGGCTGGGGCAGGAGGTCAAAGAACAGAGTT	0.817409	Benign	-0.0424494	5UTR
12:48106148:A:T	ENST00000549366.5	12	48106148	A	T	Benign	48106115	48106182	+	ENSG00000152556.17	PFKM	PFKM-216	32	75	CAGCACCGGAAGAGTCGCTAGGTGGCTGAAGAGGAGGGGGCTGGGGCAGGAGGTCAAAGAACAGAGAGGC	1	71	31	0.869432	CAGCACCGGAAGAGTCGCTAGGTGGCTGAAGTGGAGGGGGCTGGGGCAGGAGGTCAAAGAACAGAGAGGC	0.833397	Benign	-0.036035	5UTR
12:48106148:A:T	ENST00000552792.5	12	48106148	A	T	Benign	48106143	48106312	+	ENSG00000152556.17	PFKM	PFKM-228	4	177	AGGAGGGGGCTGGGGCAGGAGGTCAAAGAACAGAGTTAAGGACCAGTGGGGCGCCTGCGCGGTGTGGCGA	4	74	0	0.77655	TGGAGGGGGCTGGGGCAGGAGGTCAAAGAACAGAGTTAAGGACCAGTGGGGCGCCTGCGCGGTGTGGCGA	0.765974	Benign	-0.0105758	5UTR
12:48106148:A:T	ENST00000642730.1	12	48106148	A	T	Benign	48106117	48106253	+	ENSG00000152556.17	PFKM	PFKM-232	30	144	TGAAGAGGAGGGGGCTGGGGCAGGAGGTCAAAGAACAGAGTTAAGGACCAGTGGGGCGCCTGCGCGGTGT	25	95	5	0.760293	TGAAGTGGAGGGGGCTGGGGCAGGAGGTCAAAGAACAGAGTTAAGGACCAGTGGGGCGCCTGCGCGGTGT	0.743047	Benign	-0.0172464	5UTR
12:4910053:C:T	ENST00000382545.5	12	4910053	C	T	Benign	4909904	4910473	+	ENSG00000111262.6	KCNA1	KCNA1-201	148	1107	CCTTGGCGAGGTCCGCGCTGGGGTGCGGAGAGCGAAGGGAACTGGAGAGCCATGTAGATCCAGGCTCTCG	80	150	68	0.705077	CCTTGGCGAGGTCCGCGCTGGGGTGCGGAGAGCGAAGGGAACTGGAGAGCCATGTAGATCCAGGCTCTTG	0.700381	Benign	-0.00469595	5UTR
12:4910281:C:G	ENST00000382545.5	12	4910281	C	G	Benign	4909904	4910473	+	ENSG00000111262.6	KCNA1	KCNA1-201	376	1107	GGCGTCTCCAGGTTGCTGGCAACCGGTGAGAATGGGGGTAGGGAAGGAACATTTTCGCCGTAGCTGCTCC	307	377	69	0.745713	GGCGTCTCCAGGTTGCTGGCAACCGGTGAGAATGGGGGTAGGGAAGGAACATTTTCGCCGTAGCTGCTCG	0.754025	Benign	0.00831205	5UTR
12:51005436:A:G	ENST00000547579.5	12	51005436	A	G	Benign	51005382	51005437	-	ENSG00000110911.17	SLC11A2	SLC11A2-210	77	131	ATATGGAGCCCTGGGCGCGGGGGCGGCGTGTCAGGTGGTTGCGGAGCTGTACTCTTGTTTTAGCTTTCGT	28	98	49	0.745835	ATATGGAGCCCTGGGCGCGGGGGCGGCGTGTCAGGTGGTTGCGGAGCTGCACTCTTGTTTTAGCTTTCGT	0.72294	Benign	-0.0228952	5UTR
12:51026305:C:G	ENST00000548193.5	12	51026305	C	G	Benign	51026293	51026385	-	ENSG00000110911.17	SLC11A2	SLC11A2-214	79	129	CGTGTCAGGTGGTTGCGGAGCTGGTAAGGTGAGGGGAAGGCAAGAATCATATTCTAAGAACTCAGCCACT	47	117	32	0.713768	CGTGTCAGGTGGTTGCGGAGCTGGTAAGGTGACGGGAAGGCAAGAATCATATTCTAAGAACTCAGCCACT	0.503641	Benign	-0.210127	5UTR
12:51026349:C:T	ENST00000262052.9	12	51026349	C	T	Benign	51026309	51026385	-	ENSG00000110911.17	SLC11A2	SLC11A2-201	35	113	AGCGTGGCGCTGGCTCCCGGAATATGGAGCCCTGGGCGCGGGGGCGGCGTGTCAGGTGGTTGCGGAGCTG	0	70	35	0.728108	AGCGTGGCGCTGGCTCCCGGAATATGGAGCCCTGGACGCGGGGGCGGCGTGTCAGGTGGTTGCGGAGCTG	0.406729	Benign	-0.321379	5UTR
12:51026349:C:T	ENST00000546488.5	12	51026349	C	T	Benign	51026314	51026385	-	ENSG00000110911.17	SLC11A2	SLC11A2-205	35	108	AGCGTGGCGCTGGCTCCCGGAATATGGAGCCCTGGGCGCGGGGGCGGCGTGTCAGGTGGTTGCGGAGCTG	0	70	35	0.728108	AGCGTGGCGCTGGCTCCCGGAATATGGAGCCCTGGACGCGGGGGCGGCGTGTCAGGTGGTTGCGGAGCTG	0.406729	Benign	-0.321379	5UTR
12:51026349:C:T	ENST00000546636.5	12	51026349	C	T	Benign	51026314	51026369	-	ENSG00000110911.17	SLC11A2	SLC11A2-206	19	92	ATGGAGCCCTGGGCGCGGGGGCGGCGTGTCAGGTGGTTGCGGAGCTGAATCATATTCTAAGAACTCAGCC	7	77	12	0.705075	ATGGAGCCCTGGACGCGGGGGCGGCGTGTCAGGTGGTTGCGGAGCTGAATCATATTCTAAGAACTCAGCC	0.467224	Benign	-0.237852	5UTR
12:51026349:C:T	ENST00000546743.5	12	51026349	C	T	Benign	51026309	51026401	-	ENSG00000110911.17	SLC11A2	SLC11A2-207	51	286	CAGCGTGGCGCTGGCTCCCGGAATATGGAGCCCTGGGCGCGGGGGCGGCGTGTCAGGTGGTTGCGGAGCT	15	85	36	0.715534	CAGCGTGGCGCTGGCTCCCGGAATATGGAGCCCTGGACGCGGGGGCGGCGTGTCAGGTGGTTGCGGAGCT	0.258936	Benign	-0.456599	5UTR
12:51026349:C:T	ENST00000547510.5	12	51026349	C	T	Benign	51026309	51026394	-	ENSG00000110911.17	SLC11A2	SLC11A2-209	44	122	CAGCGTGGCGCTGGCTCCCGGAATATGGAGCCCTGGGCGCGGGGGCGGCGTGTCAGGTGGTTGCGGAGCT	8	78	36	0.715534	CAGCGTGGCGCTGGCTCCCGGAATATGGAGCCCTGGACGCGGGGGCGGCGTGTCAGGTGGTTGCGGAGCT	0.258936	Benign	-0.456599	5UTR
12:51026349:C:T	ENST00000547579.5	12	51026349	C	T	Benign	51026314	51026392	-	ENSG00000110911.17	SLC11A2	SLC11A2-210	42	131	CAGCGTGGCGCTGGCTCCCGGAATATGGAGCCCTGGGCGCGGGGGCGGCGTGTCAGGTGGTTGCGGAGCT	6	76	36	0.715534	CAGCGTGGCGCTGGCTCCCGGAATATGGAGCCCTGGACGCGGGGGCGGCGTGTCAGGTGGTTGCGGAGCT	0.258936	Benign	-0.456599	5UTR
12:51026349:C:T	ENST00000547732.5	12	51026349	C	T	Benign	51026314	51026364	-	ENSG00000110911.17	SLC11A2	SLC11A2-212	14	252	CCTGGGCGCGGGGGCGGCGTGTCAGGTGGTTGCGGAGCTGACAGTGTTTCTGGAGATCATGGGGAGTCTG	9	79	5	0.736176	CCTGGACGCGGGGGCGGCGTGTCAGGTGGTTGCGGAGCTGACAGTGTTTCTGGAGATCATGGGGAGTCTG	0.461626	Benign	-0.274549	5UTR
12:51026349:C:T	ENST00000548193.5	12	51026349	C	T	Benign	51026293	51026385	-	ENSG00000110911.17	SLC11A2	SLC11A2-214	35	129	AGCGTGGCGCTGGCTCCCGGAATATGGAGCCCTGGGCGCGGGGGCGGCGTGTCAGGTGGTTGCGGAGCTG	0	70	35	0.728108	AGCGTGGCGCTGGCTCCCGGAATATGGAGCCCTGGACGCGGGGGCGGCGTGTCAGGTGGTTGCGGAGCTG	0.406729	Benign	-0.321379	5UTR
12:51026349:C:T	ENST00000549625.1	12	51026349	C	T	Benign	51026314	51026385	-	ENSG00000110911.17	SLC11A2	SLC11A2-218	35	108	AGCGTGGCGCTGGCTCCCGGAATATGGAGCCCTGGGCGCGGGGGCGGCGTGTCAGGTGGTTGCGGAGCTG	0	70	35	0.728108	AGCGTGGCGCTGGCTCCCGGAATATGGAGCCCTGGACGCGGGGGCGGCGTGTCAGGTGGTTGCGGAGCTG	0.406729	Benign	-0.321379	5UTR
12:51026349:C:T	ENST00000550714.5	12	51026349	C	T	Benign	51026309	51026385	-	ENSG00000110911.17	SLC11A2	SLC11A2-221	35	144	AGCGTGGCGCTGGCTCCCGGAATATGGAGCCCTGGGCGCGGGGGCGGCGTGTCAGGTGGTTGCGGAGCTG	0	70	35	0.728108	AGCGTGGCGCTGGCTCCCGGAATATGGAGCCCTGGACGCGGGGGCGGCGTGTCAGGTGGTTGCGGAGCTG	0.406729	Benign	-0.321379	5UTR
12:51026349:C:T	ENST00000644495.1	12	51026349	C	T	Benign	51026309	51026385	-	ENSG00000110911.17	SLC11A2	SLC11A2-229	35	113	AGCGTGGCGCTGGCTCCCGGAATATGGAGCCCTGGGCGCGGGGGCGGCGTGTCAGGTGGTTGCGGAGCTG	0	70	35	0.728108	AGCGTGGCGCTGGCTCCCGGAATATGGAGCCCTGGACGCGGGGGCGGCGTGTCAGGTGGTTGCGGAGCTG	0.406729	Benign	-0.321379	5UTR
12:51026381:C:A	ENST00000262052.9	12	51026381	C	A	Benign	51026309	51026385	-	ENSG00000110911.17	SLC11A2	SLC11A2-201	3	113	GTGGCGCTGGCTCCCGGAATATGGAGCCCTGGGCGCGGGGGCGGCGTGTCAGGTGGTTGCGGAGCTGGTA	3	73	0	0.84195	TTGGCGCTGGCTCCCGGAATATGGAGCCCTGGGCGCGGGGGCGGCGTGTCAGGTGGTTGCGGAGCTGGTA	0.841538	Benign	-0.000411808	5UTR
12:51026381:C:A	ENST00000546488.5	12	51026381	C	A	Benign	51026314	51026385	-	ENSG00000110911.17	SLC11A2	SLC11A2-205	3	108	GTGGCGCTGGCTCCCGGAATATGGAGCCCTGGGCGCGGGGGCGGCGTGTCAGGTGGTTGCGGAGCTGAAT	3	73	0	0.829833	TTGGCGCTGGCTCCCGGAATATGGAGCCCTGGGCGCGGGGGCGGCGTGTCAGGTGGTTGCGGAGCTGAAT	0.828566	Benign	-0.00126737	5UTR
12:51026381:C:A	ENST00000546743.5	12	51026381	C	A	Benign	51026309	51026401	-	ENSG00000110911.17	SLC11A2	SLC11A2-207	19	286	GCCAGCGTGGCGCTGGCTCCCGGAATATGGAGCCCTGGGCGCGGGGGCGGCGTGTCAGGTGGTTGCGGAG	13	83	6	0.71849	GCCAGCTTGGCGCTGGCTCCCGGAATATGGAGCCCTGGGCGCGGGGGCGGCGTGTCAGGTGGTTGCGGAG	0.700374	Benign	-0.0181159	5UTR
12:51026381:C:A	ENST00000547510.5	12	51026381	C	A	Benign	51026309	51026394	-	ENSG00000110911.17	SLC11A2	SLC11A2-209	12	122	GCCAGCGTGGCGCTGGCTCCCGGAATATGGAGCCCTGGGCGCGGGGGCGGCGTGTCAGGTGGTTGCGGAG	6	76	6	0.71849	GCCAGCTTGGCGCTGGCTCCCGGAATATGGAGCCCTGGGCGCGGGGGCGGCGTGTCAGGTGGTTGCGGAG	0.700374	Benign	-0.0181159	5UTR
12:51026381:C:A	ENST00000547579.5	12	51026381	C	A	Benign	51026314	51026392	-	ENSG00000110911.17	SLC11A2	SLC11A2-210	10	131	GCCAGCGTGGCGCTGGCTCCCGGAATATGGAGCCCTGGGCGCGGGGGCGGCGTGTCAGGTGGTTGCGGAG	4	74	6	0.71849	GCCAGCTTGGCGCTGGCTCCCGGAATATGGAGCCCTGGGCGCGGGGGCGGCGTGTCAGGTGGTTGCGGAG	0.700374	Benign	-0.0181159	5UTR
12:51026381:C:A	ENST00000548193.5	12	51026381	C	A	Benign	51026293	51026385	-	ENSG00000110911.17	SLC11A2	SLC11A2-214	3	129	GTGGCGCTGGCTCCCGGAATATGGAGCCCTGGGCGCGGGGGCGGCGTGTCAGGTGGTTGCGGAGCTGGTA	3	73	0	0.84195	TTGGCGCTGGCTCCCGGAATATGGAGCCCTGGGCGCGGGGGCGGCGTGTCAGGTGGTTGCGGAGCTGGTA	0.841538	Benign	-0.000411808	5UTR
12:51026381:C:A	ENST00000549625.1	12	51026381	C	A	Benign	51026314	51026385	-	ENSG00000110911.17	SLC11A2	SLC11A2-218	3	108	GTGGCGCTGGCTCCCGGAATATGGAGCCCTGGGCGCGGGGGCGGCGTGTCAGGTGGTTGCGGAGCTGAAT	3	73	0	0.829833	TTGGCGCTGGCTCCCGGAATATGGAGCCCTGGGCGCGGGGGCGGCGTGTCAGGTGGTTGCGGAGCTGAAT	0.828566	Benign	-0.00126737	5UTR
12:51026381:C:A	ENST00000550714.5	12	51026381	C	A	Benign	51026309	51026385	-	ENSG00000110911.17	SLC11A2	SLC11A2-221	3	144	GTGGCGCTGGCTCCCGGAATATGGAGCCCTGGGCGCGGGGGCGGCGTGTCAGGTGGTTGCGGAGCTGGTA	3	73	0	0.84195	TTGGCGCTGGCTCCCGGAATATGGAGCCCTGGGCGCGGGGGCGGCGTGTCAGGTGGTTGCGGAGCTGGTA	0.841538	Benign	-0.000411808	5UTR
12:51026381:C:A	ENST00000644495.1	12	51026381	C	A	Benign	51026309	51026385	-	ENSG00000110911.17	SLC11A2	SLC11A2-229	3	113	GTGGCGCTGGCTCCCGGAATATGGAGCCCTGGGCGCGGGGGCGGCGTGTCAGGTGGTTGCGGAGCTGGTA	3	73	0	0.84195	TTGGCGCTGGCTCCCGGAATATGGAGCCCTGGGCGCGGGGGCGGCGTGTCAGGTGGTTGCGGAGCTGGTA	0.841538	Benign	-0.000411808	5UTR
12:51907655:C:G	ENST00000388922.9	12	51907655	C	G	Benign	51907503	51907696	+	ENSG00000139567.13	ACVRL1	ACVRL1-201	151	197	TGGCGGTGCAACTGCGGCCGCGCGGTGGAGGGGAGGTGGCCCCGGTCCGCCGAAGGCTAGCGCCCCGCCA	102	172	49	0.73239	TGGCGGTGCAACTGCGGCCGCGCGGTGGAGGGGAGGTGGCCCCGGTCCGGCGAAGGCTAGCGCCCCGCCA	0.756926	Benign	0.0245363	5UTR
12:51907655:C:G	ENST00000551576.5	12	51907655	C	G	Benign	51907496	51907696	+	ENSG00000139567.13	ACVRL1	ACVRL1-207	244	290	TGGCGGTGCAACTGCGGCCGCGCGGTGGAGGGGAGGTGGCCCCGGTCCGCCGAAGGCTAGCGCCCCGCCA	195	265	49	0.73239	TGGCGGTGCAACTGCGGCCGCGCGGTGGAGGGGAGGTGGCCCCGGTCCGGCGAAGGCTAGCGCCCCGCCA	0.756926	Benign	0.0245363	5UTR
12:53321084:G:A	ENST00000547757.2	12	53321084	G	A	Benign	53320564	53321300	-	ENSG00000094914.14	AAAS	AAAS-208	215	1336	AAGGAGCTGTGGAGGAGGCCTAGAGGGAATGGAGAGAATGAGGGAGAATCTAGGGAGTGTGAGGATGCGG	148	218	67	0.718559	AAGGAGCTGTGGAGGAGGCCTAGAGGGAATGGAGAGAATGAGGGAGAATCTAGGGAGTGTGAGGATGTGG	0.688246	Benign	-0.0303134	5UTR
12:53321209:C:T	ENST00000547757.2	12	53321209	C	T	Benign	53320564	53321300	-	ENSG00000094914.14	AAAS	AAAS-208	90	1336	CCGGCAGGAGGCTAGAAGGGCTGGAATCTGTTTTAGGACTGGGATTGGAGTATAACGGGGGAACGGTTAA	80	150	10	0.767951	CCGGCAGGAGACTAGAAGGGCTGGAATCTGTTTTAGGACTGGGATTGGAGTATAACGGGGGAACGGTTAA	0.620951	Benign	-0.147	5UTR
12:54283877:T:C	ENST00000676794.1	12	54283877	T	C	Pathogenic	54283811	54283886	+	ENSG00000135486.19	HNRNPA1	HNRNPA1-221	113	122	AGCAATTTTGGAGGTGGTGGAAGCTACAATGATTTTGGGAATTACAACAATCAGTCTTCAAATTTTGGAC	50	120	63	0.700553	AGCAATTTTGGAGGTGGTGGAAGCTACAATGATTTTGGGAATTACAACAATCAGTCTTCAAATCTTGGAC	0.644252	Pathogenic	-0.0563007	5UTR
12:54283877:T:G	ENST00000676794.1	12	54283877	T	G	Pathogenic	54283811	54283886	+	ENSG00000135486.19	HNRNPA1	HNRNPA1-221	113	122	GAGGAAGCAATTTTGGAGGTGGTGGAAGCTACAATGATTTTGGGAATTACAACAATCAGTCTTCAAATTT	45	115	68	0.735305	GAGGAAGCAATTTTGGAGGTGGTGGAAGCTACAATGATTTTGGGAATTACAACAATCAGTCTTCAAATGT	0.738532	Pathogenic	0.00322783	5UTR
12:55720397:C:T	ENST00000257895.10	12	55720397	C	T	Benign	55720392	55720518	+	ENSG00000135437.10	RDH5	RDH5-201	4	157	CGGACTTTGGCCTTAGCAGTAGTTAGTGTGGGAGGCTGGGAAGACTGGGAGCAGTCTCTTAAACAAAAGC	4	74	0	0.732268	TGGACTTTGGCCTTAGCAGTAGTTAGTGTGGGAGGCTGGGAAGACTGGGAGCAGTCTCTTAAACAAAAGC	0.713426	Benign	-0.018842	5UTR
12:55720397:C:T	ENST00000547072.5	12	55720397	C	T	Benign	55720366	55720518	+	ENSG00000135437.10	RDH5	RDH5-202	30	327	CGGACTTTGGCCTTAGCAGTAGTTAGTGTGGGAGGCTGGGAAGACTGGGAGCAGTCTCTTAAACAAAAGC	30	100	0	0.732268	TGGACTTTGGCCTTAGCAGTAGTTAGTGTGGGAGGCTGGGAAGACTGGGAGCAGTCTCTTAAACAAAAGC	0.713426	Benign	-0.018842	5UTR
12:55720397:C:T	ENST00000552930.5	12	55720397	C	T	Benign	55720392	55720518	+	ENSG00000135437.10	RDH5	RDH5-209	4	360	CGGACTTTGGCCTTAGCAGTAGTTAGTGTGGGAGGCTGGGAAGACTGGGAGCAGTCTCTTAAACAAAAGC	4	74	0	0.732268	TGGACTTTGGCCTTAGCAGTAGTTAGTGTGGGAGGCTGGGAAGACTGGGAGCAGTCTCTTAAACAAAAGC	0.713426	Benign	-0.018842	5UTR
12:57524979:G:A	ENST00000549623.1	12	57524979	G	A	Benign	57524952	57525025	+	ENSG00000166987.15	MBD6	MBD6-210	299	345	TGTCCCCAAGGTTTTCAACTTTGACCCTTTGGCCCCGGTGACCCCGGGTGGGGCTGGGGTGGGGCCAGCA	263	333	36	0.719241	TGTCCCCAAGGTTTTCAACTTTGACCCTTTGGCCCCAGTGACCCCGGGTGGGGCTGGGGTGGGGCCAGCA	0.655198	Benign	-0.064043	5UTR
12:57751532:T:G	ENST00000547281.5	12	57751532	T	G	Benign	57751499	57751660	-	ENSG00000135446.17	CDK4	CDK4-204	229	266	CCAATGGAGGAGGAGGTGGAGGAGGCCTTCCCATCAGCACAGTTCGTGAGGTGGCTTTACTGAGGCGACT	162	232	67	0.746181	CCAATGGAGGAGGAGGTGGAGGAGGCCTTCCCATCAGCACAGTTCGTGAGGTGGCTTTACTGAGGCGCCT	0.722472	Benign	-0.0237091	5UTR
12:57751532:T:G	ENST00000551800.5	12	57751532	T	G	Benign	57751499	57751697	-	ENSG00000135446.17	CDK4	CDK4-209	339	376	CCAATGGAGGAGGAGGTGGAGGAGGCCTTCCCATCAGCACAGTTCGTGAGGTGGCTTTACTGAGGCGACT	272	342	67	0.746181	CCAATGGAGGAGGAGGTGGAGGAGGCCTTCCCATCAGCACAGTTCGTGAGGTGGCTTTACTGAGGCGCCT	0.722472	Benign	-0.0237091	5UTR
12:57751559:T:C	ENST00000547281.5	12	57751559	T	C	Benign	57751499	57751660	-	ENSG00000135446.17	CDK4	CDK4-204	202	266	TGAGAGTCCCCAATGGAGGAGGAGGTGGAGGAGGCCTTCCCATCAGCACAGTTCGTGAGGTGGCTTTACT	153	223	49	0.731499	TGAGAGTCCCCAATGGAGGAGGAGGTGGAGGAGGCCTTCCCATCAGCACGGTTCGTGAGGTGGCTTTACT	0.725632	Benign	-0.00586712	5UTR
12:57751559:T:C	ENST00000551800.5	12	57751559	T	C	Benign	57751499	57751697	-	ENSG00000135446.17	CDK4	CDK4-209	312	376	TGAGAGTCCCCAATGGAGGAGGAGGTGGAGGAGGCCTTCCCATCAGCACAGTTCGTGAGGTGGCTTTACT	263	333	49	0.731499	TGAGAGTCCCCAATGGAGGAGGAGGTGGAGGAGGCCTTCCCATCAGCACGGTTCGTGAGGTGGCTTTACT	0.725632	Benign	-0.00586712	5UTR
12:57751571:A:C	ENST00000547281.5	12	57751571	A	C	Benign	57751499	57751660	-	ENSG00000135446.17	CDK4	CDK4-204	190	266	CCCAATGGAGGAGGAGGTGGAGGAGGCCTTCCCATCAGCACAGTTCGTGAGGTGGCTTTACTGAGGCGAC	161	231	29	0.70351	CCCAATGGAGGAGGAGGTGGAGGAGGCCTGCCCATCAGCACAGTTCGTGAGGTGGCTTTACTGAGGCGAC	0.618174	Benign	-0.0853355	5UTR
12:57751571:A:C	ENST00000551800.5	12	57751571	A	C	Benign	57751499	57751697	-	ENSG00000135446.17	CDK4	CDK4-209	300	376	CCCAATGGAGGAGGAGGTGGAGGAGGCCTTCCCATCAGCACAGTTCGTGAGGTGGCTTTACTGAGGCGAC	271	341	29	0.70351	CCCAATGGAGGAGGAGGTGGAGGAGGCCTGCCCATCAGCACAGTTCGTGAGGTGGCTTTACTGAGGCGAC	0.618174	Benign	-0.0853355	5UTR
12:57751610:A:G	ENST00000547281.5	12	57751610	A	G	Benign	57751499	57751660	-	ENSG00000135446.17	CDK4	CDK4-204	151	266	GGCCCTCAAGAGTGTGAGAGTCCCCAATGGAGGAGGAGGTGGAGGAGGCCTTCCCATCAGCACAGTTCGT	139	209	12	0.730624	GGCCCTCAAGAGCGTGAGAGTCCCCAATGGAGGAGGAGGTGGAGGAGGCCTTCCCATCAGCACAGTTCGT	0.649836	Benign	-0.0807879	5UTR
12:57751610:A:G	ENST00000551800.5	12	57751610	A	G	Benign	57751499	57751697	-	ENSG00000135446.17	CDK4	CDK4-209	261	376	GGCCCTCAAGAGTGTGAGAGTCCCCAATGGAGGAGGAGGTGGAGGAGGCCTTCCCATCAGCACAGTTCGT	249	319	12	0.730624	GGCCCTCAAGAGCGTGAGAGTCCCCAATGGAGGAGGAGGTGGAGGAGGCCTTCCCATCAGCACAGTTCGT	0.649836	Benign	-0.0807879	5UTR
12:57751616:G:T	ENST00000547281.5	12	57751616	G	T	Benign	57751499	57751660	-	ENSG00000135446.17	CDK4	CDK4-204	145	266	GGCCCTCAAGAGTGTGAGAGTCCCCAATGGAGGAGGAGGTGGAGGAGGCCTTCCCATCAGCACAGTTCGT	139	209	6	0.730624	GGCCCTAAAGAGTGTGAGAGTCCCCAATGGAGGAGGAGGTGGAGGAGGCCTTCCCATCAGCACAGTTCGT	0.662672	Benign	-0.0679521	5UTR
12:57751616:G:T	ENST00000551800.5	12	57751616	G	T	Benign	57751499	57751697	-	ENSG00000135446.17	CDK4	CDK4-209	255	376	GGCCCTCAAGAGTGTGAGAGTCCCCAATGGAGGAGGAGGTGGAGGAGGCCTTCCCATCAGCACAGTTCGT	249	319	6	0.730624	GGCCCTAAAGAGTGTGAGAGTCCCCAATGGAGGAGGAGGTGGAGGAGGCCTTCCCATCAGCACAGTTCGT	0.662672	Benign	-0.0679521	5UTR
12:57751619:G:A	ENST00000547281.5	12	57751619	G	A	Benign	57751499	57751660	-	ENSG00000135446.17	CDK4	CDK4-204	142	266	CCTCAAGAGTGTGAGAGTCCCCAATGGAGGAGGAGGTGGAGGAGGCCTTCCCATCAGCACAGTTCGTGAG	142	212	0	0.834061	TCTCAAGAGTGTGAGAGTCCCCAATGGAGGAGGAGGTGGAGGAGGCCTTCCCATCAGCACAGTTCGTGAG	0.837132	Benign	0.00307083	5UTR
12:57751619:G:A	ENST00000551800.5	12	57751619	G	A	Benign	57751499	57751697	-	ENSG00000135446.17	CDK4	CDK4-209	252	376	CCTCAAGAGTGTGAGAGTCCCCAATGGAGGAGGAGGTGGAGGAGGCCTTCCCATCAGCACAGTTCGTGAG	252	322	0	0.834061	TCTCAAGAGTGTGAGAGTCCCCAATGGAGGAGGAGGTGGAGGAGGCCTTCCCATCAGCACAGTTCGTGAG	0.837132	Benign	0.00307083	5UTR
12:57751622:C:T	ENST00000547281.5	12	57751622	C	T	Benign	57751499	57751660	-	ENSG00000135446.17	CDK4	CDK4-204	139	266	GGCCCTCAAGAGTGTGAGAGTCCCCAATGGAGGAGGAGGTGGAGGAGGCCTTCCCATCAGCACAGTTCGT	139	209	0	0.730624	AGCCCTCAAGAGTGTGAGAGTCCCCAATGGAGGAGGAGGTGGAGGAGGCCTTCCCATCAGCACAGTTCGT	0.730527	Benign	-9.7394e-05	5UTR
12:57751622:C:T	ENST00000551800.5	12	57751622	C	T	Benign	57751499	57751697	-	ENSG00000135446.17	CDK4	CDK4-209	249	376	GGCCCTCAAGAGTGTGAGAGTCCCCAATGGAGGAGGAGGTGGAGGAGGCCTTCCCATCAGCACAGTTCGT	249	319	0	0.730624	AGCCCTCAAGAGTGTGAGAGTCCCCAATGGAGGAGGAGGTGGAGGAGGCCTTCCCATCAGCACAGTTCGT	0.730527	Benign	-9.7394e-05	5UTR
12:64460202:T:G	ENST00000677545.1	12	64460202	T	G	Pathogenic	64460188	64460258	+	ENSG00000183735.11	TBK1	TBK1-243	81	137	GTCTCGAGGAGGCCGCGGGAGCCCGCCGGCGGTGGCGCGGCGGAGACCCGGCTGGAAAACTGGTGATTTA	13	83	68	0.728256	GTCTCGAGGAGGCCGCGGGAGCCCGCCGGCGGTGGCGCGGCGGAGACCCGGCTGGAAAACTGGTGATTGA	0.743853	Pathogenic	0.0155972	5UTR
12:64759493:T:C	ENST00000674237.1	12	64759493	T	C	Benign	64759483	64759650	+	ENSG00000111490.15	TBC1D30	TBC1D30-208	9	541	GGCGGGGCTGCGGACTGGCGCAGCCTGGAGGGAGGCATCAGGCAGTGGCGGAAAAGGGGCGGAGAACCGG	1	71	8	0.859918	GGCGGGGCCGCGGACTGGCGCAGCCTGGAGGGAGGCATCAGGCAGTGGCGGAAAAGGGGCGGAGAACCGG	0.856887	Benign	-0.00303131	5UTR
12:65278778:C:A	ENST00000308259.10	12	65278778	C	A	Benign	65278682	65278866	+	ENSG00000174099.12	MSRB3	MSRB3-201	95	234	AGCCGGGGAGGGAGGGAGCGAGGTTCGGACACCGGCGGCGGCTGCCTGGCCTTTCCATGAGCCCGCGGCG	30	100	65	0.763521	AGCCGGGGAGGGAGGGAGCGAGGTTCGGACACCGGCGGCGGCTGCCTGGCCTTTCCATGAGCCCGAGGCG	0.74132	Benign	-0.0222007	5UTR
12:6944052:T:G	ENST00000537087.5	12	6944052	T	G	Benign	6943833	6944122	+	ENSG00000111678.11	C12orf57	C12orf57-202	218	288	CTGGGCGCTTCCGGCTGCGCCGGATGCTGTTTCCTTTCCGCTCCCAGGGGCGTTGGGAACGGTTGTAGGA	156	226	62	0.726179	CTGGGCGCTTCCGGCTGCGCCGGATGCTGTTTCCTTTCCGCTCCCAGGGGCGTTGGGAACGGGTGTAGGA	0.710997	Benign	-0.0151823	5UTR
12:6944052:T:G	ENST00000544681.1	12	6944052	T	G	Benign	6943816	6944122	+	ENSG00000111678.11	C12orf57	C12orf57-206	235	305	CTGGGCGCTTCCGGCTGCGCCGGATGCTGTTTCCTTTCCGCTCCCAGGGGCGTTGGGAACGGTTGTAGGA	173	243	62	0.726179	CTGGGCGCTTCCGGCTGCGCCGGATGCTGTTTCCTTTCCGCTCCCAGGGGCGTTGGGAACGGGTGTAGGA	0.710997	Benign	-0.0151823	5UTR
12:7190262:G:A	ENST00000536841.5	12	7190262	G	A	Benign	7190152	7190378	+	ENSG00000139197.11	PEX5	PEX5-209	109	225	CGCAGCAAAAGCACTGGGGTGGAGGGCGGCCAGTGTGGGGCAGACGCCTGTGTGCCTTCCTCAGATACGG	72	142	37	0.810426	CGCAGCAAAAGCACTGGGGTGGAGGGCGGCCAGTGTGAGGCAGACGCCTGTGTGCCTTCCTCAGATACGG	0.386152	Benign	-0.424275	5UTR
12:752968:C:G	ENST00000315939.11	12	752968	C	G	Benign	752578	753566	+	ENSG00000060237.19	WNK1	WNK1-201	389	987	GAGGCCGGTCCCCATCGCTGGGGGCGCGTGTGGGAGGAGGCGGCCGCCCGAGTGACCGGGAGCCGGGCCG	378	448	11	0.736658	GAGGCCGGTCCGCATCGCTGGGGGCGCGTGTGGGAGGAGGCGGCCGCCCGAGTGACCGGGAGCCGGGCCG	0.81877	Benign	0.0821115	5UTR
12:752968:C:G	ENST00000340908.9	12	752968	C	G	Benign	752578	753566	+	ENSG00000060237.19	WNK1	WNK1-202	389	987	GAGGCCGGTCCCCATCGCTGGGGGCGCGTGTGGGAGGAGGCGGCCGCCCGAGTGACCGGGAGCCGGGCCG	378	448	11	0.736658	GAGGCCGGTCCGCATCGCTGGGGGCGCGTGTGGGAGGAGGCGGCCGCCCGAGTGACCGGGAGCCGGGCCG	0.81877	Benign	0.0821115	5UTR
12:752968:C:G	ENST00000530271.6	12	752968	C	G	Benign	752922	753566	+	ENSG00000060237.19	WNK1	WNK1-204	45	643	GAGGCCGGTCCCCATCGCTGGGGGCGCGTGTGGGAGGAGGCGGCCGCCCGAGTGACCGGGAGCCGGGCCG	34	104	11	0.736658	GAGGCCGGTCCGCATCGCTGGGGGCGCGTGTGGGAGGAGGCGGCCGCCCGAGTGACCGGGAGCCGGGCCG	0.81877	Benign	0.0821115	5UTR
12:752968:C:G	ENST00000535572.5	12	752968	C	G	Benign	752592	753566	+	ENSG00000060237.19	WNK1	WNK1-206	375	973	GAGGCCGGTCCCCATCGCTGGGGGCGCGTGTGGGAGGAGGCGGCCGCCCGAGTGACCGGGAGCCGGGCCG	364	434	11	0.736658	GAGGCCGGTCCGCATCGCTGGGGGCGCGTGTGGGAGGAGGCGGCCGCCCGAGTGACCGGGAGCCGGGCCG	0.81877	Benign	0.0821115	5UTR
12:752968:C:G	ENST00000537687.5	12	752968	C	G	Benign	752922	753566	+	ENSG00000060237.19	WNK1	WNK1-209	45	643	GAGGCCGGTCCCCATCGCTGGGGGCGCGTGTGGGAGGAGGCGGCCGCCCGAGTGACCGGGAGCCGGGCCG	34	104	11	0.736658	GAGGCCGGTCCGCATCGCTGGGGGCGCGTGTGGGAGGAGGCGGCCGCCCGAGTGACCGGGAGCCGGGCCG	0.81877	Benign	0.0821115	5UTR
12:88580488:C:A	ENST00000347404.10	12	88580488	C	A	Benign	88580278	88580852	-	ENSG00000049130.16	KITLG	KITLG-201	363	573	AGGCGTGTCCGGAGCAGGCGGGCGGGAACTGTATAAAAGCGCCGGCGGCTCAGCAGCCGGGCTTCGCTCG	320	390	43	0.72409	AGGCGTGTCCGGAGCAGGCGGGCGGGAACTGTATAAAAGCGCCTGCGGCTCAGCAGCCGGGCTTCGCTCG	0.696567	Benign	-0.0275224	5UTR
13:108214782:G:A	ENST00000686913.1	13	108214782	G	A	Benign	108214537	108214808	-	ENSG00000174405.15	LIG4	LIG4-208	69	342	TGTGGGGCAACAGACCGGGGGAAGCGGCAGGTGATGGGAGTTGCCGAGTCCACAGCGCTGTAGACTGCGC	20	90	49	0.828599	TGTGGGGCAACAGACCGGGGGAAGCGGCAGGTGATGGGAGTTGCCGAGTTCACAGCGCTGTAGACTGCGC	0.839428	Benign	0.010829	5UTR
13:20232306:T:C	ENST00000644283.1	13	20232306	T	C	Benign	20232193	20232366	-	ENSG00000121742.19	GJB6	GJB6-209	59	481	GGTGGGGCGCGGTTAAAAGGCGCAGCAGGTGGGAGCCGGGGCCTTCACCCGAAACCCGACGAGAGCCCGA	6	76	53	0.714264	GGTGGGGCGCGGTTAAAAGGCGCAGCAGGTGGGAGCCGGGGCCTTCACCCGAAGCCCGACGAGAGCCCGA	0.621807	Benign	-0.0924574	5UTR
13:23355460:A:C	ENST00000402364.1	13	23355460	A	C	Benign	23354518	23356008	-	ENSG00000151835.17	SACS	SACS-202	1235	2334	GTACTAAGGATGCACAGAAAACATCTTGGTTGGTGTGTAACAGTGTGGGTGGGCGAGGGATCAGTAGTAA	1231	1301	4	0.763597	GTACGAAGGATGCACAGAAAACATCTTGGTTGGTGTGTAACAGTGTGGGTGGGCGAGGGATCAGTAGTAA	0.763916	Benign	0.000319421	5UTR
13:23375262:G:A	ENST00000402364.1	13	23375262	G	A	Benign	23375118	23375270	-	ENSG00000151835.17	SACS	SACS-202	199	2334	GATCGGGCGCCGGCGTCAGGGGCGGGCGCTAGGGGCGCCTGCCGCGCCGCGATGTGGGAGAGGTGGGTCC	130	200	69	0.838434	GATCGGGCGCCGGCGTCAGGGGCGGGCGCTAGGGGCGCCTGCCGCGCCGCGATGTGGGAGAGGTGGGTCT	0.845968	Benign	0.00753444	5UTR
13:32315545:G:A	ENST00000380152.8	13	32315545	G	A	Benign	32315507	32315668	+	ENSG00000139618.17	BRCA2	BRCA2-201	37	199	TGCTGCGCCTCGGGTGTCTTTTGCGGCGGTGGGTCGCCGCCGGGAGAAGCGTGAGGGGACAGATTTGTGA	33	103	4	0.771177	TGCTACGCCTCGGGTGTCTTTTGCGGCGGTGGGTCGCCGCCGGGAGAAGCGTGAGGGGACAGATTTGTGA	0.757803	Benign	-0.0133737	5UTR
13:32315545:G:A	ENST00000530893.6	13	32315545	G	A	Benign	32315504	32315668	+	ENSG00000139618.17	BRCA2	BRCA2-204	40	567	TGCTGCGCCTCGGGTGTCTTTTGCGGCGGTGGGTCGCCGCCGGGAGAAGCGTGAGGGGACAGATTTGTGA	36	106	4	0.771177	TGCTACGCCTCGGGTGTCTTTTGCGGCGGTGGGTCGCCGCCGGGAGAAGCGTGAGGGGACAGATTTGTGA	0.757803	Benign	-0.0133737	5UTR
13:37000810:C:T	ENST00000685624.1	13	37000810	C	T	Pathogenic	37000785	37002310	+	ENSG00000120699.14	EXOSC8	EXOSC8-214	24	2145	CGGCTGGGTTCAAGTGAGTGTTGGCGGGTGGCGGGTAGAGTTCTGTACCCTGGCGGACGGCAGCTTCCTT	24	94	0	0.830244	TGGCTGGGTTCAAGTGAGTGTTGGCGGGTGGCGGGTAGAGTTCTGTACCCTGGCGGACGGCAGCTTCCTT	0.823369	Pathogenic	-0.00687492	5UTR
13:37000810:C:T	ENST00000687482.1	13	37000810	C	T	Pathogenic	37000787	37001802	+	ENSG00000120699.14	EXOSC8	EXOSC8-219	22	1711	CGGCTGGGTTCAAGTGAGTGTTGGCGGGTGGCGGGTAGAGTTCTGTACCCTGGCGGACGGCAGCTTCCTT	22	92	0	0.830244	TGGCTGGGTTCAAGTGAGTGTTGGCGGGTGGCGGGTAGAGTTCTGTACCCTGGCGGACGGCAGCTTCCTT	0.823369	Pathogenic	-0.00687492	5UTR
13:37000810:C:T	ENST00000687944.1	13	37000810	C	T	Pathogenic	37000806	37001802	+	ENSG00000120699.14	EXOSC8	EXOSC8-220	3	1602	CGGCTGGGTTCAAGTGAGTGTTGGCGGGTGGCGGGTAGAGTTCTGTACCCTGGCGGACGGCAGCTTCCTT	3	73	0	0.830244	TGGCTGGGTTCAAGTGAGTGTTGGCGGGTGGCGGGTAGAGTTCTGTACCCTGGCGGACGGCAGCTTCCTT	0.823369	Pathogenic	-0.00687492	5UTR
13:37000810:C:T	ENST00000688064.1	13	37000810	C	T	Pathogenic	37000788	37001802	+	ENSG00000120699.14	EXOSC8	EXOSC8-221	21	1629	CGGCTGGGTTCAAGTGAGTGTTGGCGGGTGGCGGGTAGAGTTCTGTACCCTGGCGGACGGCAGCTTCCTT	21	91	0	0.830244	TGGCTGGGTTCAAGTGAGTGTTGGCGGGTGGCGGGTAGAGTTCTGTACCCTGGCGGACGGCAGCTTCCTT	0.823369	Pathogenic	-0.00687492	5UTR
13:37000810:C:T	ENST00000688436.1	13	37000810	C	T	Pathogenic	37000787	37001724	+	ENSG00000120699.14	EXOSC8	EXOSC8-222	22	1594	CGGCTGGGTTCAAGTGAGTGTTGGCGGGTGGCGGGTAGAGTTCTGTACCCTGGCGGACGGCAGCTTCCTT	22	92	0	0.830244	TGGCTGGGTTCAAGTGAGTGTTGGCGGGTGGCGGGTAGAGTTCTGTACCCTGGCGGACGGCAGCTTCCTT	0.823369	Pathogenic	-0.00687492	5UTR
13:37000810:C:T	ENST00000689948.1	13	37000810	C	T	Pathogenic	37000787	37002310	+	ENSG00000120699.14	EXOSC8	EXOSC8-225	22	2138	CGGCTGGGTTCAAGTGAGTGTTGGCGGGTGGCGGGTAGAGTTCTGTACCCTGGCGGACGGCAGCTTCCTT	22	92	0	0.830244	TGGCTGGGTTCAAGTGAGTGTTGGCGGGTGGCGGGTAGAGTTCTGTACCCTGGCGGACGGCAGCTTCCTT	0.823369	Pathogenic	-0.00687492	5UTR
13:37000810:C:T	ENST00000692143.1	13	37000810	C	T	Pathogenic	37000781	37001802	+	ENSG00000120699.14	EXOSC8	EXOSC8-229	28	1678	CGGCTGGGTTCAAGTGAGTGTTGGCGGGTGGCGGGTAGAGTTCTGTACCCTGGCGGACGGCAGCTTCCTT	28	98	0	0.830244	TGGCTGGGTTCAAGTGAGTGTTGGCGGGTGGCGGGTAGAGTTCTGTACCCTGGCGGACGGCAGCTTCCTT	0.823369	Pathogenic	-0.00687492	5UTR
13:37000810:C:T	ENST00000693100.1	13	37000810	C	T	Pathogenic	37000785	37001802	+	ENSG00000120699.14	EXOSC8	EXOSC8-235	24	1698	CGGCTGGGTTCAAGTGAGTGTTGGCGGGTGGCGGGTAGAGTTCTGTACCCTGGCGGACGGCAGCTTCCTT	24	94	0	0.830244	TGGCTGGGTTCAAGTGAGTGTTGGCGGGTGGCGGGTAGAGTTCTGTACCCTGGCGGACGGCAGCTTCCTT	0.823369	Pathogenic	-0.00687492	5UTR
13:47997004:A:C	ENST00000642944.1	13	47997004	A	C	Benign	47996939	47997024	-	ENSG00000136143.16	SUCLA2	SUCLA2-211	133	198	CTGCAGTTTCTAAGAGATGGGCGGGAGCAGGTTCTGGGAAGTTCTGGATTGTTTAATAACCATGGACTCC	84	154	49	0.725013	CTGCAGTTTCTAAGAGATGGGCGGGAGCAGGTTCTGGGAAGTTCTGGATGGTTTAATAACCATGGACTCC	0.775211	Benign	0.0501986	5UTR
13:50910079:G:A	ENST00000637648.2	13	50910079	G	A	Pathogenic	50909790	50910141	+	ENSG00000136104.21	RNASEH2B	RNASEH2B-211	288	513	GCGCTGAGCCTGCGGCGCCCCGGAAGAGGCGGGCGGCATGGCCGCTGGCGTGGACTGCGGGGACGGGGTT	249	319	39	0.70813	GCGCTGAGCCTGCGGCGCCCCGGAAGAGGCGGGCGGCATAGCCGCTGGCGTGGACTGCGGGGACGGGGTT	0.664617	Pathogenic	-0.0435131	5UTR
13:50910079:G:A	ENST00000643774.1	13	50910079	G	A	Pathogenic	50909779	50910141	+	ENSG00000136104.21	RNASEH2B	RNASEH2B-222	299	671	GCGCTGAGCCTGCGGCGCCCCGGAAGAGGCGGGCGGCATGGCCGCTGGCGTGGACTGCGGGGACGGGGTT	260	330	39	0.70813	GCGCTGAGCCTGCGGCGCCCCGGAAGAGGCGGGCGGCATAGCCGCTGGCGTGGACTGCGGGGACGGGGTT	0.664617	Pathogenic	-0.0435131	5UTR
13:50927411:T:A	ENST00000611510.5	13	50927411	T	A	Pathogenic	50927406	50927433	+	ENSG00000136104.21	RNASEH2B	RNASEH2B-206	288	310	CGGGTGGGAGGGTGGAAGCCGACTCAGCCTGAGGGGAGCCACGCGGGTTCGCGGTCACCGAATATTTAAA	224	294	64	0.719314	CGGGTGGGAGGGTGGAAGCCGACTCAGCCTGAGGGGAGCCACGCGGGTTCGCGGTCACCGAATAATTAAA	0.713594	Pathogenic	-0.00571918	5UTR
13:50927411:T:A	ENST00000642454.1	13	50927411	T	A	Pathogenic	50927406	50927433	+	ENSG00000136104.21	RNASEH2B	RNASEH2B-213	211	233	CGGGTGGGAGGGTGGAAGCCGACTCAGCCTGAGGGGAGCCACGCGGGTTCGCGGTCACCGAATATTTAAA	147	217	64	0.719314	CGGGTGGGAGGGTGGAAGCCGACTCAGCCTGAGGGGAGCCACGCGGGTTCGCGGTCACCGAATAATTAAA	0.713594	Pathogenic	-0.00571918	5UTR
13:76991955:C:T	ENST00000636183.2	13	76991955	C	T	Benign	76990659	76992099	+	ENSG00000102805.16	CLN5	CLN5-208	1295	1439	TGGACTGCAAAGTGTGGAAGCCGCCGCGGGCCGGGCGCGGGGAGGTGTCATGCGCCGGAACCTGCGCTTG	1243	1313	52	0.756785	TGGACTGCAAAGTGTGGAAGCCGCCGCGGGCCGGGCGCGGGGAGGTGTCATGTGCCGGAACCTGCGCTTG	0.733129	Benign	-0.0236565	5UTR
13:77918721:T:C	ENST00000626030.1	13	77918721	T	C	Benign	77918573	77918800	-	ENSG00000136160.17	EDNRB	EDNRB-203	78	226	TACTTTTGAGCGTGGATACTGGCGAAGAGGCTGCGGGCGGTATTAGCGTTTGCAGCGACTTGGCTCGGGC	61	131	17	0.702951	TACTTTTGAGCGTGGATGCTGGCGAAGAGGCTGCGGGCGGTATTAGCGTTTGCAGCGACTTGGCTCGGGC	0.648275	Benign	-0.0546757	5UTR
13:77918721:T:C	ENST00000646607.2	13	77918721	T	C	Benign	77918573	77918832	-	ENSG00000136160.17	EDNRB	EDNRB-207	110	258	TACTTTTGAGCGTGGATACTGGCGAAGAGGCTGCGGGCGGTATTAGCGTTTGCAGCGACTTGGCTCGGGC	93	163	17	0.702951	TACTTTTGAGCGTGGATGCTGGCGAAGAGGCTGCGGGCGGTATTAGCGTTTGCAGCGACTTGGCTCGGGC	0.648275	Benign	-0.0546757	5UTR
14:102922666:G:C	ENST00000299155.10	14	102922666	G	C	Benign	102922662	102922689	+	ENSG00000166126.11	AMN	AMN-201	3	26	GGTGGGGTGCAAGGAGCCGAGGCGAG	0	26	3	0.710503	GGTCGGGTGCAAGGAGCCGAGGCGAG	0.534452	Benign	-0.176051	5UTR
14:104793391:G:A	ENST00000402615.6	14	104793391	G	A	Benign	104793126	104794529	-	ENSG00000142208.18	AKT1	AKT1-202	1137	1481	TCAGACCGGCAGGGGCGCTGTGGTTTAGGAGGGGCCTGGGGTTTCTCCCAGGAGGTTTTTGGGCTTGCGC	1070	1140	67	0.863677	TCAGACCGGCAGGGGCGCTGTGGTTTAGGAGGGGCCTGGGGTTTCTCCCAGGAGGTTTTTGGGCTTGTGC	0.845452	Benign	-0.0182244	5UTR
14:104793391:G:A	ENST00000553797.2	14	104793391	G	A	Benign	104793126	104794262	-	ENSG00000142208.18	AKT1	AKT1-206	904	1248	TCAGACCGGCAGGGGCGCTGTGGTTTAGGAGGGGCCTGGGGTTTCTCCCAGGAGGTTTTTGGGCTTGCGC	837	907	67	0.863677	TCAGACCGGCAGGGGCGCTGTGGTTTAGGAGGGGCCTGGGGTTTCTCCCAGGAGGTTTTTGGGCTTGTGC	0.845452	Benign	-0.0182244	5UTR
14:104793391:G:A	ENST00000554581.5	14	104793391	G	A	Benign	104792643	104794125	-	ENSG00000142208.18	AKT1	AKT1-208	733	1481	TCAGACCGGCAGGGGCGCTGTGGTTTAGGAGGGGCCTGGGGTTTCTCCCAGGAGGTTTTTGGGCTTGCGC	666	736	67	0.863677	TCAGACCGGCAGGGGCGCTGTGGTTTAGGAGGGGCCTGGGGTTTCTCCCAGGAGGTTTTTGGGCTTGTGC	0.845452	Benign	-0.0182244	5UTR
14:104793391:G:A	ENST00000555528.5	14	104793391	G	A	Benign	104793126	104793701	-	ENSG00000142208.18	AKT1	AKT1-214	309	653	TCAGACCGGCAGGGGCGCTGTGGTTTAGGAGGGGCCTGGGGTTTCTCCCAGGAGGTTTTTGGGCTTGCGC	242	312	67	0.863677	TCAGACCGGCAGGGGCGCTGTGGTTTAGGAGGGGCCTGGGGTTTCTCCCAGGAGGTTTTTGGGCTTGTGC	0.845452	Benign	-0.0182244	5UTR
14:20469429:G:A	ENST00000361505.10	14	20469429	G	A	Benign	20469405	20469525	+	ENSG00000198805.12	PNP	PNP-201	23	119	AGCCTTGCTCAGTTCAGCATAGCGGAGCGGATCCGATCGGATCGGAGCGGATCGGAGCACACCGGAGCAG	22	92	1	0.728042	AACCTTGCTCAGTTCAGCATAGCGGAGCGGATCCGATCGGATCGGAGCGGATCGGAGCACACCGGAGCAG	0.711792	Benign	-0.0162498	5UTR
14:20469429:G:A	ENST00000553418.5	14	20469429	G	A	Benign	20469326	20469525	+	ENSG00000198805.12	PNP	PNP-202	180	276	AGCCTTGCTCAGTTCAGCATAGCGGAGCGGATCCGATCGGATCGGAGCGGATCGGAGCACACCGGAGCAG	179	249	1	0.728042	AACCTTGCTCAGTTCAGCATAGCGGAGCGGATCCGATCGGATCGGAGCGGATCGGAGCACACCGGAGCAG	0.711792	Benign	-0.0162498	5UTR
14:20469434:G:T	ENST00000361505.10	14	20469434	G	T	Benign	20469405	20469525	+	ENSG00000198805.12	PNP	PNP-201	28	119	AGCCTTGCTCAGTTCAGCATAGCGGAGCGGATCCGATCGGATCGGAGCGGATCGGAGCACACCGGAGCAG	22	92	6	0.728042	AGCCTTTCTCAGTTCAGCATAGCGGAGCGGATCCGATCGGATCGGAGCGGATCGGAGCACACCGGAGCAG	0.721585	Benign	-0.00645608	5UTR
14:20469434:G:T	ENST00000553418.5	14	20469434	G	T	Benign	20469326	20469525	+	ENSG00000198805.12	PNP	PNP-202	185	276	AGCCTTGCTCAGTTCAGCATAGCGGAGCGGATCCGATCGGATCGGAGCGGATCGGAGCACACCGGAGCAG	179	249	6	0.728042	AGCCTTTCTCAGTTCAGCATAGCGGAGCGGATCCGATCGGATCGGAGCGGATCGGAGCACACCGGAGCAG	0.721585	Benign	-0.00645608	5UTR
14:20469442:C:G	ENST00000361505.10	14	20469442	C	G	Benign	20469405	20469525	+	ENSG00000198805.12	PNP	PNP-201	36	119	AGCCTTGCTCAGTTCAGCATAGCGGAGCGGATCCGATCGGATCGGAGCGGATCGGAGCACACCGGAGCAG	22	92	14	0.728042	AGCCTTGCTCAGTTGAGCATAGCGGAGCGGATCCGATCGGATCGGAGCGGATCGGAGCACACCGGAGCAG	0.750782	Benign	0.0227409	5UTR
14:20469442:C:G	ENST00000553418.5	14	20469442	C	G	Benign	20469326	20469525	+	ENSG00000198805.12	PNP	PNP-202	193	276	AGCCTTGCTCAGTTCAGCATAGCGGAGCGGATCCGATCGGATCGGAGCGGATCGGAGCACACCGGAGCAG	179	249	14	0.728042	AGCCTTGCTCAGTTGAGCATAGCGGAGCGGATCCGATCGGATCGGAGCGGATCGGAGCACACCGGAGCAG	0.750782	Benign	0.0227409	5UTR
14:20684445:C:A	ENST00000336811.10	14	20684445	C	A	Benign	20684176	20684759	+	ENSG00000214274.10	ANG	ANG-201	268	600	GCCCCTGGGGCGGGTGCTGCTGCGGCGCCAGCTCCAAGGGCGGATCCAGGCGGGAGGGGCCTCCTCGGAG	258	328	10	0.731328	GCCCCTGGGGAGGGTGCTGCTGCGGCGCCAGCTCCAAGGGCGGATCCAGGCGGGAGGGGCCTCCTCGGAG	0.73291	Benign	0.00158137	5UTR
14:23322013:T:G	ENST00000556821.5	14	23322013	T	G	Benign	23321542	23322214	+	ENSG00000100836.11	PABPN1	PABPN1-207	470	671	CCGGGTCGGGCCGGGGATGGGTCAGCGATCACTACAAGGGGCCCGACTGGCTTGATTCGGGCGTCACGGT	401	471	69	0.751232	CCGGGTCGGGCCGGGGATGGGTCAGCGATCACTACAAGGGGCCCGACTGGCTTGATTCGGGCGTCACGGG	0.773533	Benign	0.0223011	5UTR
14:24311052:C:T	ENST00000258807.5	14	24311052	C	T	Benign	24310648	24311423	-	ENSG00000136305.12	CIDEB	CIDEB-201	370	1188	GGGCCGGGCTGCGCAGCCGAGGCGCCAGGAAGGGGCGGGTGACTGCGAGGCAGCGCTGCAGGCTGAGCAG	349	419	21	0.712368	GGGCCGGGCTGCGCAGCCGAGACGCCAGGAAGGGGCGGGTGACTGCGAGGCAGCGCTGCAGGCTGAGCAG	0.612559	Benign	-0.0998095	5UTR
14:24311052:C:T	ENST00000336557.9	14	24311052	C	T	Benign	24310648	24311396	-	ENSG00000136305.12	CIDEB	CIDEB-202	343	1303	GGGCCGGGCTGCGCAGCCGAGGCGCCAGGAAGGGGCGGGTGACTGCGAGGCAGCGCTGCAGGCTGAGCAG	322	392	21	0.712368	GGGCCGGGCTGCGCAGCCGAGACGCCAGGAAGGGGCGGGTGACTGCGAGGCAGCGCTGCAGGCTGAGCAG	0.612559	Benign	-0.0998095	5UTR
14:34714781:G:T	ENST00000554470.5	14	34714781	G	T	Benign	34714540	34714824	-	ENSG00000165410.15	CFL2	CFL2-204	42	283	GCGGACAGCCGGGGAGCCGGGGCCGCGAGACAGAAGGGCCGGCCTGGGAGCGGGTGGCGCCGGCTGGGGA	25	95	17	0.715613	GCGGACAGCCGGGGAGCAGGGGCCGCGAGACAGAAGGGCCGGCCTGGGAGCGGGTGGCGCCGGCTGGGGA	0.683456	Benign	-0.0321568	5UTR
14:35121968:T:C	ENST00000553273.5	14	35121968	T	C	Benign	35121959	35122102	-	ENSG00000092020.11	PPP2R3C	PPP2R3C-202	173	182	CTGACGCCTGAGCTGGTAGGGGTGGAGCAGGTAGGAAACAGCAAATGCAGAAGCTGCTGCGCGGAAGTCG	109	179	64	0.705215	CTGACGCCTGAGCTGGTAGGGGTGGAGCAGGTAGGAAACAGCAAATGCAGAAGCTGCTGCGCGGGAGTCG	0.648371	Benign	-0.0568438	5UTR
14:35121968:T:C	ENST00000554222.5	14	35121968	T	C	Benign	35121959	35122102	-	ENSG00000092020.11	PPP2R3C	PPP2R3C-204	359	368	CTGACGCCTGAGCTGGTAGGGGTGGAGCAGGTAGGAAACAGCAAATGCAGAAGCTGCTGCGCGGAAGTCG	295	365	64	0.705215	CTGACGCCTGAGCTGGTAGGGGTGGAGCAGGTAGGAAACAGCAAATGCAGAAGCTGCTGCGCGGGAGTCG	0.648371	Benign	-0.0568438	5UTR
14:35121968:T:C	ENST00000554899.5	14	35121968	T	C	Benign	35121959	35121975	-	ENSG00000092020.11	PPP2R3C	PPP2R3C-209	6	15	GCGCGGAAGTCGGCC	0	15	6	0.775606	GCGCGGGAGTCGGCC	0.798355	Benign	0.0227489	5UTR
14:35121968:T:C	ENST00000555644.5	14	35121968	T	C	Benign	35121959	35122314	-	ENSG00000092020.11	PPP2R3C	PPP2R3C-213	345	354	CTGACGCCTGAGCTGGTAGGGGTGGAGCAGGTAGGAAACAGCAAATGCAGAAGCTGCTGCGCGGAAGTCG	281	351	64	0.705215	CTGACGCCTGAGCTGGTAGGGGTGGAGCAGGTAGGAAACAGCAAATGCAGAAGCTGCTGCGCGGGAGTCG	0.648371	Benign	-0.0568438	5UTR
14:35121968:T:C	ENST00000557217.5	14	35121968	T	C	Benign	35121959	35122518	-	ENSG00000092020.11	PPP2R3C	PPP2R3C-217	549	558	CTGACGCCTGAGCTGGTAGGGGTGGAGCAGGTAGGAAACAGCAAATGCAGAAGCTGCTGCGCGGAAGTCG	485	555	64	0.705215	CTGACGCCTGAGCTGGTAGGGGTGGAGCAGGTAGGAAACAGCAAATGCAGAAGCTGCTGCGCGGGAGTCG	0.648371	Benign	-0.0568438	5UTR
14:35121968:T:C	ENST00000557278.1	14	35121968	T	C	Benign	35121959	35122102	-	ENSG00000092020.11	PPP2R3C	PPP2R3C-218	385	394	CTGACGCCTGAGCTGGTAGGGGTGGAGCAGGTAGGAAACAGCAAATGCAGAAGCTGCTGCGCGGAAGTCG	321	391	64	0.705215	CTGACGCCTGAGCTGGTAGGGGTGGAGCAGGTAGGAAACAGCAAATGCAGAAGCTGCTGCGCGGGAGTCG	0.648371	Benign	-0.0568438	5UTR
14:36520125:C:T	ENST00000522719.4	14	36520125	C	T	Pathogenic	36520052	36520287	-	ENSG00000136352.20	NKX2-1	NKX2-1-204	554	785	ATTTGTTGGCGACTGGGGCTCAGCGCAGCGAAGCCCGATGTGGTCCGGAGGCAGTGGGAAGGCGCGGGGC	513	583	41	0.769287	ATTTGTTGGCGACTGGGGCTCAGCGCAGCGAAGCCCGATGTAGTCCGGAGGCAGTGGGAAGGCGCGGGGC	0.730556	Pathogenic	-0.038731	5UTR
14:36520129:T:A	ENST00000522719.4	14	36520129	T	A	Pathogenic	36520052	36520287	-	ENSG00000136352.20	NKX2-1	NKX2-1-204	550	785	CGATGTGGTCCGGAGGCAGTGGGAAGGCGCGGGGCTGGGAGGCCGCGGCGGGAGGGAGGAGCAGCCCCGG	548	618	2	0.917647	CGTTGTGGTCCGGAGGCAGTGGGAAGGCGCGGGGCTGGGAGGCCGCGGCGGGAGGGAGGAGCAGCCCCGG	0.917325	Pathogenic	-0.000321269	5UTR
14:53153178:G:A	ENST00000357758.3	14	53153178	G	A	Benign	53153098	53153283	-	ENSG00000100523.16	DDHD1	DDHD1-202	104	184	CGCCGCAGCTCGGGTCGGGATTTGAAAGATTAGAAACTTCGGGTGGAGAGGGCGGCGGCGTTGAATGTGT	52	122	52	0.706977	CGCCGCAGCTCGGGTCGGGATTTGAAAGATTAGAAACTTCGGGTGGAGAGGGTGGCGGCGTTGAATGTGT	0.693817	Benign	-0.0131602	5UTR
14:53153178:G:A	ENST00000395606.5	14	53153178	G	A	Benign	53153098	53153205	-	ENSG00000100523.16	DDHD1	DDHD1-203	26	106	CGGGTGGAGAGGGCGGCGGCGTTGAATGTGTGGCGGAAGCGCTGGGGGTCACGGCTCCGCGCGCCGCCGG	13	83	13	0.810626	CGGGTGGAGAGGGTGGCGGCGTTGAATGTGTGGCGGAAGCGCTGGGGGTCACGGCTCCGCGCGCCGCCGG	0.808966	Benign	-0.00166035	5UTR
14:53153178:G:A	ENST00000673822.2	14	53153178	G	A	Benign	53153098	53153324	-	ENSG00000100523.16	DDHD1	DDHD1-211	145	225	CGCCGCAGCTCGGGTCGGGATTTGAAAGATTAGAAACTTCGGGTGGAGAGGGCGGCGGCGTTGAATGTGT	93	163	52	0.706977	CGCCGCAGCTCGGGTCGGGATTTGAAAGATTAGAAACTTCGGGTGGAGAGGGTGGCGGCGTTGAATGTGT	0.693817	Benign	-0.0131602	5UTR
14:53153267:C:T	ENST00000357758.3	14	53153267	C	T	Benign	53153098	53153283	-	ENSG00000100523.16	DDHD1	DDHD1-202	15	184	CGGCGGCTGCGGGTCTCGTGGGGGCGGAGCGGTCGCCGCTGCCGCCGCAGCTCGGGTCGGGATTTGAAAG	10	80	5	0.835971	CGGCGACTGCGGGTCTCGTGGGGGCGGAGCGGTCGCCGCTGCCGCCGCAGCTCGGGTCGGGATTTGAAAG	0.821062	Benign	-0.0149095	5UTR
14:53153267:C:T	ENST00000673822.2	14	53153267	C	T	Benign	53153098	53153324	-	ENSG00000100523.16	DDHD1	DDHD1-211	56	225	AATGGGGCCGGCGGCAGAACGCAGCTGCGGCGGCTGCGGGTCTCGTGGGGGCGGAGCGGTCGCCGCTGCC	24	94	32	0.701633	AATGGGGCCGGCGGCAGAACGCAGCTGCGGCGACTGCGGGTCTCGTGGGGGCGGAGCGGTCGCCGCTGCC	0.659307	Benign	-0.0423255	5UTR
14:60981028:C:A	ENST00000261249.7	14	60981028	C	A	Benign	60980973	60981080	-	ENSG00000126814.7	TRMT5	TRMT5-201	51	106	ACCCGCGACCCACATCCGATCGGTACCGGAGCGGGAGGTGAGGGGTCGGCTCGCGGATCCAGCTGCAGAG	19	89	32	0.716155	ACCCGCGACCCACATCCGATCGGTACCGGAGCTGGAGGTGAGGGGTCGGCTCGCGGATCCAGCTGCAGAG	0.303425	Benign	-0.41273	5UTR
14:60981028:C:A	ENST00000555420.1	14	60981028	C	A	Benign	60980935	60981052	-	ENSG00000126814.7	TRMT5	TRMT5-203	23	116	GAGCGGGAGGTGAGGGGTCGGCTCGCGGATCCAGCTGCAGAGCGACGTGGGGAATTGGAATGGTGCTTTG	19	89	4	0.759236	GAGCTGGAGGTGAGGGGTCGGCTCGCGGATCCAGCTGCAGAGCGACGTGGGGAATTGGAATGGTGCTTTG	0.453515	Benign	-0.305722	5UTR
14:65102437:C:A	ENST00000246163.2	14	65102437	C	A	Benign	65102339	65102510	-	ENSG00000125952.20	MAX	MAX-201	72	170	GTTGTGTGTGTGTGTGAGTGAGAGAGCGAGTGAGTGAGTGAGTGAGTGTGTGTGTGGGGGGGACTCGGCT	16	86	56	0.708731	GTTGTGTGTGTGTGTGAGTGAGAGAGCGAGTGAGTGAGTGAGTGAGTGTGTGTGTGTGGGGGACTCGGCT	0.434876	Benign	-0.273855	5UTR
14:65102437:C:A	ENST00000284165.10	14	65102437	C	A	Benign	65102339	65102489	-	ENSG00000125952.20	MAX	MAX-202	51	149	AGTGAGAGAGCGAGTGAGTGAGTGAGTGAGTGTGTGTGTGGGGGGGACTCGGCTTGTTGTTGTCGGTGAC	11	81	40	0.808935	AGTGAGAGAGCGAGTGAGTGAGTGAGTGAGTGTGTGTGTGTGGGGGACTCGGCTTGTTGTTGTCGGTGAC	0.593583	Benign	-0.215351	5UTR
14:65102437:C:A	ENST00000358402.8	14	65102437	C	A	Benign	65102339	65102505	-	ENSG00000125952.20	MAX	MAX-204	67	165	GTTGTGTGTGTGTGTGAGTGAGAGAGCGAGTGAGTGAGTGAGTGAGTGTGTGTGTGGGGGGGACTCGGCT	11	81	56	0.708731	GTTGTGTGTGTGTGTGAGTGAGAGAGCGAGTGAGTGAGTGAGTGAGTGTGTGTGTGTGGGGGACTCGGCT	0.434876	Benign	-0.273855	5UTR
14:65102437:C:A	ENST00000358664.9	14	65102437	C	A	Benign	65102339	65102518	-	ENSG00000125952.20	MAX	MAX-205	80	178	GTTGTGTGTGTGTGTGAGTGAGAGAGCGAGTGAGTGAGTGAGTGAGTGTGTGTGTGGGGGGGACTCGGCT	24	94	56	0.708731	GTTGTGTGTGTGTGTGAGTGAGAGAGCGAGTGAGTGAGTGAGTGAGTGTGTGTGTGTGGGGGACTCGGCT	0.434876	Benign	-0.273855	5UTR
14:65102437:C:A	ENST00000394606.6	14	65102437	C	A	Benign	65102339	65102520	-	ENSG00000125952.20	MAX	MAX-206	82	180	GTTGTGTGTGTGTGTGAGTGAGAGAGCGAGTGAGTGAGTGAGTGAGTGTGTGTGTGGGGGGGACTCGGCT	26	96	56	0.708731	GTTGTGTGTGTGTGTGAGTGAGAGAGCGAGTGAGTGAGTGAGTGAGTGTGTGTGTGTGGGGGACTCGGCT	0.434876	Benign	-0.273855	5UTR
14:65102437:C:A	ENST00000555667.5	14	65102437	C	A	Benign	65102339	65102518	-	ENSG00000125952.20	MAX	MAX-211	80	178	GTTGTGTGTGTGTGTGAGTGAGAGAGCGAGTGAGTGAGTGAGTGAGTGTGTGTGTGGGGGGGACTCGGCT	24	94	56	0.708731	GTTGTGTGTGTGTGTGAGTGAGAGAGCGAGTGAGTGAGTGAGTGAGTGTGTGTGTGTGGGGGACTCGGCT	0.434876	Benign	-0.273855	5UTR
14:65102437:C:A	ENST00000555932.5	14	65102437	C	A	Benign	65102339	65102471	-	ENSG00000125952.20	MAX	MAX-212	33	131	GAGCGAGTGAGTGAGTGAGTGAGTGTGTGTGTGGGGGGGACTCGGCTTGTTGTTGTCGGTGACTTCCCCC	0	70	33	0.750622	GAGCGAGTGAGTGAGTGAGTGAGTGTGTGTGTGTGGGGGACTCGGCTTGTTGTTGTCGGTGACTTCCCCC	0.620424	Benign	-0.130198	5UTR
14:65102437:C:A	ENST00000556443.5	14	65102437	C	A	Benign	65102339	65102518	-	ENSG00000125952.20	MAX	MAX-213	80	178	GTTGTGTGTGTGTGTGAGTGAGAGAGCGAGTGAGTGAGTGAGTGAGTGTGTGTGTGGGGGGGACTCGGCT	24	94	56	0.708731	GTTGTGTGTGTGTGTGAGTGAGAGAGCGAGTGAGTGAGTGAGTGAGTGTGTGTGTGTGGGGGACTCGGCT	0.434876	Benign	-0.273855	5UTR
14:65102437:C:A	ENST00000556979.5	14	65102437	C	A	Benign	65102339	65102518	-	ENSG00000125952.20	MAX	MAX-216	80	178	GTTGTGTGTGTGTGTGAGTGAGAGAGCGAGTGAGTGAGTGAGTGAGTGTGTGTGTGGGGGGGACTCGGCT	24	94	56	0.708731	GTTGTGTGTGTGTGTGAGTGAGAGAGCGAGTGAGTGAGTGAGTGAGTGTGTGTGTGTGGGGGACTCGGCT	0.434876	Benign	-0.273855	5UTR
14:65102437:C:A	ENST00000557746.5	14	65102437	C	A	Benign	65102339	65102518	-	ENSG00000125952.20	MAX	MAX-218	80	178	GTTGTGTGTGTGTGTGAGTGAGAGAGCGAGTGAGTGAGTGAGTGAGTGTGTGTGTGGGGGGGACTCGGCT	24	94	56	0.708731	GTTGTGTGTGTGTGTGAGTGAGAGAGCGAGTGAGTGAGTGAGTGAGTGTGTGTGTGTGGGGGACTCGGCT	0.434876	Benign	-0.273855	5UTR
14:65102437:C:A	ENST00000618858.4	14	65102437	C	A	Benign	65102339	65102545	-	ENSG00000125952.20	MAX	MAX-219	107	205	GTTGTGTGTGTGTGTGAGTGAGAGAGCGAGTGAGTGAGTGAGTGAGTGTGTGTGTGGGGGGGACTCGGCT	51	121	56	0.708731	GTTGTGTGTGTGTGTGAGTGAGAGAGCGAGTGAGTGAGTGAGTGAGTGTGTGTGTGTGGGGGACTCGGCT	0.434876	Benign	-0.273855	5UTR
14:68978668:G:T	ENST00000556433.5	14	68978668	G	T	Benign	68978258	68978736	-	ENSG00000072110.16	ACTN1	ACTN1-220	67	477	GCGGGGAGGTGGCGCCGCTGGCGGGCAGGTCTCCTTGGGGGTCCGTGGTCCAGGCCACCCTGCGGCTGTT	5	75	62	0.702876	GCGGGGAGGTGGCGCCGCTGGCGGGCAGGTCTCCTTGGGGGTCCGTGGTCCAGGCCACCCTGAGGCTGTT	0.673393	Benign	-0.0294824	5UTR
14:73170945:C:T	ENST00000406768.1	14	73170945	C	T	Pathogenic	73170796	73170986	+	ENSG00000080815.19	PSEN1	PSEN1-205	1781	1822	AGGGTAACTCCCGGCAGGTGGTGGAGCAAGATGAGGAAGAAGATGAGGAGCTGACATTGAAATATGGCGC	1712	1782	69	0.711746	AGGGTAACTCCCGGCAGGTGGTGGAGCAAGATGAGGAAGAAGATGAGGAGCTGACATTGAAATATGGCGT	0.712408	Pathogenic	0.000661135	5UTR
14:73950477:G:T	ENST00000629426.2	14	73950477	G	T	Benign	73950251	73950496	+	ENSG00000119723.17	COQ6	COQ6-220	225	247	GACACCGTGTATGACGTGGTGGTGTCGGGTGGAGGCCTGGTGGGCGCTGCCATGGCCTGTGCCTTGGGAT	177	247	48	0.823893	GACACCGTGTATGACGTGGTGGTGTCGGGTGGAGGCCTGGTGGGCGCTTCCATGGCCTGTGCCTTGGGAT	0.857143	Benign	0.0332504	5UTR
14:75126794:C:G	ENST00000553945.1	14	75126794	C	G	Benign	75126702	75127054	-	ENSG00000119638.14	NEK9	NEK9-203	259	486	CAGTCAGGGGCCGCGAGCCGGCGGCGGCGCGGCGGAGCAGGAGGAACTGCACTACATCCCCATCCGCGTC	233	303	26	0.727069	CAGTCAGGGGCCGCGAGCCGGCGGCGCCGCGGCGGAGCAGGAGGAACTGCACTACATCCCCATCCGCGTC	0.366111	Benign	-0.360957	5UTR
14:87992806:C:T	ENST00000544807.6	14	87992806	C	T	Benign	87992330	87992839	-	ENSG00000054983.17	GALC	GALC-206	32	508	GGCCCGCTGCGGGGCTGGGGCGGGTGCTTTCTCGTTTAACACGAACCAGACAGGCAGTTAGGTTTGAACA	21	91	11	0.754286	GGCCCGCTGCGAGGCTGGGGCGGGTGCTTTCTCGTTTAACACGAACCAGACAGGCAGTTAGGTTTGAACA	0.464851	Benign	-0.289435	5UTR
14:89956584:A:G	ENST00000393452.7	14	89956584	A	G	Benign	89956577	89956801	+	ENSG00000042088.14	TDP1	TDP1-202	75	299	CGCATGCGCGGCGGCCGCCGAAGGGGCGGGATCCGAGGCAAGCGTTGGTTCTGTGCGCCTCAGAGTTGGA	6	76	69	0.71907	CGCATGCGCGGCGGCCGCCGAAGGGGCGGGATCCGAGGCAAGCGTTGGTTCTGTGCGCCTCAGAGTTGGG	0.717621	Benign	-0.00144857	5UTR
14:91417772:C:A	ENST00000389857.11	14	91417772	C	A	Benign	91417690	91417821	-	ENSG00000015133.20	CCDC88C	CCDC88C-203	48	130	GCCCGCTGCTCGCTGCGGAGCCGTTTTGTGCCGCGGCGCGGGGGAACGGGGACGCGGGGCGGGGGGCGCG	37	107	11	0.858943	GCCCGCTGCTCTCTGCGGAGCCGTTTTGTGCCGCGGCGCGGGGGAACGGGGACGCGGGGCGGGGGGCGCG	0.83039	Benign	-0.0285537	5UTR
14:91417772:C:A	ENST00000553403.1	14	91417772	C	A	Benign	91417690	91417845	-	ENSG00000015133.20	CCDC88C	CCDC88C-204	72	154	GCCCGCTGCTCGCTGCGGAGCCGTTTTGTGCCGCGGCGCGGGGGAACGGGGACGCGGGGCGGGGGGCGCG	61	131	11	0.858943	GCCCGCTGCTCTCTGCGGAGCCGTTTTGTGCCGCGGCGCGGGGGAACGGGGACGCGGGGCGGGGGGCGCG	0.83039	Benign	-0.0285537	5UTR
14:95157257:G:A	ENST00000343455.8	14	95157257	G	A	Benign	95157229	95157530	-	ENSG00000100697.16	DICER1	DICER1-201	272	345	CGGCGGCGCCGGGCGGCTCCGGGAGGCCTGGGCTGTGACGCGCGCGCCGGAGCGGGGTCCGATGGTTCTC	203	273	69	0.758915	CGGCGGCGCCGGGCGGCTCCGGGAGGCCTGGGCTGTGACGCGCGCGCCGGAGCGGGGTCCGATGGTTCTT	0.724488	Benign	-0.0344276	5UTR
14:95157257:G:A	ENST00000393063.6	14	95157257	G	A	Benign	95157229	95157421	-	ENSG00000100697.16	DICER1	DICER1-202	163	403	CGGCGGCGCCGGGCGGCTCCGGGAGGCCTGGGCTGTGACGCGCGCGCCGGAGCGGGGTCCGATGGTTCTC	94	164	69	0.758915	CGGCGGCGCCGGGCGGCTCCGGGAGGCCTGGGCTGTGACGCGCGCGCCGGAGCGGGGTCCGATGGTTCTT	0.724488	Benign	-0.0344276	5UTR
14:95157257:G:A	ENST00000532939.3	14	95157257	G	A	Benign	95157229	95157433	-	ENSG00000100697.16	DICER1	DICER1-210	175	415	CGGCGGCGCCGGGCGGCTCCGGGAGGCCTGGGCTGTGACGCGCGCGCCGGAGCGGGGTCCGATGGTTCTC	106	176	69	0.758915	CGGCGGCGCCGGGCGGCTCCGGGAGGCCTGGGCTGTGACGCGCGCGCCGGAGCGGGGTCCGATGGTTCTT	0.724488	Benign	-0.0344276	5UTR
14:95157257:G:A	ENST00000556045.6	14	95157257	G	A	Benign	95157229	95157456	-	ENSG00000100697.16	DICER1	DICER1-213	198	271	CGGCGGCGCCGGGCGGCTCCGGGAGGCCTGGGCTGTGACGCGCGCGCCGGAGCGGGGTCCGATGGTTCTC	129	199	69	0.758915	CGGCGGCGCCGGGCGGCTCCGGGAGGCCTGGGCTGTGACGCGCGCGCCGGAGCGGGGTCCGATGGTTCTT	0.724488	Benign	-0.0344276	5UTR
14:95157257:G:A	ENST00000675540.2	14	95157257	G	A	Benign	95157229	95157427	-	ENSG00000100697.16	DICER1	DICER1-216	169	409	CGGCGGCGCCGGGCGGCTCCGGGAGGCCTGGGCTGTGACGCGCGCGCCGGAGCGGGGTCCGATGGTTCTC	100	170	69	0.758915	CGGCGGCGCCGGGCGGCTCCGGGAGGCCTGGGCTGTGACGCGCGCGCCGGAGCGGGGTCCGATGGTTCTT	0.724488	Benign	-0.0344276	5UTR
14:95157257:G:A	ENST00000696733.1	14	95157257	G	A	Benign	95157229	95157433	-	ENSG00000100697.16	DICER1	DICER1-218	175	248	CGGCGGCGCCGGGCGGCTCCGGGAGGCCTGGGCTGTGACGCGCGCGCCGGAGCGGGGTCCGATGGTTCTC	106	176	69	0.758915	CGGCGGCGCCGGGCGGCTCCGGGAGGCCTGGGCTGTGACGCGCGCGCCGGAGCGGGGTCCGATGGTTCTT	0.724488	Benign	-0.0344276	5UTR
14:95157257:G:A	ENST00000696734.1	14	95157257	G	A	Benign	95157229	95157478	-	ENSG00000100697.16	DICER1	DICER1-219	220	293	CGGCGGCGCCGGGCGGCTCCGGGAGGCCTGGGCTGTGACGCGCGCGCCGGAGCGGGGTCCGATGGTTCTC	151	221	69	0.758915	CGGCGGCGCCGGGCGGCTCCGGGAGGCCTGGGCTGTGACGCGCGCGCCGGAGCGGGGTCCGATGGTTCTT	0.724488	Benign	-0.0344276	5UTR
14:95157257:G:A	ENST00000696736.1	14	95157257	G	A	Benign	95157229	95157427	-	ENSG00000100697.16	DICER1	DICER1-221	169	409	CGGCGGCGCCGGGCGGCTCCGGGAGGCCTGGGCTGTGACGCGCGCGCCGGAGCGGGGTCCGATGGTTCTC	100	170	69	0.758915	CGGCGGCGCCGGGCGGCTCCGGGAGGCCTGGGCTGTGACGCGCGCGCCGGAGCGGGGTCCGATGGTTCTT	0.724488	Benign	-0.0344276	5UTR
14:95157257:G:A	ENST00000696737.1	14	95157257	G	A	Benign	95157229	95157447	-	ENSG00000100697.16	DICER1	DICER1-222	189	262	CGGCGGCGCCGGGCGGCTCCGGGAGGCCTGGGCTGTGACGCGCGCGCCGGAGCGGGGTCCGATGGTTCTC	120	190	69	0.758915	CGGCGGCGCCGGGCGGCTCCGGGAGGCCTGGGCTGTGACGCGCGCGCCGGAGCGGGGTCCGATGGTTCTT	0.724488	Benign	-0.0344276	5UTR
14:95157257:G:A	ENST00000696739.1	14	95157257	G	A	Benign	95157229	95157471	-	ENSG00000100697.16	DICER1	DICER1-224	213	448	CGGCGGCGCCGGGCGGCTCCGGGAGGCCTGGGCTGTGACGCGCGCGCCGGAGCGGGGTCCGATGGTTCTC	144	214	69	0.758915	CGGCGGCGCCGGGCGGCTCCGGGAGGCCTGGGCTGTGACGCGCGCGCCGGAGCGGGGTCCGATGGTTCTT	0.724488	Benign	-0.0344276	5UTR
14:95157257:G:A	ENST00000696740.1	14	95157257	G	A	Benign	95157229	95157437	-	ENSG00000100697.16	DICER1	DICER1-225	179	419	CGGCGGCGCCGGGCGGCTCCGGGAGGCCTGGGCTGTGACGCGCGCGCCGGAGCGGGGTCCGATGGTTCTC	110	180	69	0.758915	CGGCGGCGCCGGGCGGCTCCGGGAGGCCTGGGCTGTGACGCGCGCGCCGGAGCGGGGTCCGATGGTTCTT	0.724488	Benign	-0.0344276	5UTR
14:95157306:C:T	ENST00000343455.8	14	95157306	C	T	Benign	95157229	95157530	-	ENSG00000100697.16	DICER1	DICER1-201	223	345	CGGCGGCGCCGGGCGGCTCCGGGAGGCCTGGGCTGTGACGCGCGCGCCGGAGCGGGGTCCGATGGTTCTC	203	273	20	0.758915	CGGCGGCGCCGGGCGGCTCCAGGAGGCCTGGGCTGTGACGCGCGCGCCGGAGCGGGGTCCGATGGTTCTC	0.461189	Benign	-0.297727	5UTR
14:95157306:C:T	ENST00000393063.6	14	95157306	C	T	Benign	95157229	95157421	-	ENSG00000100697.16	DICER1	DICER1-202	114	403	CGGCGGCGCCGGGCGGCTCCGGGAGGCCTGGGCTGTGACGCGCGCGCCGGAGCGGGGTCCGATGGTTCTC	94	164	20	0.758915	CGGCGGCGCCGGGCGGCTCCAGGAGGCCTGGGCTGTGACGCGCGCGCCGGAGCGGGGTCCGATGGTTCTC	0.461189	Benign	-0.297727	5UTR
14:95157306:C:T	ENST00000532939.3	14	95157306	C	T	Benign	95157229	95157433	-	ENSG00000100697.16	DICER1	DICER1-210	126	415	CGGCGGCGCCGGGCGGCTCCGGGAGGCCTGGGCTGTGACGCGCGCGCCGGAGCGGGGTCCGATGGTTCTC	106	176	20	0.758915	CGGCGGCGCCGGGCGGCTCCAGGAGGCCTGGGCTGTGACGCGCGCGCCGGAGCGGGGTCCGATGGTTCTC	0.461189	Benign	-0.297727	5UTR
14:95157306:C:T	ENST00000556045.6	14	95157306	C	T	Benign	95157229	95157456	-	ENSG00000100697.16	DICER1	DICER1-213	149	271	CGGCGGCGCCGGGCGGCTCCGGGAGGCCTGGGCTGTGACGCGCGCGCCGGAGCGGGGTCCGATGGTTCTC	129	199	20	0.758915	CGGCGGCGCCGGGCGGCTCCAGGAGGCCTGGGCTGTGACGCGCGCGCCGGAGCGGGGTCCGATGGTTCTC	0.461189	Benign	-0.297727	5UTR
14:95157306:C:T	ENST00000675540.2	14	95157306	C	T	Benign	95157229	95157427	-	ENSG00000100697.16	DICER1	DICER1-216	120	409	CGGCGGCGCCGGGCGGCTCCGGGAGGCCTGGGCTGTGACGCGCGCGCCGGAGCGGGGTCCGATGGTTCTC	100	170	20	0.758915	CGGCGGCGCCGGGCGGCTCCAGGAGGCCTGGGCTGTGACGCGCGCGCCGGAGCGGGGTCCGATGGTTCTC	0.461189	Benign	-0.297727	5UTR
14:95157306:C:T	ENST00000696733.1	14	95157306	C	T	Benign	95157229	95157433	-	ENSG00000100697.16	DICER1	DICER1-218	126	248	CGGCGGCGCCGGGCGGCTCCGGGAGGCCTGGGCTGTGACGCGCGCGCCGGAGCGGGGTCCGATGGTTCTC	106	176	20	0.758915	CGGCGGCGCCGGGCGGCTCCAGGAGGCCTGGGCTGTGACGCGCGCGCCGGAGCGGGGTCCGATGGTTCTC	0.461189	Benign	-0.297727	5UTR
14:95157306:C:T	ENST00000696734.1	14	95157306	C	T	Benign	95157229	95157478	-	ENSG00000100697.16	DICER1	DICER1-219	171	293	CGGCGGCGCCGGGCGGCTCCGGGAGGCCTGGGCTGTGACGCGCGCGCCGGAGCGGGGTCCGATGGTTCTC	151	221	20	0.758915	CGGCGGCGCCGGGCGGCTCCAGGAGGCCTGGGCTGTGACGCGCGCGCCGGAGCGGGGTCCGATGGTTCTC	0.461189	Benign	-0.297727	5UTR
14:95157306:C:T	ENST00000696736.1	14	95157306	C	T	Benign	95157229	95157427	-	ENSG00000100697.16	DICER1	DICER1-221	120	409	CGGCGGCGCCGGGCGGCTCCGGGAGGCCTGGGCTGTGACGCGCGCGCCGGAGCGGGGTCCGATGGTTCTC	100	170	20	0.758915	CGGCGGCGCCGGGCGGCTCCAGGAGGCCTGGGCTGTGACGCGCGCGCCGGAGCGGGGTCCGATGGTTCTC	0.461189	Benign	-0.297727	5UTR
14:95157306:C:T	ENST00000696737.1	14	95157306	C	T	Benign	95157229	95157447	-	ENSG00000100697.16	DICER1	DICER1-222	140	262	CGGCGGCGCCGGGCGGCTCCGGGAGGCCTGGGCTGTGACGCGCGCGCCGGAGCGGGGTCCGATGGTTCTC	120	190	20	0.758915	CGGCGGCGCCGGGCGGCTCCAGGAGGCCTGGGCTGTGACGCGCGCGCCGGAGCGGGGTCCGATGGTTCTC	0.461189	Benign	-0.297727	5UTR
14:95157306:C:T	ENST00000696739.1	14	95157306	C	T	Benign	95157229	95157471	-	ENSG00000100697.16	DICER1	DICER1-224	164	448	CGGCGGCGCCGGGCGGCTCCGGGAGGCCTGGGCTGTGACGCGCGCGCCGGAGCGGGGTCCGATGGTTCTC	144	214	20	0.758915	CGGCGGCGCCGGGCGGCTCCAGGAGGCCTGGGCTGTGACGCGCGCGCCGGAGCGGGGTCCGATGGTTCTC	0.461189	Benign	-0.297727	5UTR
14:95157306:C:T	ENST00000696740.1	14	95157306	C	T	Benign	95157229	95157437	-	ENSG00000100697.16	DICER1	DICER1-225	130	419	CGGCGGCGCCGGGCGGCTCCGGGAGGCCTGGGCTGTGACGCGCGCGCCGGAGCGGGGTCCGATGGTTCTC	110	180	20	0.758915	CGGCGGCGCCGGGCGGCTCCAGGAGGCCTGGGCTGTGACGCGCGCGCCGGAGCGGGGTCCGATGGTTCTC	0.461189	Benign	-0.297727	5UTR
14:95157454:C:T	ENST00000343455.8	14	95157454	C	T	Benign	95157229	95157530	-	ENSG00000100697.16	DICER1	DICER1-201	75	345	CCGGGCGCTGCGCAGTCTCCGCAGGCGCCGGCGGGAGGGGTCGAGGCGGAGGCGCGGCGCAGGCTGCTGC	61	131	14	0.851756	CCGGGCGCTGCGCAATCTCCGCAGGCGCCGGCGGGAGGGGTCGAGGCGGAGGCGCGGCGCAGGCTGCTGC	0.84833	Benign	-0.00342619	5UTR
14:95157454:C:T	ENST00000556045.6	14	95157454	C	T	Benign	95157229	95157456	-	ENSG00000100697.16	DICER1	DICER1-213	1	271	GTCTCCGCAGGCGCCGGCGGGAGGGGTCGAGGCGGAGGCGCGGCGCAGGCTGCTGCAGGCCCAGGTGAAT	1	71	0	0.82706	ATCTCCGCAGGCGCCGGCGGGAGGGGTCGAGGCGGAGGCGCGGCGCAGGCTGCTGCAGGCCCAGGTGAAT	0.82539	Benign	-0.00167042	5UTR
14:95157454:C:T	ENST00000696734.1	14	95157454	C	T	Benign	95157229	95157478	-	ENSG00000100697.16	DICER1	DICER1-219	23	293	CCGGGCGCTGCGCAGTCTCCGCAGGCGCCGGCGGGAGGGGTCGAGGCGGAGGCGCGGCGCAGGCTGCTGC	9	79	14	0.851756	CCGGGCGCTGCGCAATCTCCGCAGGCGCCGGCGGGAGGGGTCGAGGCGGAGGCGCGGCGCAGGCTGCTGC	0.84833	Benign	-0.00342619	5UTR
14:95157454:C:T	ENST00000696739.1	14	95157454	C	T	Benign	95157229	95157471	-	ENSG00000100697.16	DICER1	DICER1-224	16	448	CCGGGCGCTGCGCAGTCTCCGCAGGCGCCGGCGGGAGGGGTCGAGGCGGAGGCGCGGCGCAGGCTGCTGC	2	72	14	0.851756	CCGGGCGCTGCGCAATCTCCGCAGGCGCCGGCGGGAGGGGTCGAGGCGGAGGCGCGGCGCAGGCTGCTGC	0.84833	Benign	-0.00342619	5UTR
14:95157456:G:A	ENST00000343455.8	14	95157456	G	A	Benign	95157229	95157530	-	ENSG00000100697.16	DICER1	DICER1-201	73	345	CGCAGTCTCCGCAGGCGCCGGCGGGAGGGGTCGAGGCGGAGGCGCGGCGCAGGCTGCTGCAGGCCCAGGT	71	141	2	0.819406	CGTAGTCTCCGCAGGCGCCGGCGGGAGGGGTCGAGGCGGAGGCGCGGCGCAGGCTGCTGCAGGCCCAGGT	0.818263	Benign	-0.00114346	5UTR
14:95157456:G:A	ENST00000696734.1	14	95157456	G	A	Benign	95157229	95157478	-	ENSG00000100697.16	DICER1	DICER1-219	21	293	CGCAGTCTCCGCAGGCGCCGGCGGGAGGGGTCGAGGCGGAGGCGCGGCGCAGGCTGCTGCAGGCCCAGGT	19	89	2	0.819406	CGTAGTCTCCGCAGGCGCCGGCGGGAGGGGTCGAGGCGGAGGCGCGGCGCAGGCTGCTGCAGGCCCAGGT	0.818263	Benign	-0.00114346	5UTR
14:95157456:G:A	ENST00000696739.1	14	95157456	G	A	Benign	95157229	95157471	-	ENSG00000100697.16	DICER1	DICER1-224	14	448	CGCAGTCTCCGCAGGCGCCGGCGGGAGGGGTCGAGGCGGAGGCGCGGCGCAGGCTGCTGCAGGCCCAGGT	12	82	2	0.819406	CGTAGTCTCCGCAGGCGCCGGCGGGAGGGGTCGAGGCGGAGGCGCGGCGCAGGCTGCTGCAGGCCCAGGT	0.818263	Benign	-0.00114346	5UTR
14:96363513:G:T	ENST00000438650.5	14	96363513	G	T	Benign	96363451	96363569	+	ENSG00000100744.15	GSKIP	GSKIP-201	61	118	GGCGGGGAGGGAGGGGGCGGCACCGCCGGTCGGCTCCAGTCGCCTCCGGAGGAAGGAAGAAGAGGACGCC	37	107	24	0.790079	GGCGGGGAGGGAGGGGGCGGCACCTCCGGTCGGCTCCAGTCGCCTCCGGAGGAAGGAAGAAGAGGACGCC	0.787012	Benign	-0.00306743	5UTR
14:96363661:G:A	ENST00000556095.5	14	96363661	G	A	Benign	96363556	96365267	+	ENSG00000100744.15	GSKIP	GSKIP-207	104	1812	GCGGCCCCCGAGAAGGGCTAGGGGCTCGGGGCGCCGGCGGGCCGTCAGGCCTTCCGGATGGGGACGCGAC	45	115	59	0.735937	GCGGCCCCCGAGAAGGGCTAGGGGCTCGGGGCGCCGGCGGGCCGTCAGGCCTTCCGGATAGGGACGCGAC	0.708757	Benign	-0.0271792	5UTR
14:96797538:C:T	ENST00000681344.1	14	96797538	C	T	Benign	96797448	96797815	+	ENSG00000100749.9	VRK1	VRK1-251	89	371	GAGCCGGGGGCGCGGAGGCGGGCGGCCGGGGCTGGGGCCGGCACTGGGCCTTCCGGGCGGCCTGTGGGTC	41	111	48	0.916637	GAGCCGGGGGCGCGGAGGCGGGCGGCCGGGGCTGGGGCCGGCACTGGGTCTTCCGGGCGGCCTGTGGGTC	0.919311	Benign	0.0026741	5UTR
14:96797592:T:C	ENST00000681344.1	14	96797592	T	C	Benign	96797448	96797815	+	ENSG00000100749.9	VRK1	VRK1-251	143	371	GGGCCTTCCGGGCGGCCTGTGGGTCCACCGGGGTGCGGGAGTCGCCGTCAGCCTCGGTCGCCCCGCGGGA	86	156	57	0.723277	GGGCCTTCCGGGCGGCCTGTGGGTCCACCGGGGTGCGGGAGTCGCCGTCAGCCTCGGCCGCCCCGCGGGA	0.606801	Benign	-0.116476	5UTR
15:101251526:G:A	ENST00000254190.4	15	101251526	G	A	Benign	101251456	101252049	-	ENSG00000131873.7	CHSY1	CHSY1-201	522	592	TCCGCGGGCGGGGGCAGCGGGCTGAGGGCGCGCGGAGCCTGCGGCGGCGGCCCGGCGGGCGGAGCGGCGC	518	588	4	0.86288	TCCGTGGGCGGGGGCAGCGGGCTGAGGGCGCGCGGAGCCTGCGGCGGCGGCCCGGCGGGCGGAGCGGCGC	0.858932	Benign	-0.00394773	5UTR
15:101251653:G:A	ENST00000254190.4	15	101251653	G	A	Benign	101251456	101252049	-	ENSG00000131873.7	CHSY1	CHSY1-201	395	592	CGTGCGGAACAAAGCGCCGGCGCGGGGCCTGCGGGCGGCTCGGGGGCCGCGATGGGCGCGGCGGGCCCGC	395	465	0	0.806662	TGTGCGGAACAAAGCGCCGGCGCGGGGCCTGCGGGCGGCTCGGGGGCCGCGATGGGCGCGGCGGGCCCGC	0.815554	Benign	0.00889158	5UTR
15:101251689:G:A	ENST00000254190.4	15	101251689	G	A	Benign	101251456	101252049	-	ENSG00000131873.7	CHSY1	CHSY1-201	359	592	CCTCTTAAAGGCGCAGGCCGCGGCGGCGGGGGCGGGCGTGCGGAACAAAGCGCCGGCGCGGGGCCTGCGG	359	429	0	0.831977	TCTCTTAAAGGCGCAGGCCGCGGCGGCGGGGGCGGGCGTGCGGAACAAAGCGCCGGCGCGGGGCCTGCGG	0.834165	Benign	0.00218803	5UTR
15:25438500:C:T	ENST00000438097.6	15	25438500	C	T	Benign	25438488	25439009	-	ENSG00000114062.22	UBE3A	UBE3A-202	508	971	CGGGCGGAGGCGGCGGGCGAGGGCGACTACGACCAGTGAGGCGGCCGCCGCAGCCCAGGCGCGGGGGCGA	444	514	64	0.741876	CGGGCGGAGGCGGCGGGCGAGGGCGACTACGACCAGTGAGGCGGCCGCCGCAGCCCAGGCGCGGAGGCGA	0.645174	Benign	-0.0967019	5UTR
15:25438500:C:T	ENST00000625681.2	15	25438500	C	T	Benign	25438488	25439000	-	ENSG00000114062.22	UBE3A	UBE3A-205	499	611	CGGGCGGAGGCGGCGGGCGAGGGCGACTACGACCAGTGAGGCGGCCGCCGCAGCCCAGGCGCGGGGGCGA	435	505	64	0.741876	CGGGCGGAGGCGGCGGGCGAGGGCGACTACGACCAGTGAGGCGGCCGCCGCAGCCCAGGCGCGGAGGCGA	0.645174	Benign	-0.0967019	5UTR
15:25438500:C:T	ENST00000625778.3	15	25438500	C	T	Benign	25438488	25439052	-	ENSG00000114062.22	UBE3A	UBE3A-206	551	603	CGGGCGGAGGCGGCGGGCGAGGGCGACTACGACCAGTGAGGCGGCCGCCGCAGCCCAGGCGCGGGGGCGA	487	557	64	0.741876	CGGGCGGAGGCGGCGGGCGAGGGCGACTACGACCAGTGAGGCGGCCGCCGCAGCCCAGGCGCGGAGGCGA	0.645174	Benign	-0.0967019	5UTR
15:25438500:C:T	ENST00000628267.2	15	25438500	C	T	Benign	25438488	25439015	-	ENSG00000114062.22	UBE3A	UBE3A-212	514	630	CGGGCGGAGGCGGCGGGCGAGGGCGACTACGACCAGTGAGGCGGCCGCCGCAGCCCAGGCGCGGGGGCGA	450	520	64	0.741876	CGGGCGGAGGCGGCGGGCGAGGGCGACTACGACCAGTGAGGCGGCCGCCGCAGCCCAGGCGCGGAGGCGA	0.645174	Benign	-0.0967019	5UTR
15:25438500:C:T	ENST00000629252.2	15	25438500	C	T	Benign	25438488	25438969	-	ENSG00000114062.22	UBE3A	UBE3A-215	468	965	CGGGCGGAGGCGGCGGGCGAGGGCGACTACGACCAGTGAGGCGGCCGCCGCAGCCCAGGCGCGGGGGCGA	404	474	64	0.741876	CGGGCGGAGGCGGCGGGCGAGGGCGACTACGACCAGTGAGGCGGCCGCCGCAGCCCAGGCGCGGAGGCGA	0.645174	Benign	-0.0967019	5UTR
15:25438500:C:T	ENST00000630424.2	15	25438500	C	T	Benign	25438488	25438695	-	ENSG00000114062.22	UBE3A	UBE3A-217	194	626	CGGGCGGAGGCGGCGGGCGAGGGCGACTACGACCAGTGAGGCGGCCGCCGCAGCCCAGGCGCGGGGGCGA	130	200	64	0.741876	CGGGCGGAGGCGGCGGGCGAGGGCGACTACGACCAGTGAGGCGGCCGCCGCAGCCCAGGCGCGGAGGCGA	0.645174	Benign	-0.0967019	5UTR
15:25438500:C:T	ENST00000635914.1	15	25438500	C	T	Benign	25438488	25439006	-	ENSG00000114062.22	UBE3A	UBE3A-221	505	557	CGGGCGGAGGCGGCGGGCGAGGGCGACTACGACCAGTGAGGCGGCCGCCGCAGCCCAGGCGCGGGGGCGA	441	511	64	0.741876	CGGGCGGAGGCGGCGGGCGAGGGCGACTACGACCAGTGAGGCGGCCGCCGCAGCCCAGGCGCGGAGGCGA	0.645174	Benign	-0.0967019	5UTR
15:25438500:C:T	ENST00000637886.1	15	25438500	C	T	Benign	25438488	25438986	-	ENSG00000114062.22	UBE3A	UBE3A-223	485	697	CGGGCGGAGGCGGCGGGCGAGGGCGACTACGACCAGTGAGGCGGCCGCCGCAGCCCAGGCGCGGGGGCGA	421	491	64	0.741876	CGGGCGGAGGCGGCGGGCGAGGGCGACTACGACCAGTGAGGCGGCCGCCGCAGCCCAGGCGCGGAGGCGA	0.645174	Benign	-0.0967019	5UTR
15:25438500:C:T	ENST00000638011.1	15	25438500	C	T	Benign	25438488	25438926	-	ENSG00000114062.22	UBE3A	UBE3A-224	425	774	CGGGCGGAGGCGGCGGGCGAGGGCGACTACGACCAGTGAGGCGGCCGCCGCAGCCCAGGCGCGGGGGCGA	361	431	64	0.741876	CGGGCGGAGGCGGCGGGCGAGGGCGACTACGACCAGTGAGGCGGCCGCCGCAGCCCAGGCGCGGAGGCGA	0.645174	Benign	-0.0967019	5UTR
15:25438500:C:T	ENST00000638155.1	15	25438500	C	T	Benign	25438488	25438987	-	ENSG00000114062.22	UBE3A	UBE3A-225	486	1163	CGGGCGGAGGCGGCGGGCGAGGGCGACTACGACCAGTGAGGCGGCCGCCGCAGCCCAGGCGCGGGGGCGA	422	492	64	0.741876	CGGGCGGAGGCGGCGGGCGAGGGCGACTACGACCAGTGAGGCGGCCGCCGCAGCCCAGGCGCGGAGGCGA	0.645174	Benign	-0.0967019	5UTR
15:25438500:C:T	ENST00000648336.2	15	25438500	C	T	Benign	25438488	25439025	-	ENSG00000114062.22	UBE3A	UBE3A-226	524	700	CGGGCGGAGGCGGCGGGCGAGGGCGACTACGACCAGTGAGGCGGCCGCCGCAGCCCAGGCGCGGGGGCGA	460	530	64	0.741876	CGGGCGGAGGCGGCGGGCGAGGGCGACTACGACCAGTGAGGCGGCCGCCGCAGCCCAGGCGCGGAGGCGA	0.645174	Benign	-0.0967019	5UTR
15:25438500:C:T	ENST00000649550.1	15	25438500	C	T	Benign	25438488	25439025	-	ENSG00000114062.22	UBE3A	UBE3A-227	524	576	CGGGCGGAGGCGGCGGGCGAGGGCGACTACGACCAGTGAGGCGGCCGCCGCAGCCCAGGCGCGGGGGCGA	460	530	64	0.741876	CGGGCGGAGGCGGCGGGCGAGGGCGACTACGACCAGTGAGGCGGCCGCCGCAGCCCAGGCGCGGAGGCGA	0.645174	Benign	-0.0967019	5UTR
15:25438500:C:T	ENST00000650110.1	15	25438500	C	T	Benign	25438488	25439025	-	ENSG00000114062.22	UBE3A	UBE3A-228	524	756	CGGGCGGAGGCGGCGGGCGAGGGCGACTACGACCAGTGAGGCGGCCGCCGCAGCCCAGGCGCGGGGGCGA	460	530	64	0.741876	CGGGCGGAGGCGGCGGGCGAGGGCGACTACGACCAGTGAGGCGGCCGCCGCAGCCCAGGCGCGGAGGCGA	0.645174	Benign	-0.0967019	5UTR
15:26772932:C:A	ENST00000622697.4	15	26772932	C	A	Benign	26772882	26773077	-	ENSG00000166206.15	GABRB3	GABRB3-215	144	465	GAGGGATGTGGGGCCTTGCGGGAGGAAGGCTTTTCGGCATCTTCTCGGCCCCGGTGCTGGTGGCTGTGGT	109	179	35	0.781738	GAGGGATGTGGGGCCTTGCGGGAGGAAGGCTTTTCTGCATCTTCTCGGCCCCGGTGCTGGTGGCTGTGGT	0.651426	Benign	-0.130312	5UTR
15:26772938:G:T	ENST00000622697.4	15	26772938	G	T	Benign	26772882	26773077	-	ENSG00000166206.15	GABRB3	GABRB3-215	138	465	CCCCCGTGCCGGGGCGCGGCGGAGGGATGTGGGGCCTTGCGGGAGGAAGGCTTTTCGGCATCTTCTCGGC	88	158	50	0.892438	CCCCCGTGCCGGGGCGCGGCGGAGGGATGTGGGGCCTTGCGGGAGGAAGGATTTTCGGCATCTTCTCGGC	0.893725	Benign	0.00128675	5UTR
15:26772943:C:T	ENST00000622697.4	15	26772943	C	T	Benign	26772882	26773077	-	ENSG00000166206.15	GABRB3	GABRB3-215	133	465	GAGGGATGTGGGGCCTTGCGGGAGGAAGGCTTTTCGGCATCTTCTCGGCCCCGGTGCTGGTGGCTGTGGT	109	179	24	0.781738	GAGGGATGTGGGGCCTTGCGGGAGAAAGGCTTTTCGGCATCTTCTCGGCCCCGGTGCTGGTGGCTGTGGT	0.352903	Benign	-0.428835	5UTR
15:26772957:C:T	ENST00000622697.4	15	26772957	C	T	Pathogenic	26772882	26773077	-	ENSG00000166206.15	GABRB3	GABRB3-215	119	465	GAGGGATGTGGGGCCTTGCGGGAGGAAGGCTTTTCGGCATCTTCTCGGCCCCGGTGCTGGTGGCTGTGGT	109	179	10	0.781738	GAGGGATGTGAGGCCTTGCGGGAGGAAGGCTTTTCGGCATCTTCTCGGCCCCGGTGCTGGTGGCTGTGGT	0.172459	Pathogenic	-0.609279	5UTR
15:36579756:C:T	ENST00000564586.5	15	36579756	C	T	Benign	36579641	36579861	+	ENSG00000186073.14	CDIN1	CDIN1-206	114	219	GCCCCGCTTTTGCAGCTAGGGGTGTGTTTCAGGGGGGATTGGGGCAAGCCAAGCAGGCGAGGACCCGGGC	49	119	65	0.702739	GCCCCGCTTTTGCAGCTAGGGGTGTGTTTCAGGGGGGATTGGGGCAAGCCAAGCAGGCGAGGACCTGGGC	0.631809	Benign	-0.0709295	5UTR
15:36579756:C:T	ENST00000566621.6	15	36579756	C	T	Benign	36579625	36579861	+	ENSG00000186073.14	CDIN1	CDIN1-208	130	235	GCCCCGCTTTTGCAGCTAGGGGTGTGTTTCAGGGGGGATTGGGGCAAGCCAAGCAGGCGAGGACCCGGGC	65	135	65	0.702739	GCCCCGCTTTTGCAGCTAGGGGTGTGTTTCAGGGGGGATTGGGGCAAGCCAAGCAGGCGAGGACCTGGGC	0.631809	Benign	-0.0709295	5UTR
15:36579756:C:T	ENST00000569302.6	15	36579756	C	T	Benign	36579644	36579861	+	ENSG00000186073.14	CDIN1	CDIN1-214	111	216	GCCCCGCTTTTGCAGCTAGGGGTGTGTTTCAGGGGGGATTGGGGCAAGCCAAGCAGGCGAGGACCCGGGC	46	116	65	0.702739	GCCCCGCTTTTGCAGCTAGGGGTGTGTTTCAGGGGGGATTGGGGCAAGCCAAGCAGGCGAGGACCTGGGC	0.631809	Benign	-0.0709295	5UTR
15:36579756:C:T	ENST00000570265.6	15	36579756	C	T	Benign	36579633	36579861	+	ENSG00000186073.14	CDIN1	CDIN1-215	122	227	GCCCCGCTTTTGCAGCTAGGGGTGTGTTTCAGGGGGGATTGGGGCAAGCCAAGCAGGCGAGGACCCGGGC	57	127	65	0.702739	GCCCCGCTTTTGCAGCTAGGGGTGTGTTTCAGGGGGGATTGGGGCAAGCCAAGCAGGCGAGGACCTGGGC	0.631809	Benign	-0.0709295	5UTR
15:36579756:C:T	ENST00000642817.1	15	36579756	C	T	Benign	36579651	36579861	+	ENSG00000186073.14	CDIN1	CDIN1-216	104	209	GCCCCGCTTTTGCAGCTAGGGGTGTGTTTCAGGGGGGATTGGGGCAAGCCAAGCAGGCGAGGACCCGGGC	39	109	65	0.702739	GCCCCGCTTTTGCAGCTAGGGGTGTGTTTCAGGGGGGATTGGGGCAAGCCAAGCAGGCGAGGACCTGGGC	0.631809	Benign	-0.0709295	5UTR
15:38252942:T:C	ENST00000299084.9	15	38252942	T	C	Benign	38252835	38253186	+	ENSG00000166068.13	SPRED1	SPRED1-201	106	350	CGGGCCTCCTCGGATCCCTTGGCTGGGCACTGAGGCGGGGGAAGAGGCTGGGGTCGCCACGGCGGAGGTT	76	146	30	0.773318	CGGGCCTCCTCGGATCCCTTGGCTGGGCACCGAGGCGGGGGAAGAGGCTGGGGTCGCCACGGCGGAGGTT	0.720054	Benign	-0.053264	5UTR
15:40695330:G:C	ENST00000267868.8	15	40695330	G	C	Benign	40695173	40695426	+	ENSG00000051180.17	RAD51	RAD51-201	156	254	GAAGTGGAGCGTAAGCCAGGGGCGTTGGGGGCCGTGCGGGTCGGGCGCGTGCCACGCCCGCGGGGTGAAG	138	208	18	0.712661	GAAGTGGAGCGTAAGCCACGGGCGTTGGGGGCCGTGCGGGTCGGGCGCGTGCCACGCCCGCGGGGTGAAG	0.587663	Benign	-0.124998	5UTR
15:40695330:G:C	ENST00000423169.6	15	40695330	G	C	Benign	40695128	40695426	+	ENSG00000051180.17	RAD51	RAD51-203	201	299	GAAGTGGAGCGTAAGCCAGGGGCGTTGGGGGCCGTGCGGGTCGGGCGCGTGCCACGCCCGCGGGGTGAAG	183	253	18	0.712661	GAAGTGGAGCGTAAGCCACGGGCGTTGGGGGCCGTGCGGGTCGGGCGCGTGCCACGCCCGCGGGGTGAAG	0.587663	Benign	-0.124998	5UTR
15:40695330:G:C	ENST00000525066.5	15	40695330	G	C	Benign	40695186	40695426	+	ENSG00000051180.17	RAD51	RAD51-204	143	241	GAAGTGGAGCGTAAGCCAGGGGCGTTGGGGGCCGTGCGGGTCGGGCGCGTGCCACGCCCGCGGGGTGAAG	125	195	18	0.712661	GAAGTGGAGCGTAAGCCACGGGCGTTGGGGGCCGTGCGGGTCGGGCGCGTGCCACGCCCGCGGGGTGAAG	0.587663	Benign	-0.124998	5UTR
15:40695330:G:C	ENST00000557850.5	15	40695330	G	C	Benign	40695171	40695426	+	ENSG00000051180.17	RAD51	RAD51-210	158	256	GAAGTGGAGCGTAAGCCAGGGGCGTTGGGGGCCGTGCGGGTCGGGCGCGTGCCACGCCCGCGGGGTGAAG	140	210	18	0.712661	GAAGTGGAGCGTAAGCCACGGGCGTTGGGGGCCGTGCGGGTCGGGCGCGTGCCACGCCCGCGGGGTGAAG	0.587663	Benign	-0.124998	5UTR
15:40695330:G:C	ENST00000645673.2	15	40695330	G	C	Benign	40695173	40695426	+	ENSG00000051180.17	RAD51	RAD51-211	156	254	GAAGTGGAGCGTAAGCCAGGGGCGTTGGGGGCCGTGCGGGTCGGGCGCGTGCCACGCCCGCGGGGTGAAG	138	208	18	0.712661	GAAGTGGAGCGTAAGCCACGGGCGTTGGGGGCCGTGCGGGTCGGGCGCGTGCCACGCCCGCGGGGTGAAG	0.587663	Benign	-0.124998	5UTR
15:40695367:G:T	ENST00000267868.8	15	40695367	G	T	Benign	40695173	40695426	+	ENSG00000051180.17	RAD51	RAD51-201	193	254	GGAGCGTAAGCCAGGGGCGTTGGGGGCCGTGCGGGTCGGGCGCGTGCCACGCCCGCGGGGTGAAGTCGGA	143	213	50	0.824762	GGAGCGTAAGCCAGGGGCGTTGGGGGCCGTGCGGGTCGGGCGCGTGCCACTCCCGCGGGGTGAAGTCGGA	0.846941	Benign	0.0221794	5UTR
15:40695367:G:T	ENST00000423169.6	15	40695367	G	T	Benign	40695128	40695426	+	ENSG00000051180.17	RAD51	RAD51-203	238	299	GGAGCGTAAGCCAGGGGCGTTGGGGGCCGTGCGGGTCGGGCGCGTGCCACGCCCGCGGGGTGAAGTCGGA	188	258	50	0.824762	GGAGCGTAAGCCAGGGGCGTTGGGGGCCGTGCGGGTCGGGCGCGTGCCACTCCCGCGGGGTGAAGTCGGA	0.846941	Benign	0.0221794	5UTR
15:40695367:G:T	ENST00000525066.5	15	40695367	G	T	Benign	40695186	40695426	+	ENSG00000051180.17	RAD51	RAD51-204	180	241	GGAGCGTAAGCCAGGGGCGTTGGGGGCCGTGCGGGTCGGGCGCGTGCCACGCCCGCGGGGTGAAGTCGGA	130	200	50	0.824762	GGAGCGTAAGCCAGGGGCGTTGGGGGCCGTGCGGGTCGGGCGCGTGCCACTCCCGCGGGGTGAAGTCGGA	0.846941	Benign	0.0221794	5UTR
15:40695367:G:T	ENST00000557850.5	15	40695367	G	T	Benign	40695171	40695426	+	ENSG00000051180.17	RAD51	RAD51-210	195	256	GGAGCGTAAGCCAGGGGCGTTGGGGGCCGTGCGGGTCGGGCGCGTGCCACGCCCGCGGGGTGAAGTCGGA	145	215	50	0.824762	GGAGCGTAAGCCAGGGGCGTTGGGGGCCGTGCGGGTCGGGCGCGTGCCACTCCCGCGGGGTGAAGTCGGA	0.846941	Benign	0.0221794	5UTR
15:40695367:G:T	ENST00000645673.2	15	40695367	G	T	Benign	40695173	40695426	+	ENSG00000051180.17	RAD51	RAD51-211	193	254	GGAGCGTAAGCCAGGGGCGTTGGGGGCCGTGCGGGTCGGGCGCGTGCCACGCCCGCGGGGTGAAGTCGGA	143	213	50	0.824762	GGAGCGTAAGCCAGGGGCGTTGGGGGCCGTGCGGGTCGGGCGCGTGCCACTCCCGCGGGGTGAAGTCGGA	0.846941	Benign	0.0221794	5UTR
15:41828174:C:T	ENST00000408047.5	15	41828174	C	T	Benign	41828101	41828189	+	ENSG00000243789.11	JMJD7	JMJD7-203	72	242	ATTCCCGGCCGCTGCAAGGGGTGGGAGCTGCCCTGGGGTCAGGTGTGAGCAGTGATTACTGGCATCTGGG	67	137	5	0.730333	ATTCCTGGCCGCTGCAAGGGGTGGGAGCTGCCCTGGGGTCAGGTGTGAGCAGTGATTACTGGCATCTGGG	0.720936	Benign	-0.00939721	5UTR
15:42405033:C:G	ENST00000673750.1	15	42405033	C	G	Benign	42404872	42408325	+	ENSG00000092529.25	CAPN3	CAPN3-229	160	3533	ATTTCGCTCCAGTGTCGAGGGTCAACAGGAATGTTGGGGCGTGGGGCAATCTGGAAGACACAGGGAGCAG	156	226	4	0.729303	ATTTGGCTCCAGTGTCGAGGGTCAACAGGAATGTTGGGGCGTGGGGCAATCTGGAAGACACAGGGAGCAG	0.74466	Benign	0.015357	5UTR
15:42405033:C:G	ENST00000674052.1	15	42405033	C	G	Benign	42404784	42405920	+	ENSG00000092529.25	CAPN3	CAPN3-250	248	1135	ATTTCGCTCCAGTGTCGAGGGTCAACAGGAATGTTGGGGCGTGGGGCAATCTGGAAGACACAGGGAGCAG	244	314	4	0.729303	ATTTGGCTCCAGTGTCGAGGGTCAACAGGAATGTTGGGGCGTGGGGCAATCTGGAAGACACAGGGAGCAG	0.74466	Benign	0.015357	5UTR
15:42405033:C:G	ENST00000674139.1	15	42405033	C	G	Benign	42404808	42408325	+	ENSG00000092529.25	CAPN3	CAPN3-256	224	3597	ATTTCGCTCCAGTGTCGAGGGTCAACAGGAATGTTGGGGCGTGGGGCAATCTGGAAGACACAGGGAGCAG	220	290	4	0.729303	ATTTGGCTCCAGTGTCGAGGGTCAACAGGAATGTTGGGGCGTGGGGCAATCTGGAAGACACAGGGAGCAG	0.74466	Benign	0.015357	5UTR
15:42920783:C:G	ENST00000567840.5	15	42920783	C	G	Benign	42920437	42920810	-	ENSG00000128881.18	TTBK2	TTBK2-207	26	439	AGAATAACGTCGGGTCGGGTCAGCGGGCTCTGCAGTAGTCGCCGCAGCGGCGATGGGAGCGGTGGGGACG	0	70	26	0.854483	AGAATAACGTCGGGTCGGGTCAGCGGCCTCTGCAGTAGTCGCCGCAGCGGCGATGGGAGCGGTGGGGACG	0.794069	Benign	-0.0604143	5UTR
15:45402405:C:T	ENST00000305560.11	15	45402405	C	T	Benign	45402335	45402430	+	ENSG00000171763.20	SPATA5L1	SPATA5L1-201	69	94	CCGGCCTGCGAGCTCGGTGTTCCGCTTTTTGTGGGCCGGGTGGGTTTCCTAATCTGGTTTCGTCTGCCTG	9	79	60	0.737184	CCGGCCTGCGAGCTCGGTGTTCCGCTTTTTGTGGGCCGGGTGGGTTTCCTAATCTGGTTTTGTCTGCCTG	0.709531	Benign	-0.0276529	5UTR
15:45587805:T:C	ENST00000565409.5	15	45587805	T	C	Benign	45587784	45587877	+	ENSG00000104164.12	BLOC1S6	BLOC1S6-209	20	301	GTACGTCATTGGTTATTTGTCATACGGCAGTGGTGGGGGATGGATTTACCAGAAAGATGATCAGCTTATA	12	82	8	0.741869	GTACGTCACTGGTTATTTGTCATACGGCAGTGGTGGGGGATGGATTTACCAGAAAGATGATCAGCTTATA	0.730459	Benign	-0.0114095	5UTR
15:48644805:C:G	ENST00000316623.10	15	48644805	C	G	Benign	48644769	48644951	-	ENSG00000166147.15	FBN1	FBN1-201	280	316	GCTTCAGGGCGCAGCGGCGGCCGCAGACCGAGCCCCGGGCGCGGCAAGAGGCGGCGGGAGCCGGTGGCGG	237	307	43	0.704663	GCTTCAGGGCGCAGCGGCGGCCGCAGACCGAGCCCCGGGCGCGCCAAGAGGCGGCGGGAGCCGGTGGCGG	0.46629	Benign	-0.238373	5UTR
15:48644805:C:G	ENST00000537463.6	15	48644805	C	G	Benign	48644769	48644951	-	ENSG00000166147.15	FBN1	FBN1-202	280	316	GCTTCAGGGCGCAGCGGCGGCCGCAGACCGAGCCCCGGGCGCGGCAAGAGGCGGCGGGAGCCGGTGGCGG	237	307	43	0.704663	GCTTCAGGGCGCAGCGGCGGCCGCAGACCGAGCCCCGGGCGCGCCAAGAGGCGGCGGGAGCCGGTGGCGG	0.46629	Benign	-0.238373	5UTR
15:48644805:C:G	ENST00000560355.1	15	48644805	C	G	Benign	48644769	48644951	-	ENSG00000166147.15	FBN1	FBN1-205	292	328	GCTTCAGGGCGCAGCGGCGGCCGCAGACCGAGCCCCGGGCGCGGCAAGAGGCGGCGGGAGCCGGTGGCGG	249	319	43	0.704663	GCTTCAGGGCGCAGCGGCGGCCGCAGACCGAGCCCCGGGCGCGCCAAGAGGCGGCGGGAGCCGGTGGCGG	0.46629	Benign	-0.238373	5UTR
15:52179923:T:C	ENST00000358784.11	15	52179923	T	C	Benign	52179879	52180002	-	ENSG00000069966.19	GNB5	GNB5-202	78	122	GCGGGGCCGCGGGGCGGTGCTCGGGGCCGGGGACGGCTGCTGGAGCGGCGCCCGCCGCGGCTCAGCGCAT	10	80	68	0.814769	GCGGGGCCGCGGGGCGGTGCTCGGGGCCGGGGACGGCTGCTGGAGCGGCGCCCGCCGCGGCTCAGCGCGT	0.801913	Benign	-0.0128564	5UTR
15:52528789:G:C	ENST00000685760.1	15	52528789	G	C	Benign	52528779	52528881	-	ENSG00000197535.16	MYO5A	MYO5A-213	91	200	AGGTGCGGCCTCCGCACAGGCGGGGGGCGTAGGCGCGCGGGGCCCGCCATGGCTGCGTCGGAGCTCTACA	26	96	65	0.704895	AGGTGCGGCCTCCGCACAGGCGGGGGGCGTAGGCGCGCGGGGCCCGCCATGGCTGCGTCGGAGCTGTACA	0.736711	Benign	0.0318158	5UTR
15:52528789:G:C	ENST00000690693.1	15	52528789	G	C	Benign	52528779	52528881	-	ENSG00000197535.16	MYO5A	MYO5A-237	91	122	AGGTGCGGCCTCCGCACAGGCGGGGGGCGTAGGCGCGCGGGGCCCGCCATGGCTGCGTCGGAGCTCTACA	26	96	65	0.704895	AGGTGCGGCCTCCGCACAGGCGGGGGGCGTAGGCGCGCGGGGCCCGCCATGGCTGCGTCGGAGCTGTACA	0.736711	Benign	0.0318158	5UTR
15:55319235:A:G	ENST00000570059.1	15	55319235	A	G	Benign	55319231	55319251	+	ENSG00000069943.10	PIGB	PIGB-212	3	19	AGGAAGGTGGCGGCCAGGG	0	19	3	0.755729	AGGGAGGTGGCGGCCAGGG	0.902493	Benign	0.146765	5UTR
15:63048874:C:A	ENST00000560615.5	15	63048874	C	A	Benign	63048812	63048921	+	ENSG00000140416.23	TPM1	TPM1-223	61	246	CTGGCGCACCTGGGCCAGCTGGCGGCGGGCTCTGGGGAGGGGCCCGGCCTGTTCTCCTGAGCCTTTGTTT	19	89	42	0.794764	CTGGCGCACCTGGGCCAGCTGGCGGCGGGCTCTGGGGAGGGGACCGGCCTGTTCTCCTGAGCCTTTGTTT	0.863407	Benign	0.0686429	5UTR
15:63048874:C:A	ENST00000651577.1	15	63048874	C	A	Benign	63048825	63049518	+	ENSG00000140416.23	TPM1	TPM1-235	48	925	CTGGCGCACCTGGGCCAGCTGGCGGCGGGCTCTGGGGAGGGGCCCGGCCTGTTCTCCTGAGCCTTTGTTT	6	76	42	0.794764	CTGGCGCACCTGGGCCAGCTGGCGGCGGGCTCTGGGGAGGGGACCGGCCTGTTCTCCTGAGCCTTTGTTT	0.863407	Benign	0.0686429	5UTR
15:64981257:G:A	ENST00000559199.5	15	64981257	G	A	Benign	64980863	64981628	-	ENSG00000090487.11	SPG21	SPG21-209	370	1001	CTCTGTCTCAAAAAAAAAAAAAAAAAAGGAGGAGGGGGAAGAAACAGAGAAGCAGCAGCCCTTTGGAAGA	311	381	59	0.729352	CTCTGTCTCAAAAAAAAAAAAAAAAAAGGAGGAGGGGGAAGAAACAGAGAAGCAGCAGCTCTTTGGAAGA	0.698343	Benign	-0.0310094	5UTR
15:64989853:G:A	ENST00000204566.7	15	64989853	G	A	Benign	64989664	64989915	-	ENSG00000090487.11	SPG21	SPG21-201	61	274	GGGAGTCTCGCGCCAGCTGAGCGGCGGTCGGGCGGGGGGAGCGCGGCGGCCCAAGCTCGCTCGGCCACGC	0	70	61	0.765519	GGGAGTCTCGCGCCAGCTGAGCGGCGGTCGGGCGGGGGGAGCGCGGCGGCCCAAGCTCGCTTGGCCACGC	0.792258	Benign	0.0267392	5UTR
15:66387263:G:C	ENST00000307102.10	15	66387263	G	C	Benign	66386911	66387348	+	ENSG00000169032.11	MAP2K1	MAP2K1-201	351	436	CCCCGGGGCCCGCGGCCCGGACTTGGTCCTGCGCAGCGGGCGCGGGGCAGCGCAGCGGGAGGAAGCGAGA	319	389	32	0.73327	CCCCGGGGCCCGCGGCCCGGACTTGGTCCTGCCCAGCGGGCGCGGGGCAGCGCAGCGGGAGGAAGCGAGA	0.47415	Benign	-0.25912	5UTR
15:66387263:G:C	ENST00000685172.1	15	66387263	G	C	Benign	66386911	66387348	+	ENSG00000169032.11	MAP2K1	MAP2K1-205	351	436	CCCCGGGGCCCGCGGCCCGGACTTGGTCCTGCGCAGCGGGCGCGGGGCAGCGCAGCGGGAGGAAGCGAGA	319	389	32	0.73327	CCCCGGGGCCCGCGGCCCGGACTTGGTCCTGCCCAGCGGGCGCGGGGCAGCGCAGCGGGAGGAAGCGAGA	0.47415	Benign	-0.25912	5UTR
15:66387263:G:C	ENST00000685763.1	15	66387263	G	C	Benign	66386911	66387348	+	ENSG00000169032.11	MAP2K1	MAP2K1-206	351	436	CCCCGGGGCCCGCGGCCCGGACTTGGTCCTGCGCAGCGGGCGCGGGGCAGCGCAGCGGGAGGAAGCGAGA	319	389	32	0.73327	CCCCGGGGCCCGCGGCCCGGACTTGGTCCTGCCCAGCGGGCGCGGGGCAGCGCAGCGGGAGGAAGCGAGA	0.47415	Benign	-0.25912	5UTR
15:66387263:G:C	ENST00000686347.1	15	66387263	G	C	Benign	66386911	66387348	+	ENSG00000169032.11	MAP2K1	MAP2K1-207	351	436	CCCCGGGGCCCGCGGCCCGGACTTGGTCCTGCGCAGCGGGCGCGGGGCAGCGCAGCGGGAGGAAGCGAGA	319	389	32	0.73327	CCCCGGGGCCCGCGGCCCGGACTTGGTCCTGCCCAGCGGGCGCGGGGCAGCGCAGCGGGAGGAAGCGAGA	0.47415	Benign	-0.25912	5UTR
15:66387263:G:C	ENST00000689951.1	15	66387263	G	C	Benign	66386911	66387348	+	ENSG00000169032.11	MAP2K1	MAP2K1-211	351	436	CCCCGGGGCCCGCGGCCCGGACTTGGTCCTGCGCAGCGGGCGCGGGGCAGCGCAGCGGGAGGAAGCGAGA	319	389	32	0.73327	CCCCGGGGCCCGCGGCCCGGACTTGGTCCTGCCCAGCGGGCGCGGGGCAGCGCAGCGGGAGGAAGCGAGA	0.47415	Benign	-0.25912	5UTR
15:66387263:G:C	ENST00000691077.1	15	66387263	G	C	Benign	66386911	66387348	+	ENSG00000169032.11	MAP2K1	MAP2K1-212	351	436	CCCCGGGGCCCGCGGCCCGGACTTGGTCCTGCGCAGCGGGCGCGGGGCAGCGCAGCGGGAGGAAGCGAGA	319	389	32	0.73327	CCCCGGGGCCCGCGGCCCGGACTTGGTCCTGCCCAGCGGGCGCGGGGCAGCGCAGCGGGAGGAAGCGAGA	0.47415	Benign	-0.25912	5UTR
15:66387263:G:C	ENST00000691576.1	15	66387263	G	C	Benign	66386911	66387348	+	ENSG00000169032.11	MAP2K1	MAP2K1-213	351	436	CCCCGGGGCCCGCGGCCCGGACTTGGTCCTGCGCAGCGGGCGCGGGGCAGCGCAGCGGGAGGAAGCGAGA	319	389	32	0.73327	CCCCGGGGCCCGCGGCCCGGACTTGGTCCTGCCCAGCGGGCGCGGGGCAGCGCAGCGGGAGGAAGCGAGA	0.47415	Benign	-0.25912	5UTR
15:66387263:G:C	ENST00000691937.1	15	66387263	G	C	Benign	66386911	66387348	+	ENSG00000169032.11	MAP2K1	MAP2K1-214	351	436	CCCCGGGGCCCGCGGCCCGGACTTGGTCCTGCGCAGCGGGCGCGGGGCAGCGCAGCGGGAGGAAGCGAGA	319	389	32	0.73327	CCCCGGGGCCCGCGGCCCGGACTTGGTCCTGCCCAGCGGGCGCGGGGCAGCGCAGCGGGAGGAAGCGAGA	0.47415	Benign	-0.25912	5UTR
15:66387263:G:C	ENST00000692487.1	15	66387263	G	C	Benign	66386911	66387348	+	ENSG00000169032.11	MAP2K1	MAP2K1-215	351	436	CCCCGGGGCCCGCGGCCCGGACTTGGTCCTGCGCAGCGGGCGCGGGGCAGCGCAGCGGGAGGAAGCGAGA	319	389	32	0.73327	CCCCGGGGCCCGCGGCCCGGACTTGGTCCTGCCCAGCGGGCGCGGGGCAGCGCAGCGGGAGGAAGCGAGA	0.47415	Benign	-0.25912	5UTR
15:66505387:C:T	ENST00000446801.6	15	66505387	C	T	Benign	66505116	66505392	+	ENSG00000174442.12	ZWILCH	ZWILCH-202	270	659	CCGCTCTCACATTGGGGCGGGATGTGGGAGCGGCTGAACTGCGCAGCAGAGGACTTTTATTCTCGTCTCC	201	271	69	0.711513	CCGCTCTCACATTGGGGCGGGATGTGGGAGCGGCTGAACTGCGCAGCAGAGGACTTTTATTCTCGTCTCT	0.718417	Benign	0.00690323	5UTR
15:66505387:C:T	ENST00000535141.6	15	66505387	C	T	Benign	66504958	66505392	+	ENSG00000174442.12	ZWILCH	ZWILCH-203	428	670	CCGCTCTCACATTGGGGCGGGATGTGGGAGCGGCTGAACTGCGCAGCAGAGGACTTTTATTCTCGTCTCC	359	429	69	0.711513	CCGCTCTCACATTGGGGCGGGATGTGGGAGCGGCTGAACTGCGCAGCAGAGGACTTTTATTCTCGTCTCT	0.718417	Benign	0.00690323	5UTR
15:66505387:C:T	ENST00000564179.5	15	66505387	C	T	Benign	66505299	66505392	+	ENSG00000174442.12	ZWILCH	ZWILCH-207	87	329	CCGCTCTCACATTGGGGCGGGATGTGGGAGCGGCTGAACTGCGCAGCAGAGGACTTTTATTCTCGTCTCC	18	88	69	0.711513	CCGCTCTCACATTGGGGCGGGATGTGGGAGCGGCTGAACTGCGCAGCAGAGGACTTTTATTCTCGTCTCT	0.718417	Benign	0.00690323	5UTR
15:66505387:C:T	ENST00000565627.5	15	66505387	C	T	Benign	66505294	66505392	+	ENSG00000174442.12	ZWILCH	ZWILCH-209	92	385	CCGCTCTCACATTGGGGCGGGATGTGGGAGCGGCTGAACTGCGCAGCAGAGGACTTTTATTCTCGTCTCC	23	93	69	0.711513	CCGCTCTCACATTGGGGCGGGATGTGGGAGCGGCTGAACTGCGCAGCAGAGGACTTTTATTCTCGTCTCT	0.718417	Benign	0.00690323	5UTR
15:66505387:C:T	ENST00000613446.4	15	66505387	C	T	Benign	66505082	66505392	+	ENSG00000174442.12	ZWILCH	ZWILCH-214	304	597	CCGCTCTCACATTGGGGCGGGATGTGGGAGCGGCTGAACTGCGCAGCAGAGGACTTTTATTCTCGTCTCC	235	305	69	0.711513	CCGCTCTCACATTGGGGCGGGATGTGGGAGCGGCTGAACTGCGCAGCAGAGGACTTTTATTCTCGTCTCT	0.718417	Benign	0.00690323	5UTR
15:66564757:G:A	ENST00000565875.5	15	66564757	G	A	Benign	66564675	66564840	-	ENSG00000188501.12	LCTL	LCTL-205	205	524	CTGGGACGTCTTCACACACAGTGGGAAGGGGAAAGTGCTTGGGAATGAGACGGCAGATGTAGCCTGTGAC	199	269	6	0.750294	CTGGGATGTCTTCACACACAGTGGGAAGGGGAAAGTGCTTGGGAATGAGACGGCAGATGTAGCCTGTGAC	0.752735	Benign	0.00244123	5UTR
15:66564757:G:A	ENST00000695544.1	15	66564757	G	A	Benign	66564675	66564840	-	ENSG00000188501.12	LCTL	LCTL-206	204	357	CTGGGACGTCTTCACACACAGTGGGAAGGGGAAAGTGCTTGGGAATGAGACGGCAGATGTAGCCTGTGAC	198	268	6	0.750294	CTGGGATGTCTTCACACACAGTGGGAAGGGGAAAGTGCTTGGGAATGAGACGGCAGATGTAGCCTGTGAC	0.752735	Benign	0.00244123	5UTR
15:66702492:C:T	ENST00000288840.10	15	66702492	C	T	Benign	66702235	66703259	+	ENSG00000137834.15	SMAD6	SMAD6-201	256	1023	TTTGTGGAGGGGGGAGGGGGGGCGACCTCGGCAGCCTCGGCGCACGAAGCGTCCGAGGGCAGCGTGGGGC	187	257	69	0.792314	TTTGTGGAGGGGGGAGGGGGGGCGACCTCGGCAGCCTCGGCGCACGAAGCGTCCGAGGGCAGCGTGGGGT	0.796193	Benign	0.00387877	5UTR
15:67138395:T:C	ENST00000558739.1	15	67138395	T	C	Benign	67138234	67138523	+	ENSG00000166949.17	SMAD3	SMAD3-206	160	397	GCTTGCCATCGCAGTGGATTTGCGGAAGAGGGTTCCAGAGTGTGGGGAGAGCGTGCTGGGGAGGGGAGCT	141	211	19	0.777035	GCTTGCCATCGCAGTGGATCTGCGGAAGAGGGTTCCAGAGTGTGGGGAGAGCGTGCTGGGGAGGGGAGCT	0.7156	Benign	-0.0614344	5UTR
15:73368855:G:T	ENST00000261917.4	15	73368855	G	T	Benign	73368270	73368959	-	ENSG00000138622.4	HCN4	HCN4-201	103	688	CGCGGGAGCCCGAGCGCTGCCGGAGGGCGCTTCGGGGGAGGCGGCCGCTGATGTAAGCCCGGCGGGTCGC	58	128	45	0.840675	CGCGGGAGCCCGAGCGCTGCCGGAGGGCGCTTCGGGGGAGGCGGCAGCTGATGTAAGCCCGGCGGGTCGC	0.867719	Benign	0.0270443	5UTR
15:74203033:A:C	ENST00000569936.5	15	74203033	A	C	Benign	74203002	74203093	-	ENSG00000137868.19	STRA6	STRA6-210	59	105	ACTGCAGATGTGGCGGGCAGGGGCTTGGGAGCTCTGGGGCAGGCGCTGAAGGCAGGAGAAGGGCCAGAGA	35	105	24	0.885596	ACTGCAGATGTGGCGGGCAGGGGCGTGGGAGCTCTGGGGCAGGCGCTGAAGGCAGGAGAAGGGCCAGAGA	0.891391	Benign	0.00579458	5UTR
15:74203033:A:C	ENST00000573391.1	15	74203033	A	C	Benign	74203002	74203057	-	ENSG00000137868.19	STRA6	STRA6-215	23	69	CTGCAGATGTGGCGGGCAGGGGCTTGGGAGCTCTGGGGCAGGCGCTGAAGGCAGGAGAAGGGCCAGAGA	0	69	23	0.886402	CTGCAGATGTGGCGGGCAGGGGCGTGGGAGCTCTGGGGCAGGCGCTGAAGGCAGGAGAAGGGCCAGAGA	0.893542	Benign	0.00714028	5UTR
15:74203033:A:C	ENST00000616000.4	15	74203033	A	C	Benign	74203002	74203216	-	ENSG00000137868.19	STRA6	STRA6-222	182	228	ACTGCAGATGTGGCGGGCAGGGGCTTGGGAGCTCTGGGGCAGGCGCTGAAGGCAGGAGAAGGGCCAGAGA	158	228	24	0.885596	ACTGCAGATGTGGCGGGCAGGGGCGTGGGAGCTCTGGGGCAGGCGCTGAAGGCAGGAGAAGGGCCAGAGA	0.891391	Benign	0.00579458	5UTR
15:75347736:G:A	ENST00000564784.5	15	75347736	G	A	Benign	75347618	75348000	+	ENSG00000140398.14	NEIL1	NEIL1-206	117	629	GCTGTAGGGCTAAGGAGAAGATGAGCTTTGGGGGGCCCTGAGGAGGAGGGGAGTCAGGATTAACCGAGGA	84	154	33	0.707757	GCTGTAGGGCTAAGGAGAAGATGAGCTTTGGGGAGCCCTGAGGAGGAGGGGAGTCAGGATTAACCGAGGA	0.649359	Benign	-0.0583979	5UTR
15:75347736:G:A	ENST00000565051.5	15	75347736	G	A	Benign	75347726	75347872	+	ENSG00000140398.14	NEIL1	NEIL1-208	9	235	GGGGCCCTGAGGAGGAGGGGAGTCAGGATTAACCGAGGACAGGGTCGCAGCGGGGGCATGGGGAGGACGG	7	77	2	0.896432	GGAGCCCTGAGGAGGAGGGGAGTCAGGATTAACCGAGGACAGGGTCGCAGCGGGGGCATGGGGAGGACGG	0.8867	Benign	-0.00973201	5UTR
15:75347736:G:A	ENST00000569035.5	15	75347736	G	A	Benign	75347637	75348027	+	ENSG00000140398.14	NEIL1	NEIL1-221	98	411	GCTGTAGGGCTAAGGAGAAGATGAGCTTTGGGGGGCCCTGAGGAGGAGGGGAGTCAGGATTAACCGAGGA	65	135	33	0.707757	GCTGTAGGGCTAAGGAGAAGATGAGCTTTGGGGAGCCCTGAGGAGGAGGGGAGTCAGGATTAACCGAGGA	0.649359	Benign	-0.0583979	5UTR
15:76311388:T:C	ENST00000560726.5	15	76311388	T	C	Pathogenic	76311349	76311467	-	ENSG00000140374.17	ETFA	ETFA-216	78	629	GGCCGAGGTTGCGGCGGAAGCGGAGACCATGTTCCGAGCGGCGGCTCCGGGGCAGCTCCGGCGGGCGAGG	50	120	28	0.761253	GGCCGAGGTTGCGGCGGAAGCGGAGACCGTGTTCCGAGCGGCGGCTCCGGGGCAGCTCCGGCGGGCGAGG	0.684252	Pathogenic	-0.0770007	5UTR
15:76311388:T:C	ENST00000560899.5	15	76311388	T	C	Pathogenic	76311349	76311415	-	ENSG00000140374.17	ETFA	ETFA-218	26	577	CGAGGTTGCGGCGGAAGCGGAGACCATGTTCCGAGCGGCGGCTCCGGGGCAGCTCCGGCGGGCGAGGAAC	1	71	25	0.768126	CGAGGTTGCGGCGGAAGCGGAGACCGTGTTCCGAGCGGCGGCTCCGGGGCAGCTCCGGCGGGCGAGGAAC	0.704913	Pathogenic	-0.0632136	5UTR
15:76883859:A:T	ENST00000563290.6	15	76883859	A	T	Benign	76883817	76883877	-	ENSG00000140386.13	SCAPER	SCAPER-207	59	101	GGGACGCTTTGAGCCGCCCCGAACTAAGCAGGGCGGTCGGGGGAGTCATACTCCATGGGTTTATGTGATA	0	70	59	0.760361	GGGACGCTTTGAGCCGCCCCGAACTAAGCAGGGCGGTCGGGGGAGTCATACTCCATGGGATTATGTGATA	0.779024	Benign	0.0186632	5UTR
15:76883859:A:T	ENST00000564177.1	15	76883859	A	T	Benign	76883811	76883877	-	ENSG00000140386.13	SCAPER	SCAPER-211	68	394	CGGCGGGACGCTTTGAGCCGCCCCGAACTAAGCAGGGCGGTCGGGGGAGTCATACTCCATGGGTTTATGT	5	75	63	0.743422	CGGCGGGACGCTTTGAGCCGCCCCGAACTAAGCAGGGCGGTCGGGGGAGTCATACTCCATGGGATTATGT	0.751814	Benign	0.00839174	5UTR
15:76883859:A:T	ENST00000564590.5	15	76883859	A	T	Benign	76883817	76883877	-	ENSG00000140386.13	SCAPER	SCAPER-212	163	205	CGGCGGGACGCTTTGAGCCGCCCCGAACTAAGCAGGGCGGTCGGGGGAGTCATACTCCATGGGTTTATGT	100	170	63	0.743422	CGGCGGGACGCTTTGAGCCGCCCCGAACTAAGCAGGGCGGTCGGGGGAGTCATACTCCATGGGATTATGT	0.751814	Benign	0.00839174	5UTR
15:76883859:A:T	ENST00000565372.5	15	76883859	A	T	Benign	76883817	76883877	-	ENSG00000140386.13	SCAPER	SCAPER-214	68	110	CGGCGGGACGCTTTGAGCCGCCCCGAACTAAGCAGGGCGGTCGGGGGAGTCATACTCCATGGGTTTATGT	5	75	63	0.743422	CGGCGGGACGCTTTGAGCCGCCCCGAACTAAGCAGGGCGGTCGGGGGAGTCATACTCCATGGGATTATGT	0.751814	Benign	0.00839174	5UTR
15:76883859:A:T	ENST00000565970.5	15	76883859	A	T	Benign	76883817	76883877	-	ENSG00000140386.13	SCAPER	SCAPER-216	104	146	CGCGGGCCGTCTGAATGCCTTGCGGGGACCAGGGGACAAAATGGCGGCGGGGAGTCATACTCCATGGGTT	36	106	68	0.838472	CGCGGGCCGTCTGAATGCCTTGCGGGGACCAGGGGACAAAATGGCGGCGGGGAGTCATACTCCATGGGAT	0.828396	Benign	-0.0100762	5UTR
15:76883859:A:T	ENST00000568382.5	15	76883859	A	T	Benign	76883811	76883877	-	ENSG00000140386.13	SCAPER	SCAPER-219	70	198	CGGCGGGACGCTTTGAGCCGCCCCGAACTAAGCAGGGCGGTCGGGGGAGTCATACTCCATGGGTTTATGT	7	77	63	0.743422	CGGCGGGACGCTTTGAGCCGCCCCGAACTAAGCAGGGCGGTCGGGGGAGTCATACTCCATGGGATTATGT	0.751814	Benign	0.00839174	5UTR
15:77015914:C:T	ENST00000559859.5	15	77015914	C	T	Benign	77015810	77015987	+	ENSG00000140368.13	PSTPIP1	PSTPIP1-212	103	176	GCCCAAAGCTCTGAGCGGGGGACTGGGCGGGATCCTGGAGCCTGCAGCCTCTGGGGACTTGAGCACGGCG	62	132	41	0.714991	GCCCAAAGCTCTGAGCGGGGGACTGGGCGGGATCCTGGAGCTTGCAGCCTCTGGGGACTTGAGCACGGCG	0.75181	Benign	0.0368186	5UTR
15:78131254:A:C	ENST00000258930.8	15	78131254	A	C	Benign	78131215	78131446	-	ENSG00000136425.14	CIB2	CIB2-201	191	230	GCGGGGCTGCCGAGGGCCGCGGGCACGGGGCGCTGGCTCCGGGTCTGGCGGCCGCTGATGGGAGTCGGAG	127	197	64	0.750646	GCGGGGCTGCCGAGGGCCGCGGGCACGGGGCGCTGGCTCCGGGTCTGGCGGCCGCTGATGGGAGGCGGAG	0.754706	Benign	0.00406003	5UTR
15:78131254:A:C	ENST00000539011.5	15	78131254	A	C	Benign	78131164	78131536	-	ENSG00000136425.14	CIB2	CIB2-202	281	414	AGTCGGAGCCCGGGCGGGCGAGCGGCGGCGCGGCGGCCACCATGGGGAACAAGCAGACCATCTTCACCGA	279	349	2	0.720523	AGGCGGAGCCCGGGCGGGCGAGCGGCGGCGCGGCGGCCACCATGGGGAACAAGCAGACCATCTTCACCGA	0.720049	Benign	-0.000473797	5UTR
15:78131254:A:C	ENST00000557846.5	15	78131254	A	C	Benign	78131215	78131434	-	ENSG00000136425.14	CIB2	CIB2-204	179	218	GCGGGGCTGCCGAGGGCCGCGGGCACGGGGCGCTGGCTCCGGGTCTGGCGGCCGCTGATGGGAGTCGGAG	115	185	64	0.750646	GCGGGGCTGCCGAGGGCCGCGGGCACGGGGCGCTGGCTCCGGGTCTGGCGGCCGCTGATGGGAGGCGGAG	0.754706	Benign	0.00406003	5UTR
15:78131254:A:C	ENST00000557917.5	15	78131254	A	C	Benign	78131215	78131272	-	ENSG00000136425.14	CIB2	CIB2-205	17	56	GCGGCCGCTGATGGGAGTCGGAGCCCGGGCGGGCGAGCGGCGGCGCGGCGGCCACC	0	56	17	0.776161	GCGGCCGCTGATGGGAGGCGGAGCCCGGGCGGGCGAGCGGCGGCGCGGCGGCCACC	0.811591	Benign	0.0354303	5UTR
15:78131254:A:C	ENST00000559054.1	15	78131254	A	C	Benign	78131164	78131272	-	ENSG00000136425.14	CIB2	CIB2-206	17	279	AGTCGGAGCCCGGGCGGGCGAGCGGCGGCGCGGCGGCCACCATGGGGAACAAGCAGACCATCTTCACCGA	15	85	2	0.720523	AGGCGGAGCCCGGGCGGGCGAGCGGCGGCGCGGCGGCCACCATGGGGAACAAGCAGACCATCTTCACCGA	0.720049	Benign	-0.000473797	5UTR
15:78131254:A:C	ENST00000560618.5	15	78131254	A	C	Benign	78131164	78131264	-	ENSG00000136425.14	CIB2	CIB2-208	9	142	AGTCGGAGCCCGGGCGGGCGAGCGGCGGCGCGGCGGCCACCATGGGGAACAAGCAGACCATCTTCACCGA	7	77	2	0.720523	AGGCGGAGCCCGGGCGGGCGAGCGGCGGCGCGGCGGCCACCATGGGGAACAAGCAGACCATCTTCACCGA	0.720049	Benign	-0.000473797	5UTR
15:78131324:G:A	ENST00000258930.8	15	78131324	G	A	Benign	78131215	78131446	-	ENSG00000136425.14	CIB2	CIB2-201	121	230	CCAGGCGAGCTGCGGGGCGGGAAGGGTCCGGCCACCGTGGGCCGCTGCCAGCCGCGGGGCTGCCGAGGGC	74	144	47	0.719424	CCAGGCGAGCTGCGGGGCGGGAAGGGTCCGGCCACCGTGGGCCGCTGTCAGCCGCGGGGCTGCCGAGGGC	0.75369	Benign	0.0342658	5UTR
15:78131324:G:A	ENST00000539011.5	15	78131324	G	A	Benign	78131164	78131536	-	ENSG00000136425.14	CIB2	CIB2-202	211	414	CCAGGCGAGCTGCGGGGCGGGAAGGGTCCGGCCACCGTGGGCCGCTGCCAGCCGCGGGGCTGCCGAGGGC	164	234	47	0.719424	CCAGGCGAGCTGCGGGGCGGGAAGGGTCCGGCCACCGTGGGCCGCTGTCAGCCGCGGGGCTGCCGAGGGC	0.75369	Benign	0.0342658	5UTR
15:78131324:G:A	ENST00000557846.5	15	78131324	G	A	Benign	78131215	78131434	-	ENSG00000136425.14	CIB2	CIB2-204	109	218	CCAGGCGAGCTGCGGGGCGGGAAGGGTCCGGCCACCGTGGGCCGCTGCCAGCCGCGGGGCTGCCGAGGGC	62	132	47	0.719424	CCAGGCGAGCTGCGGGGCGGGAAGGGTCCGGCCACCGTGGGCCGCTGTCAGCCGCGGGGCTGCCGAGGGC	0.75369	Benign	0.0342658	5UTR
15:78618919:T:C	ENST00000559080.1	15	78618919	T	C	Benign	78618796	78619279	-	ENSG00000080644.16	CHRNA3	CHRNA3-205	359	482	TGTTTCTGCTGGGCTGGGTGGGGGAGGTTAAGTAACGATTTCCCCAGGGACTGACAGGGCTGCTTCCCAC	291	361	68	0.801282	TGTTTCTGCTGGGCTGGGTGGGGGAGGTTAAGTAACGATTTCCCCAGGGACTGACAGGGCTGCTTCCCGC	0.805362	Benign	0.00408047	5UTR
15:80152846:G:C	ENST00000407106.5	15	80152846	G	C	Benign	80152779	80152906	+	ENSG00000103876.14	FAH	FAH-202	66	155	GGCGGGGCTCTGGAAGGGCGGGCGAGACTGTGGAGGACCTGGAGCTGGCGGGGGTCAGGGTAGGGGGGAG	3	73	63	0.914563	GGCGGGGCTCTGGAAGGGCGGGCGAGACTGTGGAGGACCTGGAGCTGGCGGGGGTCAGGGTAGCGGGGAG	0.910733	Benign	-0.00382996	5UTR
15:80152846:G:C	ENST00000558767.6	15	80152846	G	C	Benign	80152793	80153055	+	ENSG00000103876.14	FAH	FAH-208	52	261	GGTAGGGGGGAGGGGCAGGGCTCGGGGTTCGGGGGCGGGGTGTTCACGGTGAGACCAAAAGTCAGGTAGG	47	117	5	0.913948	GGTAGCGGGGAGGGGCAGGGCTCGGGGTTCGGGGGCGGGGTGTTCACGGTGAGACCAAAAGTCAGGTAGG	0.911688	Benign	-0.00225973	5UTR
15:80152950:G:C	ENST00000558767.6	15	80152950	G	C	Benign	80152793	80153055	+	ENSG00000103876.14	FAH	FAH-208	156	261	AGCCTCCGGGGTCCCTGCTGTGTCACCCGGACAGGCCGTGGGGGCGGGCAGGGGGGCGGGGCCGGGCCTG	117	187	39	0.823535	AGCCTCCGGGGTCCCTGCTGTGTCACCCGGACAGGCCGTCGGGGCGGGCAGGGGGGCGGGGCCGGGCCTG	0.744617	Benign	-0.0789181	5UTR
15:80153021:C:T	ENST00000558767.6	15	80153021	C	T	Benign	80152793	80153055	+	ENSG00000103876.14	FAH	FAH-208	227	261	GGGCGGGCAGGGGGGCGGGGCCGGGCCTGACCACAGCGGCCGAGTTCAGTCCTGCTCTCCGCACGCCACC	158	228	69	0.715445	GGGCGGGCAGGGGGGCGGGGCCGGGCCTGACCACAGCGGCCGAGTTCAGTCCTGCTCTCCGCACGCCACT	0.72101	Benign	0.00556552	5UTR
15:89247649:T:C	ENST00000696717.1	15	89247649	T	C	Pathogenic	89247628	89247727	+	ENSG00000140525.20	FANCI	FANCI-222	85	358	GGTTGAGCGGGCTTTTTGGAAGTTTGTGGCGGAGGTGAGGCCGAGTTCTGTGATATGAGCAACAATGGAC	20	90	65	0.736728	GGTTGAGCGGGCTTTTTGGAAGTTTGTGGCGGAGGTGAGGCCGAGTTCTGTGATATGAGCAACAACGGAC	0.693007	Pathogenic	-0.0437213	5UTR
15:90234035:G:A	ENST00000612800.1	15	90234035	G	A	Benign	90233885	90234048	-	ENSG00000185043.13	CIB1	CIB1-202	12	162	CTGGCAGCTTTTAGGAGGGGGCGGGCCCGGGGGTGGTGGCCCCAGGAGCGGTTGCCGCGGGGACCGGGCA	12	82	0	0.909949	TTGGCAGCTTTTAGGAGGGGGCGGGCCCGGGGGTGGTGGCCCCAGGAGCGGTTGCCGCGGGGACCGGGCA	0.911199	Benign	0.00125062	5UTR
15:91022520:T:G	ENST00000333371.8	15	91022520	T	G	Benign	91022249	91022595	-	ENSG00000184056.15	VPS33B	VPS33B-201	74	345	ACGCTGCGGAGTCTCTGCGGGGTGTAGACCGGAATCCTGCTGACGGGCAGAGTGGATCAGGGAGGGAGGG	42	112	32	0.70964	ACGCTGCGGAGTCTCTGCGGGGTGTAGACCGGCATCCTGCTGACGGGCAGAGTGGATCAGGGAGGGAGGG	0.681348	Benign	-0.0282922	5UTR
15:91022520:T:G	ENST00000535906.1	15	91022520	T	G	Benign	91022249	91022597	-	ENSG00000184056.15	VPS33B	VPS33B-202	76	347	ACGCTGCGGAGTCTCTGCGGGGTGTAGACCGGAATCCTGCTGACGGGCAGAGTGGATCAGGGAGGGAGGG	44	114	32	0.70964	ACGCTGCGGAGTCTCTGCGGGGTGTAGACCGGCATCCTGCTGACGGGCAGAGTGGATCAGGGAGGGAGGG	0.681348	Benign	-0.0282922	5UTR
15:91022520:T:G	ENST00000643536.1	15	91022520	T	G	Benign	91022249	91022567	-	ENSG00000284946.1	ENSG00000284946	ENST00000643536	46	317	ACGCTGCGGAGTCTCTGCGGGGTGTAGACCGGAATCCTGCTGACGGGCAGAGTGGATCAGGGAGGGAGGG	14	84	32	0.70964	ACGCTGCGGAGTCTCTGCGGGGTGTAGACCGGCATCCTGCTGACGGGCAGAGTGGATCAGGGAGGGAGGG	0.681348	Benign	-0.0282922	5UTR
15:96331144:C:T	ENST00000394166.8	15	96331144	C	T	Benign	96330699	96332106	+	ENSG00000185551.15	NR2F2	NR2F2-201	444	1406	CGGCGGCGGCAGCAGCGGCAGCAGCGACTTCAGCGGCGGCGGCGGCGCTAGACGCAGCGGCTCCGGGCCC	375	445	69	0.770254	CGGCGGCGGCAGCAGCGGCAGCAGCGACTTCAGCGGCGGCGGCGGCGCTAGACGCAGCGGCTCCGGGCCT	0.75578	Benign	-0.0144743	5UTR
16:1351844:C:G	ENST00000007390.3	16	1351844	C	G	Benign	1351804	1351879	-	ENSG00000007520.4	TSR3	TSR3-201	34	74	CGCACAGCCCATTGGGAGGCCGAGGGGCGCGGCCGTGGGGTGGGGAGTCCCCGGCACCCCAGGTCCGCGC	3	73	31	0.779061	CGCACAGCCCATTGGGAGGCCGAGGGGCGCGCCCGTGGGGTGGGGAGTCCCCGGCACCCCAGGTCCGCGC	0.627129	Benign	-0.151931	5UTR
16:1771330:G:A	ENST00000563498.1	16	1771330	G	A	Benign	1771279	1771562	-	ENSG00000103024.8	NME3	NME3-204	231	357	CCTGGCCGTGAAGCCGGACGGCGTGCAGCGGCGGCTGGTGGGCGAGATTGTGCGGCGCTTCGAGAGGAAG	179	249	52	0.757149	CCTGGCCGTGAAGCCGGACGGCGTGCAGCGGCGGCTGGTGGGCGAGATTGTGTGGCGCTTCGAGAGGAAG	0.744986	Benign	-0.0121631	5UTR
16:18801208:T:G	ENST00000546206.6	16	18801208	T	G	Benign	18801198	18801425	-	ENSG00000170540.15	ARL6IP1	ARL6IP1-202	216	277	CCCTTACCTTTCCTGGGGACGGTGCGCGACGGGGCGAGGAGGGCGCGTGATTCATCACCGCGAGCTGCAG	163	233	53	0.735091	CCCTTACCTTTCCTGGGGACGGTGCGCGACGGGGCGAGGAGGGCGCGTGATTCCTCACCGCGAGCTGCAG	0.617972	Benign	-0.117118	5UTR
16:18926008:T:C	ENST00000532700.6	16	18926008	T	C	Benign	18925949	18926159	-	ENSG00000157106.18	SMG1	SMG1-202	150	253	AGCCCCGGGGTCTCGGCTGAGCAGCGGCGGCGGCGGCGGCGGCACCAAGTATCCGCGGAGCTGGAATGAC	128	198	22	0.815335	AGCCCCGGGGTCTCGGCTGAGCGGCGGCGGCGGCGGCGGCGGCACCAAGTATCCGCGGAGCTGGAATGAC	0.840974	Benign	0.0256395	5UTR
16:19885536:T:A	ENST00000569847.1	16	19885536	T	A	Benign	19885202	19885728	-	ENSG00000167191.12	GPRC5B	GPRC5B-210	191	526	TGGGTGATGTGTGCGGTAGGGGTGGTGGCGATCCTGCGTAGGGACCCACGTGAGGGGTGCACCGACTGGA	127	197	64	0.796803	TGGGTGATGTGTGCGGTAGGGGTGGTGGCGATCCTGCGTAGGGACCCACGTGAGGGGTGCACCGTCTGGA	0.792933	Benign	-0.00386965	5UTR
16:2048047:C:G	ENST00000219476.9	16	2048047	C	G	Benign	2047984	2048066	+	ENSG00000103197.18	TSC2	TSC2-201	62	110	GGGGTGCGCCTTTCTCCGCGTCGGGGCGGCCCGGAGCGCGGTGGCGCGGCGCGGGAGGGGTTTTCTGGTG	26	96	36	0.81575	GGGGTGCGCCTTTCTCCGCGTCGGGGCGGCCCGGAGGGCGGTGGCGCGGCGCGGGAGGGGTTTTCTGGTG	0.895477	Benign	0.0797274	5UTR
16:2048047:C:G	ENST00000350773.9	16	2048047	C	G	Benign	2048019	2048066	+	ENSG00000103197.18	TSC2	TSC2-202	27	75	TCCGCGTCGGGGCGGCCCGGAGCGCGGTGGCGCGGCGCGGGAGGGGTTTTCTGGTGCGTCCTGGTCCACC	5	75	22	0.787575	TCCGCGTCGGGGCGGCCCGGAGGGCGGTGGCGCGGCGCGGGAGGGGTTTTCTGGTGCGTCCTGGTCCACC	0.89248	Benign	0.104905	5UTR
16:2048047:C:G	ENST00000401874.7	16	2048047	C	G	Benign	2047988	2048066	+	ENSG00000103197.18	TSC2	TSC2-204	58	106	GGGGTGCGCCTTTCTCCGCGTCGGGGCGGCCCGGAGCGCGGTGGCGCGGCGCGGGAGGGGTTTTCTGGTG	22	92	36	0.81575	GGGGTGCGCCTTTCTCCGCGTCGGGGCGGCCCGGAGGGCGGTGGCGCGGCGCGGGAGGGGTTTTCTGGTG	0.895477	Benign	0.0797274	5UTR
16:2048047:C:G	ENST00000439117.6	16	2048047	C	G	Benign	2048032	2048066	+	ENSG00000103197.18	TSC2	TSC2-206	14	62	GGGGCGGCCCGGAGCGCGGTGGCGCGGCGCGGGAGGGGTTTTCTGGTGCGTCCTGGTCCACC	0	62	14	0.836023	GGGGCGGCCCGGAGGGCGGTGGCGCGGCGCGGGAGGGGTTTTCTGGTGCGTCCTGGTCCACC	0.899711	Benign	0.0636879	5UTR
16:2048047:C:G	ENST00000439673.6	16	2048047	C	G	Benign	2048013	2048066	+	ENSG00000103197.18	TSC2	TSC2-207	33	81	TCCGCGTCGGGGCGGCCCGGAGCGCGGTGGCGCGGCGCGGGAGGGGTTTTCTGGTGCGTCCTGGTCCACC	11	81	22	0.787575	TCCGCGTCGGGGCGGCCCGGAGGGCGGTGGCGCGGCGCGGGAGGGGTTTTCTGGTGCGTCCTGGTCCACC	0.89248	Benign	0.104905	5UTR
16:2048047:C:G	ENST00000642206.1	16	2048047	C	G	Benign	2048023	2048066	+	ENSG00000103197.18	TSC2	TSC2-227	23	71	TCCGCGTCGGGGCGGCCCGGAGCGCGGTGGCGCGGCGCGGGAGGGGTTTTCTGGTGCGTCCTGGTCCACC	1	71	22	0.787575	TCCGCGTCGGGGCGGCCCGGAGGGCGGTGGCGCGGCGCGGGAGGGGTTTTCTGGTGCGTCCTGGTCCACC	0.89248	Benign	0.104905	5UTR
16:2048047:C:G	ENST00000642561.1	16	2048047	C	G	Benign	2048042	2048066	+	ENSG00000103197.18	TSC2	TSC2-229	4	52	GGAGCGCGGTGGCGCGGCGCGGGAGGGGTTTTCTGGTGCGTCCTGGTCCACC	0	52	4	0.777134	GGAGGGCGGTGGCGCGGCGCGGGAGGGGTTTTCTGGTGCGTCCTGGTCCACC	0.883656	Benign	0.106522	5UTR
16:2048047:C:G	ENST00000642797.1	16	2048047	C	G	Benign	2048040	2048066	+	ENSG00000103197.18	TSC2	TSC2-232	6	54	CCGGAGCGCGGTGGCGCGGCGCGGGAGGGGTTTTCTGGTGCGTCCTGGTCCACC	0	54	6	0.75014	CCGGAGGGCGGTGGCGCGGCGCGGGAGGGGTTTTCTGGTGCGTCCTGGTCCACC	0.871192	Benign	0.121051	5UTR
16:2048047:C:G	ENST00000642936.1	16	2048047	C	G	Benign	2047985	2048066	+	ENSG00000103197.18	TSC2	TSC2-234	61	109	GGGGTGCGCCTTTCTCCGCGTCGGGGCGGCCCGGAGCGCGGTGGCGCGGCGCGGGAGGGGTTTTCTGGTG	25	95	36	0.81575	GGGGTGCGCCTTTCTCCGCGTCGGGGCGGCCCGGAGGGCGGTGGCGCGGCGCGGGAGGGGTTTTCTGGTG	0.895477	Benign	0.0797274	5UTR
16:2048047:C:G	ENST00000643088.1	16	2048047	C	G	Benign	2047976	2048066	+	ENSG00000103197.18	TSC2	TSC2-235	70	118	GGGGTGCGCCTTTCTCCGCGTCGGGGCGGCCCGGAGCGCGGTGGCGCGGCGCGGGAGGGGTTTTCTGGTG	34	104	36	0.81575	GGGGTGCGCCTTTCTCCGCGTCGGGGCGGCCCGGAGGGCGGTGGCGCGGCGCGGGAGGGGTTTTCTGGTG	0.895477	Benign	0.0797274	5UTR
16:2048047:C:G	ENST00000643298.1	16	2048047	C	G	Benign	2048011	2048066	+	ENSG00000103197.18	TSC2	TSC2-239	35	83	GGGTGCGCCTTTCTCCGCGTCGGGGCGGCCCGGAGCGCGGTGGCGCGGCGCGGGAGGGGTTTTCTGGTGC	0	70	35	0.790816	GGGTGCGCCTTTCTCCGCGTCGGGGCGGCCCGGAGGGCGGTGGCGCGGCGCGGGAGGGGTTTTCTGGTGC	0.892164	Benign	0.101348	5UTR
16:2048047:C:G	ENST00000643745.1	16	2048047	C	G	Benign	2047984	2048066	+	ENSG00000103197.18	TSC2	TSC2-242	62	110	GGGGTGCGCCTTTCTCCGCGTCGGGGCGGCCCGGAGCGCGGTGGCGCGGCGCGGGAGGGGTTTTCTGGTG	26	96	36	0.81575	GGGGTGCGCCTTTCTCCGCGTCGGGGCGGCCCGGAGGGCGGTGGCGCGGCGCGGGAGGGGTTTTCTGGTG	0.895477	Benign	0.0797274	5UTR
16:2048047:C:G	ENST00000643946.1	16	2048047	C	G	Benign	2047976	2048066	+	ENSG00000103197.18	TSC2	TSC2-243	70	118	GGGGTGCGCCTTTCTCCGCGTCGGGGCGGCCCGGAGCGCGGTGGCGCGGCGCGGGAGGGGTTTTCTGGTG	34	104	36	0.81575	GGGGTGCGCCTTTCTCCGCGTCGGGGCGGCCCGGAGGGCGGTGGCGCGGCGCGGGAGGGGTTTTCTGGTG	0.895477	Benign	0.0797274	5UTR
16:2048047:C:G	ENST00000644043.1	16	2048047	C	G	Benign	2048040	2048066	+	ENSG00000103197.18	TSC2	TSC2-244	6	54	CCGGAGCGCGGTGGCGCGGCGCGGGAGGGGTTTTCTGGTGCGTCCTGGTCCACC	0	54	6	0.75014	CCGGAGGGCGGTGGCGCGGCGCGGGAGGGGTTTTCTGGTGCGTCCTGGTCCACC	0.871192	Benign	0.121051	5UTR
16:2048047:C:G	ENST00000644135.1	16	2048047	C	G	Benign	2047982	2048066	+	ENSG00000103197.18	TSC2	TSC2-245	64	112	GGGGTGCGCCTTTCTCCGCGTCGGGGCGGCCCGGAGCGCGGTGGCGCGGCGCGGGAGGGGTTTTCTGGTG	28	98	36	0.81575	GGGGTGCGCCTTTCTCCGCGTCGGGGCGGCCCGGAGGGCGGTGGCGCGGCGCGGGAGGGGTTTTCTGGTG	0.895477	Benign	0.0797274	5UTR
16:2048047:C:G	ENST00000644329.1	16	2048047	C	G	Benign	2048032	2048066	+	ENSG00000103197.18	TSC2	TSC2-248	14	62	GGGGCGGCCCGGAGCGCGGTGGCGCGGCGCGGGAGGGGTTTTCTGGTGCGTCCTGGTCCACC	0	62	14	0.836023	GGGGCGGCCCGGAGGGCGGTGGCGCGGCGCGGGAGGGGTTTTCTGGTGCGTCCTGGTCCACC	0.899711	Benign	0.0636879	5UTR
16:2048047:C:G	ENST00000644335.1	16	2048047	C	G	Benign	2047994	2048066	+	ENSG00000103197.18	TSC2	TSC2-249	52	100	GGGGTGCGCCTTTCTCCGCGTCGGGGCGGCCCGGAGCGCGGTGGCGCGGCGCGGGAGGGGTTTTCTGGTG	16	86	36	0.81575	GGGGTGCGCCTTTCTCCGCGTCGGGGCGGCCCGGAGGGCGGTGGCGCGGCGCGGGAGGGGTTTTCTGGTG	0.895477	Benign	0.0797274	5UTR
16:2048047:C:G	ENST00000646388.1	16	2048047	C	G	Benign	2048008	2048066	+	ENSG00000103197.18	TSC2	TSC2-260	38	86	GGGGTGCGCCTTTCTCCGCGTCGGGGCGGCCCGGAGCGCGGTGGCGCGGCGCGGGAGGGGTTTTCTGGTG	2	72	36	0.81575	GGGGTGCGCCTTTCTCCGCGTCGGGGCGGCCCGGAGGGCGGTGGCGCGGCGCGGGAGGGGTTTTCTGGTG	0.895477	Benign	0.0797274	5UTR
16:2340595:G:T	ENST00000301732.10	16	2340595	G	T	Benign	2340572	2340729	-	ENSG00000167972.14	ABCA3	ABCA3-201	133	694	CTGCGAGGCTGGAGCGGAGCCCGGGTGGCCGAGGGAGGGGACCCCGCGAGAGGGCCGCGCGCCGGCCGCC	64	134	69	0.72587	CTGCGAGGCTGGAGCGGAGCCCGGGTGGCCGAGGGAGGGGACCCCGCGAGAGGGCCGCGCGCCGGCCGCA	0.73374	Benign	0.00786972	5UTR
16:2340595:G:T	ENST00000382381.7	16	2340595	G	T	Benign	2340572	2340747	-	ENSG00000167972.14	ABCA3	ABCA3-202	151	712	CTGCGAGGCTGGAGCGGAGCCCGGGTGGCCGAGGGAGGGGACCCCGCGAGAGGGCCGCGCGCCGGCCGCC	82	152	69	0.72587	CTGCGAGGCTGGAGCGGAGCCCGGGTGGCCGAGGGAGGGGACCCCGCGAGAGGGCCGCGCGCCGGCCGCA	0.73374	Benign	0.00786972	5UTR
16:23641516:C:G	ENST00000563188.5	16	23641516	C	G	Benign	23641512	23641543	+	ENSG00000166847.10	DCTN5	DCTN5-202	3	30	ATCCGGGGCTGAGGGAAGGAGGCGGCGGCC	0	30	3	0.917168	ATCGGGGGCTGAGGGAAGGAGGCGGCGGCC	0.919889	Benign	0.00272048	5UTR
16:23641516:C:G	ENST00000568589.5	16	23641516	C	G	Benign	23641510	23641543	+	ENSG00000166847.10	DCTN5	DCTN5-208	5	32	GGATCCGGGGCTGAGGGAAGGAGGCGGCGGCC	0	32	5	0.91632	GGATCGGGGGCTGAGGGAAGGAGGCGGCGGCC	0.920265	Benign	0.00394535	5UTR
16:281777:G:A	ENST00000414650.1	16	281777	G	A	Benign	281745	281926	+	ENSG00000242173.10	ARHGDIG	ARHGDIG-202	110	330	TGGGGAAGGGACCAGTCCTCCTGGCTGACAAGGAGGGTGGGCCGCCGGCAGTGGACGAGGTGTTGGATGA	64	134	46	0.747823	TGGGGAAGGGACCAGTCCTCCTGGCTGACAAGGAGGGTGGGCCGCCAGCAGTGGACGAGGTGTTGGATGA	0.708271	Benign	-0.0395517	5UTR
16:28491935:C:T	ENST00000357806.11	16	28491935	C	T	Benign	28491759	28491984	-	ENSG00000188603.22	CLN3	CLN3-203	48	224	ACGATGGGTGGGGCGTGGTGGGTCGTAGGGCGCTCGAGATGGAGCCCCCAGCTTCCTTGATGGATCGCGG	8	78	40	0.803153	ACGATGGGTGGGGCGTGGTGGGTCGTAGGGCGCTCGAGATAGAGCCCCCAGCTTCCTTGATGGATCGCGG	0.740531	Benign	-0.0626224	5UTR
16:28491935:C:T	ENST00000357857.14	16	28491935	C	T	Benign	28491713	28492006	-	ENSG00000188603.22	CLN3	CLN3-204	70	329	ACGATGGGTGGGGCGTGGTGGGTCGTAGGGCGCTCGAGATGGAGCCCCCAGCTTCCTTGATGGATCGCGG	30	100	40	0.803153	ACGATGGGTGGGGCGTGGTGGGTCGTAGGGCGCTCGAGATAGAGCCCCCAGCTTCCTTGATGGATCGCGG	0.740531	Benign	-0.0626224	5UTR
16:28491935:C:T	ENST00000359984.12	16	28491935	C	T	Benign	28491759	28492075	-	ENSG00000188603.22	CLN3	CLN3-205	139	315	ACGATGGGTGGGGCGTGGTGGGTCGTAGGGCGCTCGAGATGGAGCCCCCAGCTTCCTTGATGGATCGCGG	99	169	40	0.803153	ACGATGGGTGGGGCGTGGTGGGTCGTAGGGCGCTCGAGATAGAGCCCCCAGCTTCCTTGATGGATCGCGG	0.740531	Benign	-0.0626224	5UTR
16:28491935:C:T	ENST00000395653.9	16	28491935	C	T	Benign	28491713	28492024	-	ENSG00000188603.22	CLN3	CLN3-207	88	347	ACGATGGGTGGGGCGTGGTGGGTCGTAGGGCGCTCGAGATGGAGCCCCCAGCTTCCTTGATGGATCGCGG	48	118	40	0.803153	ACGATGGGTGGGGCGTGGTGGGTCGTAGGGCGCTCGAGATAGAGCCCCCAGCTTCCTTGATGGATCGCGG	0.740531	Benign	-0.0626224	5UTR
16:28491935:C:T	ENST00000568224.4	16	28491935	C	T	Benign	28491713	28492013	-	ENSG00000261832.6	ENSG00000261832	ENST00000568224	77	336	ACGATGGGTGGGGCGTGGTGGGTCGTAGGGCGCTCGAGATGGAGCCCCCAGCTTCCTTGATGGATCGCGG	37	107	40	0.803153	ACGATGGGTGGGGCGTGGTGGGTCGTAGGGCGCTCGAGATAGAGCCCCCAGCTTCCTTGATGGATCGCGG	0.740531	Benign	-0.0626224	5UTR
16:28491935:C:T	ENST00000568443.2	16	28491935	C	T	Benign	28491759	28492043	-	ENSG00000188603.22	CLN3	CLN3-232	107	283	ACGATGGGTGGGGCGTGGTGGGTCGTAGGGCGCTCGAGATGGAGCCCCCAGCTTCCTTGATGGATCGCGG	67	137	40	0.803153	ACGATGGGTGGGGCGTGGTGGGTCGTAGGGCGCTCGAGATAGAGCCCCCAGCTTCCTTGATGGATCGCGG	0.740531	Benign	-0.0626224	5UTR
16:28491935:C:T	ENST00000568497.6	16	28491935	C	T	Benign	28491713	28491997	-	ENSG00000188603.22	CLN3	CLN3-235	61	672	ACGATGGGTGGGGCGTGGTGGGTCGTAGGGCGCTCGAGATGGAGCCCCCAGCTTCCTTGATGGATCGCGG	21	91	40	0.803153	ACGATGGGTGGGGCGTGGTGGGTCGTAGGGCGCTCGAGATAGAGCCCCCAGCTTCCTTGATGGATCGCGG	0.740531	Benign	-0.0626224	5UTR
16:28491935:C:T	ENST00000628023.3	16	28491935	C	T	Benign	28491759	28492037	-	ENSG00000188603.22	CLN3	CLN3-239	101	277	ACGATGGGTGGGGCGTGGTGGGTCGTAGGGCGCTCGAGATGGAGCCCCCAGCTTCCTTGATGGATCGCGG	61	131	40	0.803153	ACGATGGGTGGGGCGTGGTGGGTCGTAGGGCGCTCGAGATAGAGCCCCCAGCTTCCTTGATGGATCGCGG	0.740531	Benign	-0.0626224	5UTR
16:28491935:C:T	ENST00000635973.1	16	28491935	C	T	Benign	28491759	28492037	-	ENSG00000188603.22	CLN3	CLN3-242	101	277	ACGATGGGTGGGGCGTGGTGGGTCGTAGGGCGCTCGAGATGGAGCCCCCAGCTTCCTTGATGGATCGCGG	61	131	40	0.803153	ACGATGGGTGGGGCGTGGTGGGTCGTAGGGCGCTCGAGATAGAGCCCCCAGCTTCCTTGATGGATCGCGG	0.740531	Benign	-0.0626224	5UTR
16:28491935:C:T	ENST00000636172.1	16	28491935	C	T	Benign	28491759	28492059	-	ENSG00000188603.22	CLN3	CLN3-244	123	299	ACGATGGGTGGGGCGTGGTGGGTCGTAGGGCGCTCGAGATGGAGCCCCCAGCTTCCTTGATGGATCGCGG	83	153	40	0.803153	ACGATGGGTGGGGCGTGGTGGGTCGTAGGGCGCTCGAGATAGAGCCCCCAGCTTCCTTGATGGATCGCGG	0.740531	Benign	-0.0626224	5UTR
16:28491935:C:T	ENST00000637578.1	16	28491935	C	T	Benign	28491713	28492024	-	ENSG00000188603.22	CLN3	CLN3-258	88	347	ACGATGGGTGGGGCGTGGTGGGTCGTAGGGCGCTCGAGATGGAGCCCCCAGCTTCCTTGATGGATCGCGG	48	118	40	0.803153	ACGATGGGTGGGGCGTGGTGGGTCGTAGGGCGCTCGAGATAGAGCCCCCAGCTTCCTTGATGGATCGCGG	0.740531	Benign	-0.0626224	5UTR
16:29790757:G:A	ENST00000160827.9	16	29790757	G	A	Benign	29790750	29790760	+	ENSG00000079616.14	KIF22	KIF22-201	6	9	GGGAGTGGA	0	9	6	0.897885	GGGAGTAGA	0.491895	Benign	-0.40599	5UTR
16:29790757:G:A	ENST00000569382.3	16	29790757	G	A	Benign	29790740	29790760	+	ENSG00000079616.14	KIF22	KIF22-208	16	19	GGCCCAAGGAGGGAGTGGA	0	19	16	0.824786	GGCCCAAGGAGGGAGTAGA	0.526967	Benign	-0.297819	5UTR
16:29790757:G:A	ENST00000569636.7	16	29790757	G	A	Benign	29790750	29790760	+	ENSG00000079616.14	KIF22	KIF22-209	6	9	GGGAGTGGA	0	9	6	0.897885	GGGAGTAGA	0.491895	Benign	-0.40599	5UTR
16:29790757:G:A	ENST00000685401.1	16	29790757	G	A	Benign	29790739	29790760	+	ENSG00000079616.14	KIF22	KIF22-211	17	20	GGGCCCAAGGAGGGAGTGGA	0	20	17	0.834917	GGGCCCAAGGAGGGAGTAGA	0.542379	Benign	-0.292538	5UTR
16:29790757:G:A	ENST00000685526.1	16	29790757	G	A	Benign	29790730	29790760	+	ENSG00000079616.14	KIF22	KIF22-212	26	29	GGGAGAGGCGGGCCCAAGGAGGGAGTGGA	0	29	26	0.905346	GGGAGAGGCGGGCCCAAGGAGGGAGTAGA	0.878933	Benign	-0.0264127	5UTR
16:29790757:G:A	ENST00000689089.1	16	29790757	G	A	Benign	29790728	29790760	+	ENSG00000079616.14	KIF22	KIF22-218	28	31	ATGGGAGAGGCGGGCCCAAGGAGGGAGTGGA	0	31	28	0.914649	ATGGGAGAGGCGGGCCCAAGGAGGGAGTAGA	0.90082	Benign	-0.0138282	5UTR
16:29790757:G:A	ENST00000689172.1	16	29790757	G	A	Benign	29790742	29790760	+	ENSG00000079616.14	KIF22	KIF22-220	14	17	CCCAAGGAGGGAGTGGA	0	17	14	0.856058	CCCAAGGAGGGAGTAGA	0.659081	Benign	-0.196977	5UTR
16:29790757:G:A	ENST00000689660.1	16	29790757	G	A	Benign	29790740	29790760	+	ENSG00000079616.14	KIF22	KIF22-223	16	19	GGCCCAAGGAGGGAGTGGA	0	19	16	0.824786	GGCCCAAGGAGGGAGTAGA	0.526967	Benign	-0.297819	5UTR
16:29790757:G:A	ENST00000690258.1	16	29790757	G	A	Benign	29790726	29790830	+	ENSG00000079616.14	KIF22	KIF22-225	30	286	GCGGGCCCAAGGAGGGAGTGGAATGGCCGCGGGCGGCTCGACGCAGCAGAGGCGACGCGAGATGGCGGCA	11	81	19	0.769576	GCGGGCCCAAGGAGGGAGTAGAATGGCCGCGGGCGGCTCGACGCAGCAGAGGCGACGCGAGATGGCGGCA	0.488814	Benign	-0.280763	5UTR
16:29790757:G:A	ENST00000691128.1	16	29790757	G	A	Benign	29790731	29790760	+	ENSG00000079616.14	KIF22	KIF22-228	25	28	GGAGAGGCGGGCCCAAGGAGGGAGTGGA	0	28	25	0.885811	GGAGAGGCGGGCCCAAGGAGGGAGTAGA	0.831134	Benign	-0.0546767	5UTR
16:29790757:G:A	ENST00000691895.1	16	29790757	G	A	Benign	29790733	29790760	+	ENSG00000079616.14	KIF22	KIF22-232	23	26	AGAGGCGGGCCCAAGGAGGGAGTGGA	0	26	23	0.867247	AGAGGCGGGCCCAAGGAGGGAGTAGA	0.731499	Benign	-0.135748	5UTR
16:29790757:G:A	ENST00000693260.1	16	29790757	G	A	Benign	29790750	29790760	+	ENSG00000079616.14	KIF22	KIF22-233	6	9	GGGAGTGGA	0	9	6	0.897885	GGGAGTAGA	0.491895	Benign	-0.40599	5UTR
16:29790798:G:T	ENST00000690258.1	16	29790798	G	T	Benign	29790726	29790830	+	ENSG00000079616.14	KIF22	KIF22-225	71	286	ATGGGAGAGGCGGGCCCAAGGAGGGAGTGGAATGGCCGCGGGCGGCTCGACGCAGCAGAGGCGACGCGAG	2	72	69	0.835944	ATGGGAGAGGCGGGCCCAAGGAGGGAGTGGAATGGCCGCGGGCGGCTCGACGCAGCAGAGGCGACGCGAT	0.830845	Benign	-0.00509936	5UTR
16:29812021:T:C	ENST00000562148.2	16	29812021	T	C	Benign	29811855	29812037	+	ENSG00000167371.21	PRRT2	PRRT2-203	165	246	GTTGGCGGGAGGGGCCGGGGACTTAAGAAGGAGGCGTCTCTCCTGGAGGCGCGCGGTTTGCCGCTGTCTC	127	197	38	0.75919	GTTGGCGGGAGGGGCCGGGGACTTAAGAAGGAGGCGTCCCTCCTGGAGGCGCGCGGTTTGCCGCTGTCTC	0.70526	Benign	-0.0539296	5UTR
16:30091481:T:C	ENST00000553607.1	16	30091481	T	C	Benign	30091193	30091888	-	ENSG00000149922.12	TBX6	TBX6-203	406	694	GTCCGAGCCCTGGGGATCAATCAAGCCGAGGAGTTAATTATGTAATGAGGGGGCAGGGGGTCGAGGCTAA	387	457	19	0.705432	GTCCGAGCCCTGGGGATCAGTCAAGCCGAGGAGTTAATTATGTAATGAGGGGGCAGGGGGTCGAGGCTAA	0.659247	Benign	-0.0461846	5UTR
16:30707656:C:T	ENST00000395059.6	16	30707656	C	T	Pathogenic	30707571	30707671	+	ENSG00000080603.17	SRCAP	SRCAP-202	195	210	CACGAGGAGCAGCGGCAGAAAGAGGAACGGGCCCGGAGGGAGGAGCAGGCCAAGCTGCGTCGAATTGCTT	135	205	60	0.794766	CACGAGGAGCAGCGGCAGAAAGAGGAACGGGCCCGGAGGGAGGAGCAGGCCAAGCTGCGTTGAATTGCTT	0.80033	Pathogenic	0.00556386	5UTR
16:30748395:T:C	ENST00000424889.7	16	30748395	T	C	Benign	30748298	30748491	+	ENSG00000156873.16	PHKG2	PHKG2-202	96	210	GTCTTCGGGCGGCGCTGACCATTGGCGGGCAGGATGGAGGCGGAGCCTTGGGTTGTCGCCCGCCGCCGGG	43	113	53	0.81165	GTCTTCGGGCGGCGCTGACCATTGGCGGGCAGGATGGAGGCGGAGCCTTGGGTCGTCGCCCGCCGCCGGG	0.503576	Benign	-0.308074	5UTR
16:30748395:T:C	ENST00000565924.5	16	30748395	T	C	Benign	30748292	30748419	+	ENSG00000156873.16	PHKG2	PHKG2-209	102	144	GTCTTCGGGCGGCGCTGACCATTGGCGGGCAGGATGGAGGCGGAGCCTTGGGTTGTCGCCCGCCGCCGGG	49	119	53	0.81165	GTCTTCGGGCGGCGCTGACCATTGGCGGGCAGGATGGAGGCGGAGCCTTGGGTCGTCGCCCGCCGCCGGG	0.503576	Benign	-0.308074	5UTR
16:3092910:C:G	ENST00000538082.5	16	3092910	C	G	Benign	3092794	3093005	-	ENSG00000130182.8	ZSCAN10	ZSCAN10-202	200	316	CTTGGAGAATCAGTCCCAGCTGCCGTGGAGCAGGAGCAGCTGGGGGAAGTCAAGCTGGAGGAGGAGGAGG	176	246	24	0.726207	CTTGGAGAATCAGTCCCAGCTGCCCTGGAGCAGGAGCAGCTGGGGGAAGTCAAGCTGGAGGAGGAGGAGG	0.59893	Benign	-0.127278	5UTR
16:31093392:T:C	ENST00000472468.1	16	31093392	T	C	Benign	31093311	31093612	-	ENSG00000167397.15	VKORC1	VKORC1-207	219	332	GTTCCACCCCACCCCACCCCTCTGCCAGGTGGGGCAGGGGTTTCGGGCTGGTGGAGCATGTGCTGGGACA	162	232	57	0.745588	GTTCCACCCCACCCCACCCCTCTGCCAGGTGGGGCAGGGGTTTCGGGCTGGTGGAGCGTGTGCTGGGACA	0.607596	Benign	-0.137992	5UTR
16:49638864:G:A	ENST00000567169.5	16	49638864	G	A	Benign	49638800	49638875	-	ENSG00000102935.12	ZNF423	ZNF423-206	125	189	CTGGGAGGGTGTTCCAGGAGGCCCCTTGAGCTGGGCTGGGGAGCTGGGCTTCAGAGATGGTGATGACGAC	59	129	66	0.771952	CTGGGAGGGTGTTCCAGGAGGCCCCTTGAGCTGGGCTGGGGAGCTGGGCTTCAGAGATGGTGATGATGAC	0.771605	Benign	-0.000347257	5UTR
16:5072680:C:G	ENST00000683739.1	16	5072680	C	G	Benign	5072535	5072738	+	ENSG00000033011.14	ALG1	ALG1-221	144	327	GATGGGGTAGAGTGGGACTTCCTAGGGATGGCTCTGTGGTGGGAAAATTCCACTATCCAGACAATCTAGA	83	153	61	0.703919	GATGGGGTAGAGTGGGACTTCCTAGGGATGGCTCTGTGGTGGGAAAATTCCACTATCCAGAGAATCTAGA	0.582743	Benign	-0.121175	5UTR
16:54930964:A:G	ENST00000394636.9	16	54930964	A	G	Benign	54930864	54931199	+	ENSG00000176842.16	IRX5	IRX5-202	99	334	AGCAGAGCCCCCCGGTGCAAAGAGCGAGGGGAAAAAAGAGAAAGCAGCAAGGGAGGGGAGGGGAGGGGAA	31	101	68	0.792422	AGCAGAGCCCCCCGGTGCAAAGAGCGAGGGGAAAAAAGAGAAAGCAGCAAGGGAGGGGAGGGGAGGGGGA	0.785586	Benign	-0.00683576	5UTR
16:56519999:G:C	ENST00000568104.6	16	56519999	G	C	Benign	56519862	56520058	-	ENSG00000125124.14	BBS2	BBS2-218	58	195	GAGCGGACGGGTCTGCGCCGCCGCAGGAGGAGCAGGCGGTACCTGGACGGGTTCGTCCCGGGCTGTTTCG	0	70	58	0.719208	GAGCGGACGGGTCTGCGCCGCCGCAGGAGGAGCAGGCGGTACCTGGACGGGTTCGTCCGGGGCTGTTTCG	0.748543	Benign	0.0293354	5UTR
16:56519999:G:C	ENST00000682088.1	16	56519999	G	C	Benign	56519862	56520069	-	ENSG00000125124.14	BBS2	BBS2-229	69	206	AGAGCGGACGGGTCTGCGCCGCCGCAGGAGGAGCAGGCGGTACCTGGACGGGTTCGTCCCGGGCTGTTTC	10	80	59	0.713817	AGAGCGGACGGGTCTGCGCCGCCGCAGGAGGAGCAGGCGGTACCTGGACGGGTTCGTCCGGGGCTGTTTC	0.740395	Benign	0.0265774	5UTR
16:56519999:G:C	ENST00000682188.1	16	56519999	G	C	Benign	56519862	56520076	-	ENSG00000125124.14	BBS2	BBS2-234	76	213	AGAGCGGACGGGTCTGCGCCGCCGCAGGAGGAGCAGGCGGTACCTGGACGGGTTCGTCCCGGGCTGTTTC	17	87	59	0.713817	AGAGCGGACGGGTCTGCGCCGCCGCAGGAGGAGCAGGCGGTACCTGGACGGGTTCGTCCGGGGCTGTTTC	0.740395	Benign	0.0265774	5UTR
16:56519999:G:C	ENST00000682429.1	16	56519999	G	C	Benign	56519862	56520076	-	ENSG00000125124.14	BBS2	BBS2-241	76	213	AGAGCGGACGGGTCTGCGCCGCCGCAGGAGGAGCAGGCGGTACCTGGACGGGTTCGTCCCGGGCTGTTTC	17	87	59	0.713817	AGAGCGGACGGGTCTGCGCCGCCGCAGGAGGAGCAGGCGGTACCTGGACGGGTTCGTCCGGGGCTGTTTC	0.740395	Benign	0.0265774	5UTR
16:56519999:G:C	ENST00000682449.1	16	56519999	G	C	Benign	56519862	56520076	-	ENSG00000125124.14	BBS2	BBS2-242	76	213	AGAGCGGACGGGTCTGCGCCGCCGCAGGAGGAGCAGGCGGTACCTGGACGGGTTCGTCCCGGGCTGTTTC	17	87	59	0.713817	AGAGCGGACGGGTCTGCGCCGCCGCAGGAGGAGCAGGCGGTACCTGGACGGGTTCGTCCGGGGCTGTTTC	0.740395	Benign	0.0265774	5UTR
16:56519999:G:C	ENST00000682493.1	16	56519999	G	C	Benign	56519862	56520096	-	ENSG00000125124.14	BBS2	BBS2-247	96	233	AGAGCGGACGGGTCTGCGCCGCCGCAGGAGGAGCAGGCGGTACCTGGACGGGTTCGTCCCGGGCTGTTTC	37	107	59	0.713817	AGAGCGGACGGGTCTGCGCCGCCGCAGGAGGAGCAGGCGGTACCTGGACGGGTTCGTCCGGGGCTGTTTC	0.740395	Benign	0.0265774	5UTR
16:56519999:G:C	ENST00000682543.1	16	56519999	G	C	Benign	56519862	56520069	-	ENSG00000125124.14	BBS2	BBS2-248	69	206	AGAGCGGACGGGTCTGCGCCGCCGCAGGAGGAGCAGGCGGTACCTGGACGGGTTCGTCCCGGGCTGTTTC	10	80	59	0.713817	AGAGCGGACGGGTCTGCGCCGCCGCAGGAGGAGCAGGCGGTACCTGGACGGGTTCGTCCGGGGCTGTTTC	0.740395	Benign	0.0265774	5UTR
16:56519999:G:C	ENST00000682723.1	16	56519999	G	C	Benign	56519956	56520065	-	ENSG00000125124.14	BBS2	BBS2-254	65	588	AGAGCGGACGGGTCTGCGCCGCCGCAGGAGGAGCAGGCGGTACCTGGACGGGTTCGTCCCGGGCTGTTTC	6	76	59	0.713817	AGAGCGGACGGGTCTGCGCCGCCGCAGGAGGAGCAGGCGGTACCTGGACGGGTTCGTCCGGGGCTGTTTC	0.740395	Benign	0.0265774	5UTR
16:56519999:G:C	ENST00000682735.1	16	56519999	G	C	Benign	56519862	56520069	-	ENSG00000125124.14	BBS2	BBS2-255	69	206	AGAGCGGACGGGTCTGCGCCGCCGCAGGAGGAGCAGGCGGTACCTGGACGGGTTCGTCCCGGGCTGTTTC	10	80	59	0.713817	AGAGCGGACGGGTCTGCGCCGCCGCAGGAGGAGCAGGCGGTACCTGGACGGGTTCGTCCGGGGCTGTTTC	0.740395	Benign	0.0265774	5UTR
16:56519999:G:C	ENST00000682737.1	16	56519999	G	C	Benign	56519956	56520115	-	ENSG00000125124.14	BBS2	BBS2-256	115	638	AGAGCGGACGGGTCTGCGCCGCCGCAGGAGGAGCAGGCGGTACCTGGACGGGTTCGTCCCGGGCTGTTTC	56	126	59	0.713817	AGAGCGGACGGGTCTGCGCCGCCGCAGGAGGAGCAGGCGGTACCTGGACGGGTTCGTCCGGGGCTGTTTC	0.740395	Benign	0.0265774	5UTR
16:56519999:G:C	ENST00000682875.1	16	56519999	G	C	Benign	56519862	56520076	-	ENSG00000125124.14	BBS2	BBS2-260	76	213	AGAGCGGACGGGTCTGCGCCGCCGCAGGAGGAGCAGGCGGTACCTGGACGGGTTCGTCCCGGGCTGTTTC	17	87	59	0.713817	AGAGCGGACGGGTCTGCGCCGCCGCAGGAGGAGCAGGCGGTACCTGGACGGGTTCGTCCGGGGCTGTTTC	0.740395	Benign	0.0265774	5UTR
16:56519999:G:C	ENST00000683020.1	16	56519999	G	C	Benign	56519862	56520076	-	ENSG00000125124.14	BBS2	BBS2-266	76	213	AGAGCGGACGGGTCTGCGCCGCCGCAGGAGGAGCAGGCGGTACCTGGACGGGTTCGTCCCGGGCTGTTTC	17	87	59	0.713817	AGAGCGGACGGGTCTGCGCCGCCGCAGGAGGAGCAGGCGGTACCTGGACGGGTTCGTCCGGGGCTGTTTC	0.740395	Benign	0.0265774	5UTR
16:56519999:G:C	ENST00000683533.1	16	56519999	G	C	Benign	56519956	56520065	-	ENSG00000125124.14	BBS2	BBS2-279	65	588	AGAGCGGACGGGTCTGCGCCGCCGCAGGAGGAGCAGGCGGTACCTGGACGGGTTCGTCCCGGGCTGTTTC	6	76	59	0.713817	AGAGCGGACGGGTCTGCGCCGCCGCAGGAGGAGCAGGCGGTACCTGGACGGGTTCGTCCGGGGCTGTTTC	0.740395	Benign	0.0265774	5UTR
16:56519999:G:C	ENST00000683690.1	16	56519999	G	C	Benign	56519862	56520069	-	ENSG00000125124.14	BBS2	BBS2-284	69	206	AGAGCGGACGGGTCTGCGCCGCCGCAGGAGGAGCAGGCGGTACCTGGACGGGTTCGTCCCGGGCTGTTTC	10	80	59	0.713817	AGAGCGGACGGGTCTGCGCCGCCGCAGGAGGAGCAGGCGGTACCTGGACGGGTTCGTCCGGGGCTGTTTC	0.740395	Benign	0.0265774	5UTR
16:56519999:G:C	ENST00000683858.1	16	56519999	G	C	Benign	56519862	56520076	-	ENSG00000125124.14	BBS2	BBS2-287	76	213	AGAGCGGACGGGTCTGCGCCGCCGCAGGAGGAGCAGGCGGTACCTGGACGGGTTCGTCCCGGGCTGTTTC	17	87	59	0.713817	AGAGCGGACGGGTCTGCGCCGCCGCAGGAGGAGCAGGCGGTACCTGGACGGGTTCGTCCGGGGCTGTTTC	0.740395	Benign	0.0265774	5UTR
16:56519999:G:C	ENST00000684246.1	16	56519999	G	C	Benign	56519862	56520069	-	ENSG00000125124.14	BBS2	BBS2-302	69	206	AGAGCGGACGGGTCTGCGCCGCCGCAGGAGGAGCAGGCGGTACCTGGACGGGTTCGTCCCGGGCTGTTTC	10	80	59	0.713817	AGAGCGGACGGGTCTGCGCCGCCGCAGGAGGAGCAGGCGGTACCTGGACGGGTTCGTCCGGGGCTGTTTC	0.740395	Benign	0.0265774	5UTR
16:56519999:G:C	ENST00000684635.1	16	56519999	G	C	Benign	56519862	56520069	-	ENSG00000125124.14	BBS2	BBS2-306	69	206	AGAGCGGACGGGTCTGCGCCGCCGCAGGAGGAGCAGGCGGTACCTGGACGGGTTCGTCCCGGGCTGTTTC	10	80	59	0.713817	AGAGCGGACGGGTCTGCGCCGCCGCAGGAGGAGCAGGCGGTACCTGGACGGGTTCGTCCGGGGCTGTTTC	0.740395	Benign	0.0265774	5UTR
16:56519999:G:C	ENST00000684684.1	16	56519999	G	C	Benign	56519862	56520069	-	ENSG00000125124.14	BBS2	BBS2-309	69	206	AGAGCGGACGGGTCTGCGCCGCCGCAGGAGGAGCAGGCGGTACCTGGACGGGTTCGTCCCGGGCTGTTTC	10	80	59	0.713817	AGAGCGGACGGGTCTGCGCCGCCGCAGGAGGAGCAGGCGGTACCTGGACGGGTTCGTCCGGGGCTGTTTC	0.740395	Benign	0.0265774	5UTR
16:56520053:C:A	ENST00000568104.6	16	56520053	C	A	Benign	56519862	56520058	-	ENSG00000125124.14	BBS2	BBS2-218	4	195	GAGCGGACGGGTCTGCGCCGCCGCAGGAGGAGCAGGCGGTACCTGGACGGGTTCGTCCCGGGCTGTTTCG	0	70	4	0.719208	GAGCTGACGGGTCTGCGCCGCCGCAGGAGGAGCAGGCGGTACCTGGACGGGTTCGTCCCGGGCTGTTTCG	0.4783	Benign	-0.240907	5UTR
16:56520053:C:A	ENST00000682088.1	16	56520053	C	A	Benign	56519862	56520069	-	ENSG00000125124.14	BBS2	BBS2-229	15	206	AGAGCGGACGGGTCTGCGCCGCCGCAGGAGGAGCAGGCGGTACCTGGACGGGTTCGTCCCGGGCTGTTTC	10	80	5	0.713817	AGAGCTGACGGGTCTGCGCCGCCGCAGGAGGAGCAGGCGGTACCTGGACGGGTTCGTCCCGGGCTGTTTC	0.455675	Benign	-0.258142	5UTR
16:56520053:C:A	ENST00000682188.1	16	56520053	C	A	Benign	56519862	56520076	-	ENSG00000125124.14	BBS2	BBS2-234	22	213	AGAGCGGACGGGTCTGCGCCGCCGCAGGAGGAGCAGGCGGTACCTGGACGGGTTCGTCCCGGGCTGTTTC	17	87	5	0.713817	AGAGCTGACGGGTCTGCGCCGCCGCAGGAGGAGCAGGCGGTACCTGGACGGGTTCGTCCCGGGCTGTTTC	0.455675	Benign	-0.258142	5UTR
16:56520053:C:A	ENST00000682429.1	16	56520053	C	A	Benign	56519862	56520076	-	ENSG00000125124.14	BBS2	BBS2-241	22	213	AGAGCGGACGGGTCTGCGCCGCCGCAGGAGGAGCAGGCGGTACCTGGACGGGTTCGTCCCGGGCTGTTTC	17	87	5	0.713817	AGAGCTGACGGGTCTGCGCCGCCGCAGGAGGAGCAGGCGGTACCTGGACGGGTTCGTCCCGGGCTGTTTC	0.455675	Benign	-0.258142	5UTR
16:56520053:C:A	ENST00000682449.1	16	56520053	C	A	Benign	56519862	56520076	-	ENSG00000125124.14	BBS2	BBS2-242	22	213	AGAGCGGACGGGTCTGCGCCGCCGCAGGAGGAGCAGGCGGTACCTGGACGGGTTCGTCCCGGGCTGTTTC	17	87	5	0.713817	AGAGCTGACGGGTCTGCGCCGCCGCAGGAGGAGCAGGCGGTACCTGGACGGGTTCGTCCCGGGCTGTTTC	0.455675	Benign	-0.258142	5UTR
16:56520053:C:A	ENST00000682493.1	16	56520053	C	A	Benign	56519862	56520096	-	ENSG00000125124.14	BBS2	BBS2-247	42	233	AGAGCGGACGGGTCTGCGCCGCCGCAGGAGGAGCAGGCGGTACCTGGACGGGTTCGTCCCGGGCTGTTTC	37	107	5	0.713817	AGAGCTGACGGGTCTGCGCCGCCGCAGGAGGAGCAGGCGGTACCTGGACGGGTTCGTCCCGGGCTGTTTC	0.455675	Benign	-0.258142	5UTR
16:56520053:C:A	ENST00000682543.1	16	56520053	C	A	Benign	56519862	56520069	-	ENSG00000125124.14	BBS2	BBS2-248	15	206	AGAGCGGACGGGTCTGCGCCGCCGCAGGAGGAGCAGGCGGTACCTGGACGGGTTCGTCCCGGGCTGTTTC	10	80	5	0.713817	AGAGCTGACGGGTCTGCGCCGCCGCAGGAGGAGCAGGCGGTACCTGGACGGGTTCGTCCCGGGCTGTTTC	0.455675	Benign	-0.258142	5UTR
16:56520053:C:A	ENST00000682723.1	16	56520053	C	A	Benign	56519956	56520065	-	ENSG00000125124.14	BBS2	BBS2-254	11	588	AGAGCGGACGGGTCTGCGCCGCCGCAGGAGGAGCAGGCGGTACCTGGACGGGTTCGTCCCGGGCTGTTTC	6	76	5	0.713817	AGAGCTGACGGGTCTGCGCCGCCGCAGGAGGAGCAGGCGGTACCTGGACGGGTTCGTCCCGGGCTGTTTC	0.455675	Benign	-0.258142	5UTR
16:56520053:C:A	ENST00000682735.1	16	56520053	C	A	Benign	56519862	56520069	-	ENSG00000125124.14	BBS2	BBS2-255	15	206	AGAGCGGACGGGTCTGCGCCGCCGCAGGAGGAGCAGGCGGTACCTGGACGGGTTCGTCCCGGGCTGTTTC	10	80	5	0.713817	AGAGCTGACGGGTCTGCGCCGCCGCAGGAGGAGCAGGCGGTACCTGGACGGGTTCGTCCCGGGCTGTTTC	0.455675	Benign	-0.258142	5UTR
16:56520053:C:A	ENST00000682737.1	16	56520053	C	A	Benign	56519956	56520115	-	ENSG00000125124.14	BBS2	BBS2-256	61	638	AGAGCGGACGGGTCTGCGCCGCCGCAGGAGGAGCAGGCGGTACCTGGACGGGTTCGTCCCGGGCTGTTTC	56	126	5	0.713817	AGAGCTGACGGGTCTGCGCCGCCGCAGGAGGAGCAGGCGGTACCTGGACGGGTTCGTCCCGGGCTGTTTC	0.455675	Benign	-0.258142	5UTR
16:56520053:C:A	ENST00000682875.1	16	56520053	C	A	Benign	56519862	56520076	-	ENSG00000125124.14	BBS2	BBS2-260	22	213	AGAGCGGACGGGTCTGCGCCGCCGCAGGAGGAGCAGGCGGTACCTGGACGGGTTCGTCCCGGGCTGTTTC	17	87	5	0.713817	AGAGCTGACGGGTCTGCGCCGCCGCAGGAGGAGCAGGCGGTACCTGGACGGGTTCGTCCCGGGCTGTTTC	0.455675	Benign	-0.258142	5UTR
16:56520053:C:A	ENST00000683020.1	16	56520053	C	A	Benign	56519862	56520076	-	ENSG00000125124.14	BBS2	BBS2-266	22	213	AGAGCGGACGGGTCTGCGCCGCCGCAGGAGGAGCAGGCGGTACCTGGACGGGTTCGTCCCGGGCTGTTTC	17	87	5	0.713817	AGAGCTGACGGGTCTGCGCCGCCGCAGGAGGAGCAGGCGGTACCTGGACGGGTTCGTCCCGGGCTGTTTC	0.455675	Benign	-0.258142	5UTR
16:56520053:C:A	ENST00000683533.1	16	56520053	C	A	Benign	56519956	56520065	-	ENSG00000125124.14	BBS2	BBS2-279	11	588	AGAGCGGACGGGTCTGCGCCGCCGCAGGAGGAGCAGGCGGTACCTGGACGGGTTCGTCCCGGGCTGTTTC	6	76	5	0.713817	AGAGCTGACGGGTCTGCGCCGCCGCAGGAGGAGCAGGCGGTACCTGGACGGGTTCGTCCCGGGCTGTTTC	0.455675	Benign	-0.258142	5UTR
16:56520053:C:A	ENST00000683690.1	16	56520053	C	A	Benign	56519862	56520069	-	ENSG00000125124.14	BBS2	BBS2-284	15	206	AGAGCGGACGGGTCTGCGCCGCCGCAGGAGGAGCAGGCGGTACCTGGACGGGTTCGTCCCGGGCTGTTTC	10	80	5	0.713817	AGAGCTGACGGGTCTGCGCCGCCGCAGGAGGAGCAGGCGGTACCTGGACGGGTTCGTCCCGGGCTGTTTC	0.455675	Benign	-0.258142	5UTR
16:56520053:C:A	ENST00000683858.1	16	56520053	C	A	Benign	56519862	56520076	-	ENSG00000125124.14	BBS2	BBS2-287	22	213	AGAGCGGACGGGTCTGCGCCGCCGCAGGAGGAGCAGGCGGTACCTGGACGGGTTCGTCCCGGGCTGTTTC	17	87	5	0.713817	AGAGCTGACGGGTCTGCGCCGCCGCAGGAGGAGCAGGCGGTACCTGGACGGGTTCGTCCCGGGCTGTTTC	0.455675	Benign	-0.258142	5UTR
16:56520053:C:A	ENST00000684246.1	16	56520053	C	A	Benign	56519862	56520069	-	ENSG00000125124.14	BBS2	BBS2-302	15	206	AGAGCGGACGGGTCTGCGCCGCCGCAGGAGGAGCAGGCGGTACCTGGACGGGTTCGTCCCGGGCTGTTTC	10	80	5	0.713817	AGAGCTGACGGGTCTGCGCCGCCGCAGGAGGAGCAGGCGGTACCTGGACGGGTTCGTCCCGGGCTGTTTC	0.455675	Benign	-0.258142	5UTR
16:56520053:C:A	ENST00000684635.1	16	56520053	C	A	Benign	56519862	56520069	-	ENSG00000125124.14	BBS2	BBS2-306	15	206	AGAGCGGACGGGTCTGCGCCGCCGCAGGAGGAGCAGGCGGTACCTGGACGGGTTCGTCCCGGGCTGTTTC	10	80	5	0.713817	AGAGCTGACGGGTCTGCGCCGCCGCAGGAGGAGCAGGCGGTACCTGGACGGGTTCGTCCCGGGCTGTTTC	0.455675	Benign	-0.258142	5UTR
16:56520053:C:A	ENST00000684684.1	16	56520053	C	A	Benign	56519862	56520069	-	ENSG00000125124.14	BBS2	BBS2-309	15	206	AGAGCGGACGGGTCTGCGCCGCCGCAGGAGGAGCAGGCGGTACCTGGACGGGTTCGTCCCGGGCTGTTTC	10	80	5	0.713817	AGAGCTGACGGGTCTGCGCCGCCGCAGGAGGAGCAGGCGGTACCTGGACGGGTTCGTCCCGGGCTGTTTC	0.455675	Benign	-0.258142	5UTR
16:57939482:C:T	ENST00000564654.1	16	57939482	C	T	Pathogenic	57939429	57939593	-	ENSG00000070729.14	CNGB1	CNGB1-206	440	538	AGGCCAAGGAGGAGGCCGAGGAGGTGGCTGAAGAGGAGGCTGAAAAGGAGCCCCAGGACTGGGCGGAGAC	379	449	61	0.80692	AGGCCAAGGAGGAGGCCGAGGAGGTGGCTGAAGAGGAGGCTGAAAAGGAGCCCCAGGACTGAGCGGAGAC	0.738572	Pathogenic	-0.0683477	5UTR
16:57939585:C:T	ENST00000564654.1	16	57939585	C	T	Pathogenic	57939429	57939593	-	ENSG00000070729.14	CNGB1	CNGB1-206	337	538	CCCCAGAGCACTTCAGATCAGAAGCTGTGGGAGGAAGTTGGGGAGGAGGCCAAGAAGGAGGCTGAAGAGA	309	379	28	0.731359	CCCCAGAGCACTTCAGATCAGAAGCTGTAGGAGGAAGTTGGGGAGGAGGCCAAGAAGGAGGCTGAAGAGA	0.323818	Pathogenic	-0.407541	5UTR
16:66549802:T:C	ENST00000527800.6	16	66549802	T	C	Benign	66548977	66549857	-	ENSG00000166548.17	TK2	TK2-206	54	1014	GCGCGGGATTTCCTCCCCGGCTGCGGCTGGGACGGGGGCGGCCATCGGCCGTTACCCGGGCGCGAGACCG	23	93	31	0.781366	GCGCGGGATTTCCTCCCCGGCTGCGGCTGGGGCGGGGGCGGCCATCGGCCGTTACCCGGGCGCGAGACCG	0.845439	Benign	0.0640734	5UTR
16:66549802:T:C	ENST00000563369.6	16	66549802	T	C	Benign	66549666	66549861	-	ENSG00000166548.17	TK2	TK2-213	58	361	GCGCGGGATTTCCTCCCCGGCTGCGGCTGGGACGGGGGCGGCCATCGGCCGTTACCCGGGCGCGAGACCG	27	97	31	0.781366	GCGCGGGATTTCCTCCCCGGCTGCGGCTGGGGCGGGGGCGGCCATCGGCCGTTACCCGGGCGCGAGACCG	0.845439	Benign	0.0640734	5UTR
16:66549802:T:C	ENST00000677420.1	16	66549802	T	C	Benign	66548977	66550110	-	ENSG00000166548.17	TK2	TK2-232	307	1213	GCGCGGGATTTCCTCCCCGGCTGCGGCTGGGACGGGGGCGGCCATCGGCCGTTACCCGGGCGCGAGACCG	276	346	31	0.781366	GCGCGGGATTTCCTCCCCGGCTGCGGCTGGGGCGGGGGCGGCCATCGGCCGTTACCCGGGCGCGAGACCG	0.845439	Benign	0.0640734	5UTR
16:66549802:T:C	ENST00000677555.1	16	66549802	T	C	Benign	66548977	66549861	-	ENSG00000166548.17	TK2	TK2-236	58	943	GCGCGGGATTTCCTCCCCGGCTGCGGCTGGGACGGGGGCGGCCATCGGCCGTTACCCGGGCGCGAGACCG	27	97	31	0.781366	GCGCGGGATTTCCTCCCCGGCTGCGGCTGGGGCGGGGGCGGCCATCGGCCGTTACCCGGGCGCGAGACCG	0.845439	Benign	0.0640734	5UTR
16:67833865:C:A	ENST00000440851.6	16	67833865	C	A	Benign	67833859	67834101	-	ENSG00000102901.13	CENPT	CENPT-202	402	408	GTTACATTAACTGTGGCGGCGGGAAGGCGGAGCCTGCAGCTGGCTGGGCGGTTAGGAGGGCCCGGGGCCG	333	403	69	0.791344	GTTACATTAACTGTGGCGGCGGGAAGGCGGAGCCTGCAGCTGGCTGGGCGGTTAGGAGGGCCCGGGGCCT	0.788499	Benign	-0.00284481	5UTR
16:67833865:C:A	ENST00000561593.5	16	67833865	C	A	Benign	67833859	67834101	-	ENSG00000102901.13	CENPT	CENPT-203	473	479	GTTACATTAACTGTGGCGGCGGGAAGGCGGAGCCTGCAGCTGGCTGGGCGGTTAGGAGGGCCCGGGGCCG	404	474	69	0.791344	GTTACATTAACTGTGGCGGCGGGAAGGCGGAGCCTGCAGCTGGCTGGGCGGTTAGGAGGGCCCGGGGCCT	0.788499	Benign	-0.00284481	5UTR
16:67833865:C:A	ENST00000562338.1	16	67833865	C	A	Benign	67833859	67833932	-	ENSG00000102901.13	CENPT	CENPT-204	66	72	ACATTAACTGTGGCGGCGGGAAGGCGGAGCCTGCAGCTGGCTGGGCGGTTAGGAGGGCCCGGGGCCGAGA	0	70	66	0.718187	ACATTAACTGTGGCGGCGGGAAGGCGGAGCCTGCAGCTGGCTGGGCGGTTAGGAGGGCCCGGGGCCTAGA	0.741972	Benign	0.0237851	5UTR
16:67833865:C:A	ENST00000562462.5	16	67833865	C	A	Benign	67833859	67833939	-	ENSG00000102901.13	CENPT	CENPT-205	73	79	GTTACATTAACTGTGGCGGCGGGAAGGCGGAGCCTGCAGCTGGCTGGGCGGTTAGGAGGGCCCGGGGCCG	4	74	69	0.791344	GTTACATTAACTGTGGCGGCGGGAAGGCGGAGCCTGCAGCTGGCTGGGCGGTTAGGAGGGCCCGGGGCCT	0.788499	Benign	-0.00284481	5UTR
16:67833865:C:A	ENST00000562787.6	16	67833865	C	A	Benign	67833859	67834101	-	ENSG00000102901.13	CENPT	CENPT-208	778	784	GTTACATTAACTGTGGCGGCGGGAAGGCGGAGCCTGCAGCTGGCTGGGCGGTTAGGAGGGCCCGGGGCCG	709	779	69	0.791344	GTTACATTAACTGTGGCGGCGGGAAGGCGGAGCCTGCAGCTGGCTGGGCGGTTAGGAGGGCCCGGGGCCT	0.788499	Benign	-0.00284481	5UTR
16:67833865:C:A	ENST00000564817.5	16	67833865	C	A	Benign	67833859	67833919	-	ENSG00000102901.13	CENPT	CENPT-215	53	59	CGGCGGGAAGGCGGAGCCTGCAGCTGGCTGGGCGGTTAGGAGGGCCCGGGGCCGAGACG	0	59	53	0.812461	CGGCGGGAAGGCGGAGCCTGCAGCTGGCTGGGCGGTTAGGAGGGCCCGGGGCCTAGACG	0.859437	Benign	0.0469751	5UTR
16:67833865:C:A	ENST00000565114.5	16	67833865	C	A	Benign	67833859	67834101	-	ENSG00000102901.13	CENPT	CENPT-216	481	487	GTTACATTAACTGTGGCGGCGGGAAGGCGGAGCCTGCAGCTGGCTGGGCGGTTAGGAGGGCCCGGGGCCG	412	482	69	0.791344	GTTACATTAACTGTGGCGGCGGGAAGGCGGAGCCTGCAGCTGGCTGGGCGGTTAGGAGGGCCCGGGGCCT	0.788499	Benign	-0.00284481	5UTR
16:67833865:C:A	ENST00000565713.5	16	67833865	C	A	Benign	67833859	67833944	-	ENSG00000102901.13	CENPT	CENPT-221	78	84	GTTACATTAACTGTGGCGGCGGGAAGGCGGAGCCTGCAGCTGGCTGGGCGGTTAGGAGGGCCCGGGGCCG	9	79	69	0.791344	GTTACATTAACTGTGGCGGCGGGAAGGCGGAGCCTGCAGCTGGCTGGGCGGTTAGGAGGGCCCGGGGCCT	0.788499	Benign	-0.00284481	5UTR
16:67833865:C:A	ENST00000566067.5	16	67833865	C	A	Benign	67833859	67833944	-	ENSG00000102901.13	CENPT	CENPT-222	78	84	GTTACATTAACTGTGGCGGCGGGAAGGCGGAGCCTGCAGCTGGCTGGGCGGTTAGGAGGGCCCGGGGCCG	9	79	69	0.791344	GTTACATTAACTGTGGCGGCGGGAAGGCGGAGCCTGCAGCTGGCTGGGCGGTTAGGAGGGCCCGGGGCCT	0.788499	Benign	-0.00284481	5UTR
16:67833865:C:A	ENST00000567985.5	16	67833865	C	A	Benign	67833859	67834101	-	ENSG00000102901.13	CENPT	CENPT-225	549	555	GTTACATTAACTGTGGCGGCGGGAAGGCGGAGCCTGCAGCTGGCTGGGCGGTTAGGAGGGCCCGGGGCCG	480	550	69	0.791344	GTTACATTAACTGTGGCGGCGGGAAGGCGGAGCCTGCAGCTGGCTGGGCGGTTAGGAGGGCCCGGGGCCT	0.788499	Benign	-0.00284481	5UTR
16:67833865:C:A	ENST00000626059.2	16	67833865	C	A	Benign	67833859	67833897	-	ENSG00000102901.13	CENPT	CENPT-235	31	37	GCTGGCTGGGCGGTTAGGAGGGCCCGGGGCCGAGACG	0	37	31	0.730242	GCTGGCTGGGCGGTTAGGAGGGCCCGGGGCCTAGACG	0.807143	Benign	0.0769012	5UTR
16:67842450:G:A	ENST00000303596.3	16	67842450	G	A	Benign	67842319	67842555	+	ENSG00000168286.3	THAP11	THAP11-201	130	235	TCTGGGCACGGGGCGCCGGGCGGGCCGGCTGCGCCGAGCGGCAGTGGTGGGATACCACCCAAGGCCTCGC	68	138	62	0.707822	TCTGGGCACGGGGCGCCGGGCGGGCCGGCTGCGCCGAGCGGCAGTGGTGGGATACCACCCAAAGCCTCGC	0.642948	Benign	-0.0648744	5UTR
16:68316074:G:C	ENST00000692283.1	16	68316074	G	C	Pathogenic	68315896	68316075	+	ENSG00000132600.18	PRMT7	PRMT7-247	384	490	CGACCACGGGGTCTGTGGAGTGGCTGGAGGAGGATGAACACTATGATTACCACCAGGAGATTGCAAGAAT	318	388	66	0.748242	CGACCACGGGGTCTGTGGAGTGGCTGGAGGAGGATGAACACTATGATTACCACCAGGAGATTGCAACAAT	0.727227	Pathogenic	-0.0210146	5UTR
16:71230620:T:A	ENST00000321489.9	16	71230620	T	A	Benign	71230561	71230690	-	ENSG00000157423.18	HYDIN	HYDIN-203	69	151	CTCAGCGGCGGCGGGGTCTGTGAGTTGGACGCGGGGTCTTGGCGGGGAATGGAGGTAGAATAAACGTGGG	41	111	28	0.891824	CTCAGCGGCGGCGGGGTCTGTGAGTTGGTCGCGGGGTCTTGGCGGGGAATGGAGGTAGAATAAACGTGGG	0.888233	Benign	-0.00359082	5UTR
16:71230620:T:A	ENST00000393567.7	16	71230620	T	A	Benign	71230561	71230723	-	ENSG00000157423.18	HYDIN	HYDIN-206	102	184	CTCAGCGGCGGCGGGGTCTGTGAGTTGGACGCGGGGTCTTGGCGGGGAATGGAGGTAGAATAAACGTGGG	74	144	28	0.891824	CTCAGCGGCGGCGGGGTCTGTGAGTTGGTCGCGGGGTCTTGGCGGGGAATGGAGGTAGAATAAACGTGGG	0.888233	Benign	-0.00359082	5UTR
16:71230620:T:A	ENST00000539973.5	16	71230620	T	A	Benign	71230561	71230696	-	ENSG00000157423.18	HYDIN	HYDIN-213	75	490	CTCAGCGGCGGCGGGGTCTGTGAGTTGGACGCGGGGTCTTGGCGGGGAATGGAGGTAGAATAAACGTGGG	47	117	28	0.891824	CTCAGCGGCGGCGGGGTCTGTGAGTTGGTCGCGGGGTCTTGGCGGGGAATGGAGGTAGAATAAACGTGGG	0.888233	Benign	-0.00359082	5UTR
16:71230658:A:G	ENST00000321489.9	16	71230658	A	G	Benign	71230561	71230690	-	ENSG00000157423.18	HYDIN	HYDIN-203	31	151	GGCTTCAAGCTGGGTATGGAGCCCCTCAGCGGCGGCGGGGTCTGTGAGTTGGACGCGGGGTCTTGGCGGG	17	87	14	0.756056	GGCTTCAAGCTGGGCATGGAGCCCCTCAGCGGCGGCGGGGTCTGTGAGTTGGACGCGGGGTCTTGGCGGG	0.674596	Benign	-0.0814601	5UTR
16:71230658:A:G	ENST00000393567.7	16	71230658	A	G	Benign	71230561	71230723	-	ENSG00000157423.18	HYDIN	HYDIN-206	64	184	GCTCGGGCGGCGCATGGAGAGTGCGGGCGGCTTCAAGCTGGGTATGGAGCCCCTCAGCGGCGGCGGGGTC	22	92	42	0.703015	GCTCGGGCGGCGCATGGAGAGTGCGGGCGGCTTCAAGCTGGGCATGGAGCCCCTCAGCGGCGGCGGGGTC	0.557836	Benign	-0.145179	5UTR
16:71230658:A:G	ENST00000539973.5	16	71230658	A	G	Benign	71230561	71230696	-	ENSG00000157423.18	HYDIN	HYDIN-213	37	490	GGCTTCAAGCTGGGTATGGAGCCCCTCAGCGGCGGCGGGGTCTGTGAGTTGGACGCGGGGTCTTGGCGGG	23	93	14	0.756056	GGCTTCAAGCTGGGCATGGAGCCCCTCAGCGGCGGCGGGGTCTGTGAGTTGGACGCGGGGTCTTGGCGGG	0.674596	Benign	-0.0814601	5UTR
16:71230658:A:G	ENST00000545267.1	16	71230658	A	G	Benign	71230629	71230705	-	ENSG00000157423.18	HYDIN	HYDIN-221	46	431	GCTCGGGCGGCGCATGGAGAGTGCGGGCGGCTTCAAGCTGGGTATGGAGCCCCTCAGCGGCGGCGGGGTC	4	74	42	0.703015	GCTCGGGCGGCGCATGGAGAGTGCGGGCGGCTTCAAGCTGGGCATGGAGCCCCTCAGCGGCGGCGGGGTC	0.557836	Benign	-0.145179	5UTR
16:739693:C:T	ENST00000540986.5	16	739693	C	T	Benign	739642	740935	-	ENSG00000103245.14	CIAO3	CIAO3-202	1241	1436	ATCAAGCCTGTCAAAGTGGAAAAAAGGGCGGGAAGTGGCGTGGCCAAGATTCGCATTGAAGATGACGGGA	1202	1272	39	0.72943	ATCAAGCCTGTCAAAGTGGAAAAAAGGGCGGGAAGTGGCATGGCCAAGATTCGCATTGAAGATGACGGGA	0.554613	Benign	-0.174817	5UTR
16:739693:C:T	ENST00000566614.5	16	739693	C	T	Benign	739642	739739	-	ENSG00000103245.14	CIAO3	CIAO3-213	206	401	ATCAAGCCTGTCAAAGTGGAAAAAAGGGCGGGAAGTGGCGTGGCCAAGATTCGCATTGAAGATGACGGGA	167	237	39	0.72943	ATCAAGCCTGTCAAAGTGGAAAAAAGGGCGGGAAGTGGCATGGCCAAGATTCGCATTGAAGATGACGGGA	0.554613	Benign	-0.174817	5UTR
16:79600054:G:A	ENST00000326043.5	16	79600054	G	A	Benign	79599902	79600738	-	ENSG00000178573.7	MAF	MAF-201	683	835	AGGGAGGGCGGGCGCGGGGGGCGCGGGCAGGGCGGGGGGGTGTGTGTGTGAGCGCGCTCGGAGGTTTCGG	625	695	58	0.919872	AGGGAGGGCGGGCGCGGGGGGCGCGGGCAGGGCGGGGGGGTGTGTGTGTGAGCGCGCTTGGAGGTTTCGG	0.919602	Benign	-0.000270069	5UTR
16:79600054:G:A	ENST00000393350.1	16	79600054	G	A	Benign	79599902	79600715	-	ENSG00000178573.7	MAF	MAF-202	660	812	AGGGAGGGCGGGCGCGGGGGGCGCGGGCAGGGCGGGGGGGTGTGTGTGTGAGCGCGCTCGGAGGTTTCGG	602	672	58	0.919872	AGGGAGGGCGGGCGCGGGGGGCGCGGGCAGGGCGGGGGGGTGTGTGTGTGAGCGCGCTTGGAGGTTTCGG	0.919602	Benign	-0.000270069	5UTR
16:81315039:G:C	ENST00000648349.2	16	81315039	G	C	Benign	81314943	81315114	+	ENSG00000261609.8	GAN	GAN-202	95	170	GGCCGGGCGGGCGCGCGCGCAGGACTCGGGCCGCTCGAGGGGTCCGGCCGGACGGTGTCGGGAGCCGGAC	74	144	21	0.728569	GGCCGGGCGGGCGCGCGCGCACGACTCGGGCCGCTCGAGGGGTCCGGCCGGACGGTGTCGGGAGCCGGAC	0.627056	Benign	-0.101513	5UTR
16:81315039:G:C	ENST00000648994.2	16	81315039	G	C	Benign	81314961	81315114	+	ENSG00000261609.8	GAN	GAN-203	77	152	GGCCGGGCGGGCGCGCGCGCAGGACTCGGGCCGCTCGAGGGGTCCGGCCGGACGGTGTCGGGAGCCGGAC	56	126	21	0.728569	GGCCGGGCGGGCGCGCGCGCACGACTCGGGCCGCTCGAGGGGTCCGGCCGGACGGTGTCGGGAGCCGGAC	0.627056	Benign	-0.101513	5UTR
16:84145087:C:G	ENST00000219439.9	16	84145087	C	G	Benign	84145079	84145178	-	ENSG00000103160.12	HSDL1	HSDL1-201	90	166	GGGCGGCGGCCGCGCGGGTCTGGCGGGACCGGTTTGGAAGACTTTGCCGGCCTGCAGATTGGCCTTAAGA	41	111	49	0.719862	GGGCGGCGGCCGCGCGGGTCTGGCGGGACCGGTTTGGAAGACTTTGCCGCCCTGCAGATTGGCCTTAAGA	0.690064	Benign	-0.0297977	5UTR
16:84145087:C:G	ENST00000434463.7	16	84145087	C	G	Benign	84145079	84145170	-	ENSG00000103160.12	HSDL1	HSDL1-202	82	158	GGGCGGCGGCCGCGCGGGTCTGGCGGGACCGGTTTGGAAGACTTTGCCGGCCTGCAGATTGGCCTTAAGA	33	103	49	0.719862	GGGCGGCGGCCGCGCGGGTCTGGCGGGACCGGTTTGGAAGACTTTGCCGCCCTGCAGATTGGCCTTAAGA	0.690064	Benign	-0.0297977	5UTR
16:84145087:C:G	ENST00000562224.1	16	84145087	C	G	Benign	84145079	84145157	-	ENSG00000103160.12	HSDL1	HSDL1-203	69	133	GAGACGGGGGCGGCGGCCGCGCGGGTCTGGCGGGACCGGTTTGGAAGACTTTGCCGGCCTGCAGAGAAGG	13	83	56	0.796187	GAGACGGGGGCGGCGGCCGCGCGGGTCTGGCGGGACCGGTTTGGAAGACTTTGCCGCCCTGCAGAGAAGG	0.766176	Benign	-0.0300113	5UTR
16:84145087:C:G	ENST00000564998.1	16	84145087	C	G	Benign	84145079	84145176	-	ENSG00000103160.12	HSDL1	HSDL1-204	88	248	GAGACGGGGGCGGCGGCCGCGCGGGTCTGGCGGGACCGGTTTGGAAGACTTTGCCGGCCTGCAGGACACA	32	102	56	0.787985	GAGACGGGGGCGGCGGCCGCGCGGGTCTGGCGGGACCGGTTTGGAAGACTTTGCCGCCCTGCAGGACACA	0.763763	Benign	-0.0242223	5UTR
16:85801212:G:A	ENST00000566405.5	16	85801212	G	A	Benign	85801204	85801279	+	ENSG00000131143.10	COX4I1	COX4I1-211	62	166	TAGAGGGCGGTCGCGGCGGGCAGTGGCGGCAGAATGTTGGCTACCAGGGTATTTAGCCTAGTTGGCAAGC	23	93	39	0.752773	TAGAGGGCGGTCGCGGCGGGCAGTGGCGGCAGAATGTTGACTACCAGGGTATTTAGCCTAGTTGGCAAGC	0.538401	Benign	-0.214372	5UTR
16:85902783:T:A	ENST00000563180.1	16	85902783	T	A	Benign	85902688	85903016	+	ENSG00000140968.12	IRF8	IRF8-203	94	327	ACAGTGGGAGGGGCCTGCAGGGGGCTGCTGGTGGCTGCAGGTTTCCCACGGAGCTTTCAGTTTGCACTCA	66	136	28	0.77962	ACAGTGGGAGGGGCCTGCAGGGGGCTGCAGGTGGCTGCAGGTTTCCCACGGAGCTTTCAGTTTGCACTCA	0.722924	Benign	-0.0566958	5UTR
16:85914492:G:A	ENST00000562492.5	16	85914492	G	A	Benign	85914472	85914521	+	ENSG00000140968.12	IRF8	IRF8-202	148	188	TGGGTGGTGGGTATGCAGTCCAGTGGTATTCTGGGGGCGTGCCGCTGGTGACGGGGTACACCACCTACGA	93	163	55	0.732128	TGGGTGGTGGGTATGCAGTCCAGTGGTATTCTGGGGGCGTGCCGCTGGTGACGGGATACACCACCTACGA	0.656863	Benign	-0.0752646	5UTR
16:88785151:A:T	ENST00000301015.14	16	88785151	A	T	Benign	88784964	88785221	-	ENSG00000103335.22	PIEZO1	PIEZO1-201	69	256	GGCAGGGCGGTCGCCTGAGCGAGCGCGGGCCCGGGACGTCGGCACCGGCGGGGCGGCCGAAGGAGAAGGA	59	129	10	0.719859	GGCAGGGCGGACGCCTGAGCGAGCGCGGGCCCGGGACGTCGGCACCGGCGGGGCGGCCGAAGGAGAAGGA	0.710656	Benign	-0.00920266	5UTR
16:8930314:C:T	ENST00000563085.5	16	8930314	C	T	Benign	8930292	8930398	-	ENSG00000187555.16	USP7	USP7-207	156	466	ATCAATGGGAATGTGGCCCTGAGTGATGGACACAACACCGCGGAGGAGGACATGGAGGATGGGGAGTAAC	117	187	39	0.76245	ATCAATGGGAATGTGGCCCTGAGTGATGGACACAACACCACGGAGGAGGACATGGAGGATGGGGAGTAAC	0.657511	Benign	-0.10494	5UTR
16:89305242:C:T	ENST00000647213.1	16	89305242	C	T	Benign	89305232	89305345	-	ENSG00000167522.17	ANKRD11	ANKRD11-239	263	273	AGCGTGGCGATGGCGGGAAGGAGGTGAGGGAGCGAGCCAGCAAGCGGAAGCTGCCCTTCACCGCGGGCGC	201	271	62	0.720856	AGCGTGGCGATGGCGGGAAGGAGGTGAGGGAGCGAGCCAGCAAGCGGAAGCTGCCCTTCACCACGGGCGC	0.669563	Benign	-0.051293	5UTR
16:89305272:G:A	ENST00000647213.1	16	89305272	G	A	Pathogenic	89305232	89305345	-	ENSG00000167522.17	ANKRD11	ANKRD11-239	233	273	AGCGTGGCGATGGCGGGAAGGAGGTGAGGGAGCGAGCCAGCAAGCGGAAGCTGCCCTTCACCGCGGGCGC	201	271	32	0.720856	AGCGTGGCGATGGCGGGAAGGAGGTGAGGGAGTGAGCCAGCAAGCGGAAGCTGCCCTTCACCGCGGGCGC	0.691993	Pathogenic	-0.0288628	5UTR
16:89305281:C:A	ENST00000647213.1	16	89305281	C	A	Benign	89305232	89305345	-	ENSG00000167522.17	ANKRD11	ANKRD11-239	224	273	GCGTGGCGATGGCGGGAAGGAGGTGAGGGAGCGAGCCAGCAAGCGGAAGCTGCCCTTCACCGCGGGCGCC	202	272	22	0.715326	GCGTGGCGATGGCGGGAAGGAGTTGAGGGAGCGAGCCAGCAAGCGGAAGCTGCCCTTCACCGCGGGCGCC	0.483574	Benign	-0.231752	5UTR
16:89305291:G:A	ENST00000647213.1	16	89305291	G	A	Benign	89305232	89305345	-	ENSG00000167522.17	ANKRD11	ANKRD11-239	214	273	AAAACTGGAGCGTGGCGATGGCGGGAAGGAGGTGAGGGAGCGAGCCAGCAAGCGGAAGCTGCCCTTCACC	193	263	21	0.873341	AAAACTGGAGCGTGGCGATGGTGGGAAGGAGGTGAGGGAGCGAGCCAGCAAGCGGAAGCTGCCCTTCACC	0.892979	Benign	0.0196378	5UTR
16:89305297:G:A	ENST00000647213.1	16	89305297	G	A	Benign	89305232	89305345	-	ENSG00000167522.17	ANKRD11	ANKRD11-239	208	273	AACCAAGACCCCAAAACTGGAGCGTGGCGATGGCGGGAAGGAGGTGAGGGAGCGAGCCAGCAAGCGGAAG	181	251	27	0.754818	AACCAAGACCCCAAAACTGGAGCGTGGTGATGGCGGGAAGGAGGTGAGGGAGCGAGCCAGCAAGCGGAAG	0.75399	Benign	-0.000827849	5UTR
16:89305320:T:G	ENST00000647213.1	16	89305320	T	G	Benign	89305232	89305345	-	ENSG00000167522.17	ANKRD11	ANKRD11-239	185	273	CAAGACCCCAAAACTGGAGCGTGGCGATGGCGGGAAGGAGGTGAGGGAGCGAGCCAGCAAGCGGAAGCTG	184	254	1	0.79427	CCAGACCCCAAAACTGGAGCGTGGCGATGGCGGGAAGGAGGTGAGGGAGCGAGCCAGCAAGCGGAAGCTG	0.741968	Benign	-0.0523016	5UTR
16:89305321:G:A	ENST00000647213.1	16	89305321	G	A	Benign	89305232	89305345	-	ENSG00000167522.17	ANKRD11	ANKRD11-239	184	273	CAAGACCCCAAAACTGGAGCGTGGCGATGGCGGGAAGGAGGTGAGGGAGCGAGCCAGCAAGCGGAAGCTG	184	254	0	0.79427	TAAGACCCCAAAACTGGAGCGTGGCGATGGCGGGAAGGAGGTGAGGGAGCGAGCCAGCAAGCGGAAGCTG	0.795676	Benign	0.00140661	5UTR
16:89657860:C:T	ENST00000579310.6	16	89657860	C	T	Benign	89657835	89657912	+	ENSG00000167523.15	SPATA33	SPATA33-209	24	76	CGCTCCCGGCTCCGCGGCCGCGGAGGTGTGGGGACCCGGGCTTGCGTCGGAGGGGGCGGTGGGCTCACCC	6	76	18	0.892494	CGCTCCCGGCTCCGCGGCTGCGGAGGTGTGGGGACCCGGGCTTGCGTCGGAGGGGGCGGTGGGCTCACCC	0.892736	Benign	0.000241637	5UTR
16:89657905:C:G	ENST00000579310.6	16	89657905	C	G	Benign	89657835	89657912	+	ENSG00000167523.15	SPATA33	SPATA33-209	69	76	GTGAGTCGCTCCCGGCTCCGCGGCCGCGGAGGTGTGGGGACCCGGGCTTGCGTCGGAGGGGGCGGTGGGC	0	70	69	0.87348	GTGAGTCGCTCCCGGCTCCGCGGCCGCGGAGGTGTGGGGACCCGGGCTTGCGTCGGAGGGGGCGGTGGGG	0.87608	Benign	0.00259966	5UTR
16:89919145:G:A	ENST00000555147.2	16	89919145	G	A	Benign	89918861	89919259	+	ENSG00000258839.4	MC1R	MC1R-202	283	397	CAGGGAGAGGGTGTGAGGGCAGATCTGGGGGTGCCCAGATGGAAGGAGGCAGGCATGGGGGACACCCAAG	226	296	57	0.702553	CAGGGAGAGGGTGTGAGGGCAGATCTGGGGGTGCCCAGATGGAAGGAGGCAGGCATGAGGGACACCCAAG	0.56183	Benign	-0.140722	5UTR
16:89919145:G:A	ENST00000555427.1	16	89919145	G	A	Benign	89918850	89919259	+	ENSG00000258839.4	MC1R	MC1R-203	2189	2303	CAGGGAGAGGGTGTGAGGGCAGATCTGGGGGTGCCCAGATGGAAGGAGGCAGGCATGGGGGACACCCAAG	2132	2202	57	0.702553	CAGGGAGAGGGTGTGAGGGCAGATCTGGGGGTGCCCAGATGGAAGGAGGCAGGCATGAGGGACACCCAAG	0.56183	Benign	-0.140722	5UTR
16:89919145:G:A	ENST00000639847.1	16	89919145	G	A	Benign	89918850	89919259	+	ENSG00000258839.4	MC1R	MC1R-204	760	874	CAGGGAGAGGGTGTGAGGGCAGATCTGGGGGTGCCCAGATGGAAGGAGGCAGGCATGGGGGACACCCAAG	703	773	57	0.702553	CAGGGAGAGGGTGTGAGGGCAGATCTGGGGGTGCCCAGATGGAAGGAGGCAGGCATGAGGGACACCCAAG	0.56183	Benign	-0.140722	5UTR
16:90031340:C:T	ENST00000561675.1	16	90031340	C	T	Benign	90031189	90031458	+	ENSG00000141013.17	GAS8	GAS8-205	188	306	ATCCGGGAGGAGCTGGACCGCGAGCGGGAGGAACGAAACTACTTCCAGCTGGAGCGGGACAAGATCCACA	168	238	20	0.725339	ATCCGGGAGGAGCTGGACCGTGAGCGGGAGGAACGAAACTACTTCCAGCTGGAGCGGGACAAGATCCACA	0.635284	Benign	-0.0900547	5UTR
16:90031340:C:T	ENST00000620723.4	16	90031340	C	T	Benign	90031175	90031458	+	ENSG00000141013.17	GAS8	GAS8-220	376	494	ATCCGGGAGGAGCTGGACCGCGAGCGGGAGGAACGAAACTACTTCCAGCTGGAGCGGGACAAGATCCACA	356	426	20	0.725339	ATCCGGGAGGAGCTGGACCGTGAGCGGGAGGAACGAAACTACTTCCAGCTGGAGCGGGACAAGATCCACA	0.635284	Benign	-0.0900547	5UTR
17:1270496:A:G	ENST00000391429.2	17	1270496	A	G	Benign	1270443	1270564	+	ENSG00000205899.4	BHLHA9	BHLHA9-201	52	120	CAAGGCAGTGGGCAGAGGGCAGAGGGCAGAGGGCCGGGGCTGGGGCAGAGGGCGAGTGCCCGGGAAGGCC	50	120	2	0.913674	CAGGGCAGTGGGCAGAGGGCAGAGGGCAGAGGGCCGGGGCTGGGGCAGAGGGCGAGTGCCCGGGAAGGCC	0.915532	Benign	0.00185788	5UTR
17:14069494:G:A	ENST00000664217.1	17	14069494	G	A	Benign	14069489	14069606	+	ENSG00000006695.12	COX10	COX10-206	4	116	TGGCGGCCCGGAACTACTCCCACAGGGGGGCGGGGAAGGAAGATGGCGGCGCCCAGCGTCCCGTGAGGAG	2	72	2	0.833837	TGACGGCCCGGAACTACTCCCACAGGGGGGCGGGGAAGGAAGATGGCGGCGCCCAGCGTCCCGTGAGGAG	0.812245	Benign	-0.0215917	5UTR
17:14069494:G:A	ENST00000670279.1	17	14069494	G	A	Benign	14069489	14069606	+	ENSG00000006695.12	COX10	COX10-207	4	116	TGGCGGCCCGGAACTACTCCCACAGGGGGGCGGGGAAGGAAGATGGCGGCGCCCAGCGTCCCGTGAGGAG	2	72	2	0.833837	TGACGGCCCGGAACTACTCCCACAGGGGGGCGGGGAAGGAAGATGGCGGCGCCCAGCGTCCCGTGAGGAG	0.812245	Benign	-0.0215917	5UTR
17:1762130:G:A	ENST00000571149.5	17	1762130	G	A	Benign	1762111	1762274	+	ENSG00000132386.11	SERPINF1	SERPINF1-204	18	170	GCAGCTCCCTGGCTGCTCTGATGCCAGGGACGGCGGGAGAGGCTCCCCTGGGCTGGGGGGACAGGGGAGA	7	77	11	0.704456	GCAGCTCCCTGACTGCTCTGATGCCAGGGACGGCGGGAGAGGCTCCCCTGGGCTGGGGGGACAGGGGAGA	0.677798	Benign	-0.0266579	5UTR
17:1769918:G:A	ENST00000576406.5	17	1769918	G	A	Benign	1769851	1770051	+	ENSG00000132386.11	SERPINF1	SERPINF1-211	112	523	CACAGGGGCGCTGGTGGAGGAGGAGGATCCTTTCTTCAAAGTCCCCGTGAACAAGCTGGCAGCGGCTGTC	66	136	46	0.709519	CACAGGGGCGCTGGTGGAGGAGGAGGATCCTTTCTTCAAAGTCCCCATGAACAAGCTGGCAGCGGCTGTC	0.696866	Benign	-0.0126524	5UTR
17:18158950:G:T	ENST00000556535.5	17	18158950	G	T	Pathogenic	18158924	18158980	+	ENSG00000091536.20	MYO15A	MYO15A-207	83	113	TTAGCACAGCAAGTAAAAGGCGTGGGCGGGCTGAAGGGGGATGGCCTCAGGCTGAAATCCAAGGAGCCTC	20	90	63	0.711882	TTAGCACAGCAAGTAAAAGGCGTGGGCGGGCTGAAGGGGGATGGCCTCAGGCTGAAATCCAAGTAGCCTC	0.679454	Pathogenic	-0.0324277	5UTR
17:18158950:G:T	ENST00000557655.5	17	18158950	G	T	Pathogenic	18158924	18158980	+	ENSG00000091536.20	MYO15A	MYO15A-209	79	109	TTAGCACAGCAAGTAAAAGGCGTGGGCGGGCTGAAGGGGGATGGCCTCAGGCTGAAATCCAAGGAGCCTC	16	86	63	0.711882	TTAGCACAGCAAGTAAAAGGCGTGGGCGGGCTGAAGGGGGATGGCCTCAGGCTGAAATCCAAGTAGCCTC	0.679454	Pathogenic	-0.0324277	5UTR
17:1830105:A:G	ENST00000570451.5	17	1830105	A	G	Benign	1829970	1830135	+	ENSG00000132383.12	RPA1	RPA1-202	134	170	GGTGGGGAAGCTGGAGCTGTTGCGGGGTCCGCGGGGAAGTCTTGGCGGTGGAGCCATGGTCGGCCAACTG	68	138	66	0.905084	GGTGGGGAAGCTGGAGCTGTTGCGGGGTCCGCGGGGAAGTCTTGGCGGTGGAGCCATGGTCGGCCAGCTG	0.904873	Benign	-0.000211596	5UTR
17:18355980:A:T	ENST00000352886.10	17	18355980	A	T	Benign	18355885	18356001	-	ENSG00000176974.21	SHMT1	SHMT1-202	212	509	TGGGACTGGTGGCACCGGCGGCGGCGTAGGACGGAGGCGTCGCTAGGCAGCTTCGAACCAGTGCAATGAC	146	216	66	0.739076	TGGGACTGGTGGCACCGGCGGCGGCGTAGGACGGAGGCGTCGCTAGGCAGCTTCGAACCAGTGCAAAGAC	0.675553	Benign	-0.0635231	5UTR
17:19648818:G:A	ENST00000176643.11	17	19648818	G	A	Benign	19648750	19648972	+	ENSG00000072210.19	ALDH3A2	ALDH3A2-201	67	221	AGCGAGCCCTGGGCGAGTGAATTGTGGCTGTGGGTTGACGGTGGAGACACCCCCCGGAGGGAGGCGGAGG	64	134	3	0.70156	AGCAAGCCCTGGGCGAGTGAATTGTGGCTGTGGGTTGACGGTGGAGACACCCCCCGGAGGGAGGCGGAGG	0.639545	Benign	-0.0620157	5UTR
17:19648818:G:A	ENST00000339618.8	17	19648818	G	A	Benign	19648750	19648972	+	ENSG00000072210.19	ALDH3A2	ALDH3A2-202	67	221	AGCGAGCCCTGGGCGAGTGAATTGTGGCTGTGGGTTGACGGTGGAGACACCCCCCGGAGGGAGGCGGAGG	64	134	3	0.70156	AGCAAGCCCTGGGCGAGTGAATTGTGGCTGTGGGTTGACGGTGGAGACACCCCCCGGAGGGAGGCGGAGG	0.639545	Benign	-0.0620157	5UTR
17:19648818:G:A	ENST00000395575.7	17	19648818	G	A	Benign	19648785	19648972	+	ENSG00000072210.19	ALDH3A2	ALDH3A2-203	32	186	AGCGAGCCCTGGGCGAGTGAATTGTGGCTGTGGGTTGACGGTGGAGACACCCCCCGGAGGGAGGCGGAGG	29	99	3	0.70156	AGCAAGCCCTGGGCGAGTGAATTGTGGCTGTGGGTTGACGGTGGAGACACCCCCCGGAGGGAGGCGGAGG	0.639545	Benign	-0.0620157	5UTR
17:19648818:G:A	ENST00000578614.1	17	19648818	G	A	Benign	19648777	19648972	+	ENSG00000072210.19	ALDH3A2	ALDH3A2-216	40	194	AGCGAGCCCTGGGCGAGTGAATTGTGGCTGTGGGTTGACGGTGGAGACACCCCCCGGAGGGAGGCGGAGG	37	107	3	0.70156	AGCAAGCCCTGGGCGAGTGAATTGTGGCTGTGGGTTGACGGTGGAGACACCCCCCGGAGGGAGGCGGAGG	0.639545	Benign	-0.0620157	5UTR
17:19648818:G:A	ENST00000584332.6	17	19648818	G	A	Benign	19648750	19648878	+	ENSG00000072210.19	ALDH3A2	ALDH3A2-223	67	193	GACTGGCAGTGGGACTCAGCGGGCGTGGAGGTCGCGGCTGAGCGAGCGAGCCCTGGGCGAGTGAATTGTG	20	90	47	0.713423	GACTGGCAGTGGGACTCAGCGGGCGTGGAGGTCGCGGCTGAGCGAGCAAGCCCTGGGCGAGTGAATTGTG	0.692325	Benign	-0.021098	5UTR
17:19648818:G:A	ENST00000626500.2	17	19648818	G	A	Benign	19648525	19648972	+	ENSG00000072210.19	ALDH3A2	ALDH3A2-224	292	446	AGCGAGCCCTGGGCGAGTGAATTGTGGCTGTGGGTTGACGGTGGAGACACCCCCCGGAGGGAGGCGGAGG	289	359	3	0.70156	AGCAAGCCCTGGGCGAGTGAATTGTGGCTGTGGGTTGACGGTGGAGACACCCCCCGGAGGGAGGCGGAGG	0.639545	Benign	-0.0620157	5UTR
17:19648818:G:A	ENST00000630662.2	17	19648818	G	A	Benign	19648805	19649125	+	ENSG00000072210.19	ALDH3A2	ALDH3A2-225	12	1147	AGCGAGCCCTGGGCGAGTGAATTGTGGCTGTGGGTTGACGGTGGAGACACCCCCCGGAGGGAGGCGGAGG	9	79	3	0.70156	AGCAAGCCCTGGGCGAGTGAATTGTGGCTGTGGGTTGACGGTGGAGACACCCCCCGGAGGGAGGCGGAGG	0.639545	Benign	-0.0620157	5UTR
17:19648818:G:A	ENST00000631291.2	17	19648818	G	A	Benign	19648525	19648972	+	ENSG00000072210.19	ALDH3A2	ALDH3A2-226	292	446	AGCGAGCCCTGGGCGAGTGAATTGTGGCTGTGGGTTGACGGTGGAGACACCCCCCGGAGGGAGGCGGAGG	289	359	3	0.70156	AGCAAGCCCTGGGCGAGTGAATTGTGGCTGTGGGTTGACGGTGGAGACACCCCCCGGAGGGAGGCGGAGG	0.639545	Benign	-0.0620157	5UTR
17:19648818:G:A	ENST00000671878.1	17	19648818	G	A	Benign	19648780	19648972	+	ENSG00000072210.19	ALDH3A2	ALDH3A2-228	37	191	AGCGAGCCCTGGGCGAGTGAATTGTGGCTGTGGGTTGACGGTGGAGACACCCCCCGGAGGGAGGCGGAGG	34	104	3	0.70156	AGCAAGCCCTGGGCGAGTGAATTGTGGCTGTGGGTTGACGGTGGAGACACCCCCCGGAGGGAGGCGGAGG	0.639545	Benign	-0.0620157	5UTR
17:19648818:G:A	ENST00000672357.1	17	19648818	G	A	Benign	19648722	19648844	+	ENSG00000072210.19	ALDH3A2	ALDH3A2-231	95	158	GACTGGCAGTGGGACTCAGCGGGCGTGGAGGTCGCGGCTGAGCGAGCGAGCCCTGGGCGAGTGAATTGTG	48	118	47	0.713423	GACTGGCAGTGGGACTCAGCGGGCGTGGAGGTCGCGGCTGAGCGAGCAAGCCCTGGGCGAGTGAATTGTG	0.692325	Benign	-0.021098	5UTR
17:19648818:G:A	ENST00000672487.1	17	19648818	G	A	Benign	19648787	19648972	+	ENSG00000072210.19	ALDH3A2	ALDH3A2-233	30	184	AGCGAGCCCTGGGCGAGTGAATTGTGGCTGTGGGTTGACGGTGGAGACACCCCCCGGAGGGAGGCGGAGG	27	97	3	0.70156	AGCAAGCCCTGGGCGAGTGAATTGTGGCTGTGGGTTGACGGTGGAGACACCCCCCGGAGGGAGGCGGAGG	0.639545	Benign	-0.0620157	5UTR
17:21298438:A:C	ENST00000361818.9	17	21298438	A	C	Benign	21298412	21298451	+	ENSG00000034152.19	MAP2K3	MAP2K3-203	81	94	CCCGTGTGAGGAGAAGGCCGGGGCAGCGGAGGCTTCCGGCGGAAAATCCAAGAGGAAGAAGGATCTACGG	15	85	66	0.700065	CCCGTGTGAGGAGAAGGCCGGGGCAGCGGAGGCTTCCGGCGGAAAATCCAAGAGGAAGAAGGATCTCCGG	0.613913	Benign	-0.0861524	5UTR
17:21298438:A:C	ENST00000526076.6	17	21298438	A	C	Benign	21298412	21298451	+	ENSG00000034152.19	MAP2K3	MAP2K3-209	81	94	CCCGTGTGAGGAGAAGGCCGGGGCAGCGGAGGCTTCCGGCGGAAAATCCAAGAGGAAGAAGGATCTACGG	15	85	66	0.700065	CCCGTGTGAGGAGAAGGCCGGGGCAGCGGAGGCTTCCGGCGGAAAATCCAAGAGGAAGAAGGATCTCCGG	0.613913	Benign	-0.0861524	5UTR
17:2665376:C:T	ENST00000676077.1	17	2665376	C	T	Pathogenic	2665371	2665457	+	ENSG00000007168.14	PAFAH1B1	PAFAH1B1-225	58	217	GATGGGAGTGAAGGACGGAAGAGGCCCTGCGGAGGCGGCGGTGCAGCGCTCCGAAATCGAGCTATAGCAG	1	71	57	0.741694	GATGGGAGTGAAGGACGGAAGAGGCCCTGCGGAGGCGGCGGTGCAGCGCTCCGAAATTGAGCTATAGCAG	0.761538	Pathogenic	0.0198445	5UTR
17:31095037:A:G	ENST00000356175.7	17	31095037	A	G	Pathogenic	31094926	31095310	+	ENSG00000196712.20	NF1	NF1-201	110	383	GGTGGGGTGTCATGGCGGCGTCTCGGACTGTGATGGCTGTGGGGAGACGGCGCTAGTGGGGAGAGCGACC	56	126	54	0.772483	GGTGGGGTGTCATGGCGGCGTCTCGGACTGTGATGGCTGTGGGGAGACGGCGCTGGTGGGGAGAGCGACC	0.869841	Pathogenic	0.0973581	5UTR
17:31095037:A:G	ENST00000358273.9	17	31095037	A	G	Pathogenic	31094976	31095310	+	ENSG00000196712.20	NF1	NF1-202	60	333	GGTGGGGTGTCATGGCGGCGTCTCGGACTGTGATGGCTGTGGGGAGACGGCGCTAGTGGGGAGAGCGACC	6	76	54	0.772483	GGTGGGGTGTCATGGCGGCGTCTCGGACTGTGATGGCTGTGGGGAGACGGCGCTGGTGGGGAGAGCGACC	0.869841	Pathogenic	0.0973581	5UTR
17:31095037:A:G	ENST00000431387.8	17	31095037	A	G	Pathogenic	31094976	31095310	+	ENSG00000196712.20	NF1	NF1-204	60	333	GGTGGGGTGTCATGGCGGCGTCTCGGACTGTGATGGCTGTGGGGAGACGGCGCTAGTGGGGAGAGCGACC	6	76	54	0.772483	GGTGGGGTGTCATGGCGGCGTCTCGGACTGTGATGGCTGTGGGGAGACGGCGCTGGTGGGGAGAGCGACC	0.869841	Pathogenic	0.0973581	5UTR
17:31095037:A:G	ENST00000487476.5	17	31095037	A	G	Pathogenic	31094926	31095310	+	ENSG00000196712.20	NF1	NF1-211	110	383	GGTGGGGTGTCATGGCGGCGTCTCGGACTGTGATGGCTGTGGGGAGACGGCGCTAGTGGGGAGAGCGACC	56	126	54	0.772483	GGTGGGGTGTCATGGCGGCGTCTCGGACTGTGATGGCTGTGGGGAGACGGCGCTGGTGGGGAGAGCGACC	0.869841	Pathogenic	0.0973581	5UTR
17:31095037:A:G	ENST00000691014.1	17	31095037	A	G	Pathogenic	31094976	31095310	+	ENSG00000196712.20	NF1	NF1-231	60	333	GGTGGGGTGTCATGGCGGCGTCTCGGACTGTGATGGCTGTGGGGAGACGGCGCTAGTGGGGAGAGCGACC	6	76	54	0.772483	GGTGGGGTGTCATGGCGGCGTCTCGGACTGTGATGGCTGTGGGGAGACGGCGCTGGTGGGGAGAGCGACC	0.869841	Pathogenic	0.0973581	5UTR
17:31095037:A:G	ENST00000696138.1	17	31095037	A	G	Pathogenic	31094926	31095310	+	ENSG00000196712.20	NF1	NF1-236	110	383	GGTGGGGTGTCATGGCGGCGTCTCGGACTGTGATGGCTGTGGGGAGACGGCGCTAGTGGGGAGAGCGACC	56	126	54	0.772483	GGTGGGGTGTCATGGCGGCGTCTCGGACTGTGATGGCTGTGGGGAGACGGCGCTGGTGGGGAGAGCGACC	0.869841	Pathogenic	0.0973581	5UTR
17:35119851:T:A	ENST00000345365.11	17	35119851	T	A	Benign	35119613	35119861	-	ENSG00000185379.21	RAD51D	RAD51D-202	9	247	AAGCGGCAGCGCGGCGCGACCCGGCGGGCGGGCTCTGGGCGCGGGAATCCCGGCGGATCCCGGGCGGGCG	2	72	7	0.882926	AAGCGGCTGCGCGGCGCGACCCGGCGGGCGGGCTCTGGGCGCGGGAATCCCGGCGGATCCCGGGCGGGCG	0.881967	Benign	-0.000958562	5UTR
17:3513638:C:G	ENST00000541913.5	17	3513638	C	G	Benign	3513411	3513853	-	ENSG00000141255.13	SPATA22	SPATA22-204	214	514	CGGGTGAAGCCTCTGGTTTTACCAATTGCAGGTCGGCTTGGCTGGGAGAGATGGATGGCGGGAAAGGGGC	211	281	3	0.786541	CGGCTGAAGCCTCTGGTTTTACCAATTGCAGGTCGGCTTGGCTGGGAGAGATGGATGGCGGGAAAGGGGC	0.636195	Benign	-0.150346	5UTR
17:35578449:A:G	ENST00000225873.9	17	35578449	A	G	Benign	35578021	35578572	-	ENSG00000108733.11	PEX12	PEX12-201	122	550	CTGGGGTCAGCGAGCAAGGACGGGCGCGGGCGGGGATACTCAAAGCCAACAGCTGGAGTCAGCCCTTGTG	56	126	66	0.733749	CTGGGGTCAGCGAGCAAGGACGGGCGCGGGCGGGGATACTCAAAGCCAACAGCTGGAGTCAGCCCTCGTG	0.697707	Benign	-0.0360417	5UTR
17:35578449:A:G	ENST00000586663.2	17	35578449	A	G	Benign	35578021	35578553	-	ENSG00000108733.11	PEX12	PEX12-203	103	531	CTGGGGTCAGCGAGCAAGGACGGGCGCGGGCGGGGATACTCAAAGCCAACAGCTGGAGTCAGCCCTTGTG	37	107	66	0.733749	CTGGGGTCAGCGAGCAAGGACGGGCGCGGGCGGGGATACTCAAAGCCAACAGCTGGAGTCAGCCCTCGTG	0.697707	Benign	-0.0360417	5UTR
17:35578726:C:T	ENST00000585380.1	17	35578726	C	T	Benign	35578685	35578864	-	ENSG00000108733.11	PEX12	PEX12-202	137	234	AGGGCCCTCTTCTGTTTCAGCGGGGCGGGAGCGGAAGCTCAGTTCATGCTCACGAGAGAGTTTGTGGGAA	136	206	1	0.719152	AAGGCCCTCTTCTGTTTCAGCGGGGCGGGAGCGGAAGCTCAGTTCATGCTCACGAGAGAGTTTGTGGGAA	0.640283	Benign	-0.0788686	5UTR
17:35753046:C:A	ENST00000604641.6	17	35753046	C	A	Benign	35752850	35753240	-	ENSG00000270765.7	GAS2L2	GAS2L2-201	193	389	AGGGAAAGCTCTGGCAAGGACTGAGGAATGTGGGGGGGCAGGGGCTGGGCCAGGCCTGGCAGCTGAAGCC	162	232	31	0.844856	AGGGAAAGCTCTGGCAAGGACTGAGGAATGTTGGGGGGCAGGGGCTGGGCCAGGCCTGGCAGCTGAAGCC	0.740783	Benign	-0.104073	5UTR
17:39461967:C:T	ENST00000430627.6	17	39461967	C	T	Benign	39461760	39462072	+	ENSG00000167258.15	CDK12	CDK12-201	206	311	CTGCCCTCCCCACCCCCTTCCCGGGGCGCTTTGGTGGGCGTGGAGTTGGGGTTGGGGGGGTGGGTGGGGG	185	255	21	0.904337	CTGCCCTCCCCACCCCCTTCCTGGGGCGCTTTGGTGGGCGTGGAGTTGGGGTTGGGGGGGTGGGTGGGGG	0.901331	Benign	-0.00300604	5UTR
17:39461967:C:T	ENST00000447079.6	17	39461967	C	T	Benign	39461485	39462072	+	ENSG00000167258.15	CDK12	CDK12-202	481	586	CTGCCCTCCCCACCCCCTTCCCGGGGCGCTTTGGTGGGCGTGGAGTTGGGGTTGGGGGGGTGGGTGGGGG	460	530	21	0.904337	CTGCCCTCCCCACCCCCTTCCTGGGGCGCTTTGGTGGGCGTGGAGTTGGGGTTGGGGGGGTGGGTGGGGG	0.901331	Benign	-0.00300604	5UTR
17:39461967:C:T	ENST00000584632.5	17	39461967	C	T	Benign	39461510	39462072	+	ENSG00000167258.15	CDK12	CDK12-209	456	561	CTGCCCTCCCCACCCCCTTCCCGGGGCGCTTTGGTGGGCGTGGAGTTGGGGTTGGGGGGGTGGGTGGGGG	435	505	21	0.904337	CTGCCCTCCCCACCCCCTTCCTGGGGCGCTTTGGTGGGCGTGGAGTTGGGGTTGGGGGGGTGGGTGGGGG	0.901331	Benign	-0.00300604	5UTR
17:41518733:C:T	ENST00000393974.7	17	41518733	C	T	Benign	41518415	41521020	-	ENSG00000171346.16	KRT15	KRT15-202	2286	2604	TTCCTCCACCTTTGGGGGTGGCTCAACCCGAGGGGGTTCCCTCCTGGCTGGGGGAGGTGGCTTTGGTGGG	2218	2288	68	0.711511	TTCCTCCACCTTTGGGGGTGGCTCAACCCGAGGGGGTTCCCTCCTGGCTGGGGGAGGTGGCTTTGGTGAG	0.508625	Benign	-0.202886	5UTR
17:41786584:G:C	ENST00000591690.5	17	41786584	G	C	Benign	41786502	41786766	-	ENSG00000173801.17	JUP	JUP-212	181	271	GCGGGCTATCGGGGGCGCAGGTATCGTTGGGGACAGAGGGGTGGCGAGCGGCCGCGGGGCCGGTCCCAGC	180	250	1	0.901434	GGGGGCTATCGGGGGCGCAGGTATCGTTGGGGACAGAGGGGTGGCGAGCGGCCGCGGGGCCGGTCCCAGC	0.902999	Benign	0.00156522	5UTR
17:41812449:T:G	ENST00000355468.7	17	41812449	T	G	Benign	41812363	41812604	-	ENSG00000141696.13	P3H4	P3H4-201	154	467	CTGAAAGAAGGACTTTGTGACTTGGGATGTGACGGGCACGGAGATGGAGTGGGGGGTGGTGGCAGCGCAA	151	221	3	0.893112	CTGCAAGAAGGACTTTGTGACTTGGGATGTGACGGGCACGGAGATGGAGTGGGGGGTGGTGGCAGCGCAA	0.880828	Benign	-0.0122845	5UTR
17:42017501:G:T	ENST00000307641.9	17	42017501	G	T	Benign	42017019	42017627	+	ENSG00000168256.18	NKIRAS2	NKIRAS2-201	481	621	AGAGCTGGGTGGGAGGCCGGCGGTGAAGAGCACTTCCGGTTGGAGCATAGAGCAGCTCCGCGGCGCCGCG	414	484	67	0.704992	AGAGCTGGGTGGGAGGCCGGCGGTGAAGAGCACTTCCGGTTGGAGCATAGAGCAGCTCCGCGGCGCCTCG	0.666978	Benign	-0.0380144	5UTR
17:42577657:C:T	ENST00000587209.5	17	42577657	C	T	Benign	42577460	42577698	-	ENSG00000131470.15	PSMC3IP	PSMC3IP-204	40	291	CGGGAAAGGCGATGAGTAAAGGCCGGGCAGAAGCTGCGGCGGGAGGTAACGGCGCCGTGGGCGCGGGGAA	0	70	40	0.788392	CGGGAAAGGCGATGAGTAAAGGCCGGGCAGAAGCTGCGGCAGGAGGTAACGGCGCCGTGGGCGCGGGGAA	0.451432	Benign	-0.33696	5UTR
17:42577657:C:T	ENST00000590760.5	17	42577657	C	T	Benign	42577460	42577697	-	ENSG00000131470.15	PSMC3IP	PSMC3IP-208	39	379	GGGAAAGGCGATGAGTAAAGGCCGGGCAGAAGCTGCGGCGGGAGGTAACGGCGCCGTGGGCGCGGGGAAG	0	70	39	0.845111	GGGAAAGGCGATGAGTAAAGGCCGGGCAGAAGCTGCGGCAGGAGGTAACGGCGCCGTGGGCGCGGGGAAG	0.515404	Benign	-0.329707	5UTR
17:42609732:G:A	ENST00000681413.1	17	42609732	G	A	Benign	42609640	42609738	+	ENSG00000131462.9	TUBG1	TUBG1-211	91	97	TTGCGGCGAGCGGGCTGGCGTGCGGCGCCGTTGCGGGCGGGAGCGGCTGCAACGCCGGTGCCTGAGGAGC	26	96	65	0.756447	TTGCGGCGAGCGGGCTGGCGTGCGGCGCCGTTGCGGGCGGGAGCGGCTGCAACGCCGGTGCCTGAAGAGC	0.755228	Benign	-0.0012188	5UTR
17:42682613:G:C	ENST00000264638.9	17	42682613	G	C	Benign	42682530	42682830	+	ENSG00000108797.12	CNTNAP1	CNTNAP1-201	82	299	GAGACAGAGGCTGGGGAAGGGGGGAGGTGAGAGGAAAGAGGGTGGAAAGGAGAGGATAGAGAGAGAAGAG	18	88	64	0.90222	GAGACAGAGGCTGGGGAAGGGGGGAGGTGAGAGGAAAGAGGGTGGAAAGGAGAGGATAGAGAGACAAGAG	0.899181	Benign	-0.00303978	5UTR
17:42998454:G:C	ENST00000588830.1	17	42998454	G	C	Benign	42998435	42998472	+	ENSG00000131469.15	RPL27	RPL27-204	18	38	TTCCTTTTTGCTGGTAGGGCCGGGTGGTTGCTGCCGAA	0	38	18	0.759406	TTCCTTTTTGCTGGTAGGCCCGGGTGGTTGCTGCCGAA	0.19747	Benign	-0.561936	5UTR
17:43125086:A:C	ENST00000618469.1	17	43125086	A	C	Benign	43124736	43125365	-	ENSG00000012048.23	BRCA1	BRCA1-228	278	647	GAACCTGAGAGGCGTAAGGCGTTGTGAACCCTGGGGAGGGGGGCAGTTTGTAGGTCGCGAGGGAAGCGCT	209	279	69	0.87486	GAACCTGAGAGGCGTAAGGCGTTGTGAACCCTGGGGAGGGGGGCAGTTTGTAGGTCGCGAGGGAAGCGCG	0.876498	Benign	0.00163811	5UTR
17:43125119:T:C	ENST00000618469.1	17	43125119	T	C	Benign	43124736	43125365	-	ENSG00000012048.23	BRCA1	BRCA1-228	245	647	TAAGGCGTTGTGAACCCTGGGGAGGGGGGCAGTTTGTAGGTCGCGAGGGAAGCGCTGAGGATCAGGAAGG	223	293	22	0.873052	TAAGGCGTTGTGAACCCTGGGGGGGGGGGCAGTTTGTAGGTCGCGAGGGAAGCGCTGAGGATCAGGAAGG	0.854129	Benign	-0.0189226	5UTR
17:43125170:G:C	ENST00000618469.1	17	43125170	G	C	Benign	43124736	43125365	-	ENSG00000012048.23	BRCA1	BRCA1-228	194	647	CGGGGGGTAGGGGCGGAACCTGAGAGGCGTAAGGCGTTGTGAACCCTGGGGAGGGGGGCAGTTTGTAGGT	194	264	0	0.896832	GGGGGGGTAGGGGCGGAACCTGAGAGGCGTAAGGCGTTGTGAACCCTGGGGAGGGGGGCAGTTTGTAGGT	0.895981	Benign	-0.000850737	5UTR
17:44070814:T:C	ENST00000269097.9	17	44070814	T	C	Benign	44070734	44070966	+	ENSG00000141349.10	G6PC3	G6PC3-201	79	231	AGGAGGAAACAGTACCGGCTGGAGGCCGGTCTTGCAGGAGCGGGGGACTGCTGGGGGCGGGGCTTGGTGG	28	98	51	0.85614	AGGAGGAAACAGTACCGGCTGGAGGCCGGTCTTGCAGGAGCGGGGGACTGCCGGGGGCGGGGCTTGGTGG	0.84642	Benign	-0.00972056	5UTR
17:44070814:T:C	ENST00000585361.6	17	44070814	T	C	Benign	44070729	44070966	+	ENSG00000141349.10	G6PC3	G6PC3-202	84	236	AGGAGGAAACAGTACCGGCTGGAGGCCGGTCTTGCAGGAGCGGGGGACTGCTGGGGGCGGGGCTTGGTGG	33	103	51	0.85614	AGGAGGAAACAGTACCGGCTGGAGGCCGGTCTTGCAGGAGCGGGGGACTGCCGGGGGCGGGGCTTGGTGG	0.84642	Benign	-0.00972056	5UTR
17:44070814:T:C	ENST00000588558.6	17	44070814	T	C	Benign	44070729	44070966	+	ENSG00000141349.10	G6PC3	G6PC3-204	84	236	AGGAGGAAACAGTACCGGCTGGAGGCCGGTCTTGCAGGAGCGGGGGACTGCTGGGGGCGGGGCTTGGTGG	33	103	51	0.85614	AGGAGGAAACAGTACCGGCTGGAGGCCGGTCTTGCAGGAGCGGGGGACTGCCGGGGGCGGGGCTTGGTGG	0.84642	Benign	-0.00972056	5UTR
17:44070814:T:C	ENST00000590253.3	17	44070814	T	C	Benign	44070729	44070966	+	ENSG00000141349.10	G6PC3	G6PC3-205	84	236	AGGAGGAAACAGTACCGGCTGGAGGCCGGTCTTGCAGGAGCGGGGGACTGCTGGGGGCGGGGCTTGGTGG	33	103	51	0.85614	AGGAGGAAACAGTACCGGCTGGAGGCCGGTCTTGCAGGAGCGGGGGACTGCCGGGGGCGGGGCTTGGTGG	0.84642	Benign	-0.00972056	5UTR
17:44070814:T:C	ENST00000593115.2	17	44070814	T	C	Benign	44070744	44070966	+	ENSG00000141349.10	G6PC3	G6PC3-208	69	221	AGGAGGAAACAGTACCGGCTGGAGGCCGGTCTTGCAGGAGCGGGGGACTGCTGGGGGCGGGGCTTGGTGG	18	88	51	0.85614	AGGAGGAAACAGTACCGGCTGGAGGCCGGTCTTGCAGGAGCGGGGGACTGCCGGGGGCGGGGCTTGGTGG	0.84642	Benign	-0.00972056	5UTR
17:44070814:T:C	ENST00000696384.1	17	44070814	T	C	Benign	44070700	44070966	+	ENSG00000141349.10	G6PC3	G6PC3-210	113	265	AGGAGGAAACAGTACCGGCTGGAGGCCGGTCTTGCAGGAGCGGGGGACTGCTGGGGGCGGGGCTTGGTGG	62	132	51	0.85614	AGGAGGAAACAGTACCGGCTGGAGGCCGGTCTTGCAGGAGCGGGGGACTGCCGGGGGCGGGGCTTGGTGG	0.84642	Benign	-0.00972056	5UTR
17:44070814:T:C	ENST00000696385.1	17	44070814	T	C	Benign	44070787	44070966	+	ENSG00000141349.10	G6PC3	G6PC3-211	26	178	GGTCTTGCAGGAGCGGGGGACTGCTGGGGGCGGGGCTTGGTGGTGACCGCTGGCGGGGCGGGGCCTGGGG	2	72	24	0.917907	GGTCTTGCAGGAGCGGGGGACTGCCGGGGGCGGGGCTTGGTGGTGACCGCTGGCGGGGCGGGGCCTGGGG	0.917089	Benign	-0.000817597	5UTR
17:44070814:T:C	ENST00000696386.1	17	44070814	T	C	Benign	44070812	44070966	+	ENSG00000141349.10	G6PC3	G6PC3-212	1	153	CTGGGGGCGGGGCTTGGTGGTGACCGCTGGCGGGGCGGGGCCTGGGGCTCAGAGGGGTGGGCTTTGGAGA	0	70	1	0.919649	CCGGGGGCGGGGCTTGGTGGTGACCGCTGGCGGGGCGGGGCCTGGGGCTCAGAGGGGTGGGCTTTGGAGA	0.919462	Benign	-0.000186861	5UTR
17:44070814:T:C	ENST00000696387.1	17	44070814	T	C	Benign	44070812	44070966	+	ENSG00000141349.10	G6PC3	G6PC3-213	1	153	CTGGGGGCGGGGCTTGGTGGTGACCGCTGGCGGGGCGGGGCCTGGGGCTCAGAGGGGTGGGCTTTGGAGA	0	70	1	0.919649	CCGGGGGCGGGGCTTGGTGGTGACCGCTGGCGGGGCGGGGCCTGGGGCTCAGAGGGGTGGGCTTTGGAGA	0.919462	Benign	-0.000186861	5UTR
17:44070837:C:T	ENST00000269097.9	17	44070837	C	T	Benign	44070734	44070966	+	ENSG00000141349.10	G6PC3	G6PC3-201	102	231	CGCTGGCGGGGCGGGGCCTGGGGCTCAGAGGGGTGGGCTTTGGAGATCAGAGGGTCGACGCTGCTTCGTT	102	172	0	0.910218	TGCTGGCGGGGCGGGGCCTGGGGCTCAGAGGGGTGGGCTTTGGAGATCAGAGGGTCGACGCTGCTTCGTT	0.910295	Benign	7.7188e-05	5UTR
17:44070837:C:T	ENST00000585361.6	17	44070837	C	T	Benign	44070729	44070966	+	ENSG00000141349.10	G6PC3	G6PC3-202	107	236	CGCTGGCGGGGCGGGGCCTGGGGCTCAGAGGGGTGGGCTTTGGAGATCAGAGGGTCGACGCTGCTTCGTT	107	177	0	0.910218	TGCTGGCGGGGCGGGGCCTGGGGCTCAGAGGGGTGGGCTTTGGAGATCAGAGGGTCGACGCTGCTTCGTT	0.910295	Benign	7.7188e-05	5UTR
17:44070837:C:T	ENST00000588558.6	17	44070837	C	T	Benign	44070729	44070966	+	ENSG00000141349.10	G6PC3	G6PC3-204	107	236	CGCTGGCGGGGCGGGGCCTGGGGCTCAGAGGGGTGGGCTTTGGAGATCAGAGGGTCGACGCTGCTTCGTT	107	177	0	0.910218	TGCTGGCGGGGCGGGGCCTGGGGCTCAGAGGGGTGGGCTTTGGAGATCAGAGGGTCGACGCTGCTTCGTT	0.910295	Benign	7.7188e-05	5UTR
17:44070837:C:T	ENST00000590253.3	17	44070837	C	T	Benign	44070729	44070966	+	ENSG00000141349.10	G6PC3	G6PC3-205	107	236	CGCTGGCGGGGCGGGGCCTGGGGCTCAGAGGGGTGGGCTTTGGAGATCAGAGGGTCGACGCTGCTTCGTT	107	177	0	0.910218	TGCTGGCGGGGCGGGGCCTGGGGCTCAGAGGGGTGGGCTTTGGAGATCAGAGGGTCGACGCTGCTTCGTT	0.910295	Benign	7.7188e-05	5UTR
17:44070837:C:T	ENST00000593115.2	17	44070837	C	T	Benign	44070744	44070966	+	ENSG00000141349.10	G6PC3	G6PC3-208	92	221	CGCTGGCGGGGCGGGGCCTGGGGCTCAGAGGGGTGGGCTTTGGAGATCAGAGGGTCGACGCTGCTTCGTT	92	162	0	0.910218	TGCTGGCGGGGCGGGGCCTGGGGCTCAGAGGGGTGGGCTTTGGAGATCAGAGGGTCGACGCTGCTTCGTT	0.910295	Benign	7.7188e-05	5UTR
17:44070837:C:T	ENST00000696384.1	17	44070837	C	T	Benign	44070700	44070966	+	ENSG00000141349.10	G6PC3	G6PC3-210	136	265	CGCTGGCGGGGCGGGGCCTGGGGCTCAGAGGGGTGGGCTTTGGAGATCAGAGGGTCGACGCTGCTTCGTT	136	206	0	0.910218	TGCTGGCGGGGCGGGGCCTGGGGCTCAGAGGGGTGGGCTTTGGAGATCAGAGGGTCGACGCTGCTTCGTT	0.910295	Benign	7.7188e-05	5UTR
17:44070837:C:T	ENST00000696385.1	17	44070837	C	T	Benign	44070787	44070966	+	ENSG00000141349.10	G6PC3	G6PC3-211	49	178	CGCTGGCGGGGCGGGGCCTGGGGCTCAGAGGGGTGGGCTTTGGAGATCAGAGGGTCGACGCTGCTTCGTT	49	119	0	0.910218	TGCTGGCGGGGCGGGGCCTGGGGCTCAGAGGGGTGGGCTTTGGAGATCAGAGGGTCGACGCTGCTTCGTT	0.910295	Benign	7.7188e-05	5UTR
17:44070837:C:T	ENST00000696386.1	17	44070837	C	T	Benign	44070812	44070966	+	ENSG00000141349.10	G6PC3	G6PC3-212	24	153	CGCTGGCGGGGCGGGGCCTGGGGCTCAGAGGGGTGGGCTTTGGAGATCAGAGGGTCGACGCTGCTTCGTT	24	94	0	0.910218	TGCTGGCGGGGCGGGGCCTGGGGCTCAGAGGGGTGGGCTTTGGAGATCAGAGGGTCGACGCTGCTTCGTT	0.910295	Benign	7.7188e-05	5UTR
17:44070837:C:T	ENST00000696387.1	17	44070837	C	T	Benign	44070812	44070966	+	ENSG00000141349.10	G6PC3	G6PC3-213	24	153	CGCTGGCGGGGCGGGGCCTGGGGCTCAGAGGGGTGGGCTTTGGAGATCAGAGGGTCGACGCTGCTTCGTT	24	94	0	0.910218	TGCTGGCGGGGCGGGGCCTGGGGCTCAGAGGGGTGGGCTTTGGAGATCAGAGGGTCGACGCTGCTTCGTT	0.910295	Benign	7.7188e-05	5UTR
17:44218457:C:G	ENST00000526094.5	17	44218457	C	G	Benign	44218229	44218503	-	ENSG00000108312.15	UBTF	UBTF-205	45	273	CAGGGGCTGGGGGAGGGGGTCACGAGGAAGAGGAGGGGCGCACTCCCATTCCCATAGACCCCTTAAGTCT	14	84	31	0.848169	CAGGGGCTGGGGGAGGGGGTCACGAGGAAGACGAGGGGCGCACTCCCATTCCCATAGACCCCTTAAGTCT	0.705765	Benign	-0.142404	5UTR
17:44218457:C:G	ENST00000529383.5	17	44218457	C	G	Benign	44218229	44218503	-	ENSG00000108312.15	UBTF	UBTF-209	45	273	CAGGGGCTGGGGGAGGGGGTCACGAGGAAGAGGAGGGGCGCACTCCCATTCCCATAGACCCCTTAAGTCT	14	84	31	0.848169	CAGGGGCTGGGGGAGGGGGTCACGAGGAAGACGAGGGGCGCACTCCCATTCCCATAGACCCCTTAAGTCT	0.705765	Benign	-0.142404	5UTR
17:44218457:C:G	ENST00000530828.1	17	44218457	C	G	Benign	44218229	44218503	-	ENSG00000108312.15	UBTF	UBTF-211	45	273	CAGGGGCTGGGGGAGGGGGTCACGAGGAAGAGGAGGGGCGCACTCCCATTCCCATAGACCCCTTAAGTCT	14	84	31	0.848169	CAGGGGCTGGGGGAGGGGGTCACGAGGAAGACGAGGGGCGCACTCCCATTCCCATAGACCCCTTAAGTCT	0.705765	Benign	-0.142404	5UTR
17:44899824:G:A	ENST00000331733.4	17	44899824	G	A	Benign	44899773	44899860	+	ENSG00000214447.5	FAM187A	FAM187A-201	50	1836	AAAGAAAGCAAGGGGACCAAGGCCGGGACTGCTGGGGTGAAGGTCCGGGAGGCTGAGTAAGGGGACGGAA	14	84	36	0.791024	AAAGAAAGCAAGGGGACCAAGGCCGGGACTGCTGGGATGAAGGTCCGGGAGGCTGAGTAAGGGGACGGAA	0.68192	Benign	-0.109105	5UTR
17:44899824:G:A	ENST00000410027.5	17	44899824	G	A	Benign	44899738	44899860	+	ENSG00000167131.17	CCDC103	CCDC103-203	85	130	AAAGAAAGCAAGGGGACCAAGGCCGGGACTGCTGGGGTGAAGGTCCGGGAGGCTGAGTAAGGGGACGGAA	49	119	36	0.791024	AAAGAAAGCAAGGGGACCAAGGCCGGGACTGCTGGGATGAAGGTCCGGGAGGCTGAGTAAGGGGACGGAA	0.68192	Benign	-0.109105	5UTR
17:44899824:G:A	ENST00000417826.3	17	44899824	G	A	Benign	44899728	44899860	+	ENSG00000167131.17	CCDC103	CCDC103-204	95	140	AAAGAAAGCAAGGGGACCAAGGCCGGGACTGCTGGGGTGAAGGTCCGGGAGGCTGAGTAAGGGGACGGAA	59	129	36	0.791024	AAAGAAAGCAAGGGGACCAAGGCCGGGACTGCTGGGATGAAGGTCCGGGAGGCTGAGTAAGGGGACGGAA	0.68192	Benign	-0.109105	5UTR
17:46192598:T:A	ENST00000262419.10	17	46192598	T	A	Benign	46192418	46192801	-	ENSG00000120071.15	KANSL1	KANSL1-201	202	471	GGGCTTCCCTGCTGCGGGTCCGGGCTGGGAGTCGCCCCAAGGGCGGGGGTGTGCGGGGGCCCTTCCCCAG	134	204	68	0.767961	GGGCTTCCCTGCTGCGGGTCCGGGCTGGGAGTCGCCCCAAGGGCGGGGGTGTGCGGGGGCCCTTCCCCTG	0.746722	Benign	-0.0212395	5UTR
17:46192927:G:T	ENST00000432791.7	17	46192927	G	T	Benign	46192822	46193430	-	ENSG00000120071.15	KANSL1	KANSL1-202	502	696	AAAGTCAGGGCGGCTCCGGGCGTCGGGGGGAGGAGAGCGGCGGGCCCGGGCCGGAGCCGCCGTCGCGCGC	433	503	69	0.879861	AAAGTCAGGGCGGCTCCGGGCGTCGGGGGGAGGAGAGCGGCGGGCCCGGGCCGGAGCCGCCGTCGCGCGA	0.876537	Benign	-0.00332463	5UTR
17:46192927:G:T	ENST00000638275.1	17	46192927	G	T	Benign	46192822	46193401	-	ENSG00000120071.15	KANSL1	KANSL1-218	473	667	AAAGTCAGGGCGGCTCCGGGCGTCGGGGGGAGGAGAGCGGCGGGCCCGGGCCGGAGCCGCCGTCGCGCGC	404	474	69	0.879861	AAAGTCAGGGCGGCTCCGGGCGTCGGGGGGAGGAGAGCGGCGGGCCCGGGCCGGAGCCGCCGTCGCGCGA	0.876537	Benign	-0.00332463	5UTR
17:4639458:G:C	ENST00000572265.1	17	4639458	G	C	Benign	4639429	4639883	-	ENSG00000161905.13	ALOX15	ALOX15-203	424	569	GTGCAGGGCCCCGGAGCCGGGGACGAGGTCAGGTTCCCTTGTTACCGCTGGGTGGAGGGCAACGGCGTCC	362	432	62	0.707166	GTGCAGGGCCCCGGAGCCGGGGACGAGGTCAGGTTCCCTTGTTACCGCTGGGTGGAGGGCAAGGGCGTCC	0.760871	Benign	0.053705	5UTR
17:46923163:G:C	ENST00000640608.1	17	46923163	G	C	Benign	46923074	46923193	+	ENSG00000108433.17	GOSR2	GOSR2-239	88	118	GGTCCTGCGACCGGAAGCCGGAAACCGGAAGGGGGGCTGTGAGGACGTGTTCCGAGGAAGCCAGAGCCGG	23	93	65	0.709915	GGTCCTGCGACCGGAAGCCGGAAACCGGAAGGGGGGCTGTGAGGACGTGTTCCGAGGAAGCCAGACCCGG	0.704991	Benign	-0.00492376	5UTR
17:46923163:G:C	ENST00000640792.1	17	46923163	G	C	Benign	46923080	46923193	+	ENSG00000108433.17	GOSR2	GOSR2-244	82	112	GGTCCTGCGACCGGAAGCCGGAAACCGGAAGGGGGGCTGTGAGGACGTGTTCCGAGGAAGCCAGAGCCGG	17	87	65	0.709915	GGTCCTGCGACCGGAAGCCGGAAACCGGAAGGGGGGCTGTGAGGACGTGTTCCGAGGAAGCCAGACCCGG	0.704991	Benign	-0.00492376	5UTR
17:46923167:G:C	ENST00000640608.1	17	46923167	G	C	Benign	46923074	46923193	+	ENSG00000108433.17	GOSR2	GOSR2-239	92	118	GGTCCTGCGACCGGAAGCCGGAAACCGGAAGGGGGGCTGTGAGGACGTGTTCCGAGGAAGCCAGAGCCGG	23	93	69	0.709915	GGTCCTGCGACCGGAAGCCGGAAACCGGAAGGGGGGCTGTGAGGACGTGTTCCGAGGAAGCCAGAGCCGC	0.684101	Benign	-0.0258138	5UTR
17:46923167:G:C	ENST00000640792.1	17	46923167	G	C	Benign	46923080	46923193	+	ENSG00000108433.17	GOSR2	GOSR2-244	86	112	GGTCCTGCGACCGGAAGCCGGAAACCGGAAGGGGGGCTGTGAGGACGTGTTCCGAGGAAGCCAGAGCCGG	17	87	69	0.709915	GGTCCTGCGACCGGAAGCCGGAAACCGGAAGGGGGGCTGTGAGGACGTGTTCCGAGGAAGCCAGAGCCGC	0.684101	Benign	-0.0258138	5UTR
17:46923194:T:G	ENST00000393456.7	17	46923194	T	G	Pathogenic	46923187	46923270	+	ENSG00000108433.17	GOSR2	GOSR2-202	6	107	ACATGGATCCCCTGTTCCAGCAAACGCACAAGTGAGGGCCGGTCGGGGAGCGGGCAGGGGCTAGACGAGG	3	73	3	0.770222	ACAGGGATCCCCTGTTCCAGCAAACGCACAAGTGAGGGCCGGTCGGGGAGCGGGCAGGGGCTAGACGAGG	0.794528	Pathogenic	0.024306	5UTR
17:46923194:T:G	ENST00000571048.1	17	46923194	T	G	Pathogenic	46923165	46923633	+	ENSG00000108433.17	GOSR2	GOSR2-205	28	492	ACATGGATCCCCTGTTCCAGCAAACGCACAAGTGAGGGCCGGTCGGGGAGCGGGCAGGGGCTAGACGAGG	25	95	3	0.770222	ACAGGGATCCCCTGTTCCAGCAAACGCACAAGTGAGGGCCGGTCGGGGAGCGGGCAGGGGCTAGACGAGG	0.794528	Pathogenic	0.024306	5UTR
17:46923194:T:G	ENST00000638216.1	17	46923194	T	G	Pathogenic	46923145	46923270	+	ENSG00000108433.17	GOSR2	GOSR2-213	48	149	ACATGGATCCCCTGTTCCAGCAAACGCACAAGTGAGGGCCGGTCGGGGAGCGGGCAGGGGCTAGACGAGG	45	115	3	0.770222	ACAGGGATCCCCTGTTCCAGCAAACGCACAAGTGAGGGCCGGTCGGGGAGCGGGCAGGGGCTAGACGAGG	0.794528	Pathogenic	0.024306	5UTR
17:46923194:T:G	ENST00000639287.1	17	46923194	T	G	Pathogenic	46923165	46923633	+	ENSG00000108433.17	GOSR2	GOSR2-226	28	492	ACATGGATCCCCTGTTCCAGCAAACGCACAAGTGAGGGCCGGTCGGGGAGCGGGCAGGGGCTAGACGAGG	25	95	3	0.770222	ACAGGGATCCCCTGTTCCAGCAAACGCACAAGTGAGGGCCGGTCGGGGAGCGGGCAGGGGCTAGACGAGG	0.794528	Pathogenic	0.024306	5UTR
17:46923194:T:G	ENST00000639388.1	17	46923194	T	G	Pathogenic	46923162	46923633	+	ENSG00000108433.17	GOSR2	GOSR2-228	31	495	ACATGGATCCCCTGTTCCAGCAAACGCACAAGTGAGGGCCGGTCGGGGAGCGGGCAGGGGCTAGACGAGG	28	98	3	0.770222	ACAGGGATCCCCTGTTCCAGCAAACGCACAAGTGAGGGCCGGTCGGGGAGCGGGCAGGGGCTAGACGAGG	0.794528	Pathogenic	0.024306	5UTR
17:46923194:T:G	ENST00000640068.1	17	46923194	T	G	Pathogenic	46923171	46923633	+	ENSG00000108433.17	GOSR2	GOSR2-233	22	486	ACATGGATCCCCTGTTCCAGCAAACGCACAAGTGAGGGCCGGTCGGGGAGCGGGCAGGGGCTAGACGAGG	19	89	3	0.770222	ACAGGGATCCCCTGTTCCAGCAAACGCACAAGTGAGGGCCGGTCGGGGAGCGGGCAGGGGCTAGACGAGG	0.794528	Pathogenic	0.024306	5UTR
17:46923194:T:G	ENST00000640269.1	17	46923194	T	G	Pathogenic	46923159	46923270	+	ENSG00000108433.17	GOSR2	GOSR2-235	34	135	ACATGGATCCCCTGTTCCAGCAAACGCACAAGTGAGGGCCGGTCGGGGAGCGGGCAGGGGCTAGACGAGG	31	101	3	0.770222	ACAGGGATCCCCTGTTCCAGCAAACGCACAAGTGAGGGCCGGTCGGGGAGCGGGCAGGGGCTAGACGAGG	0.794528	Pathogenic	0.024306	5UTR
17:46923194:T:G	ENST00000640443.1	17	46923194	T	G	Pathogenic	46923159	46923633	+	ENSG00000108433.17	GOSR2	GOSR2-237	34	498	ACATGGATCCCCTGTTCCAGCAAACGCACAAGTGAGGGCCGGTCGGGGAGCGGGCAGGGGCTAGACGAGG	31	101	3	0.770222	ACAGGGATCCCCTGTTCCAGCAAACGCACAAGTGAGGGCCGGTCGGGGAGCGGGCAGGGGCTAGACGAGG	0.794528	Pathogenic	0.024306	5UTR
17:46923194:T:G	ENST00000640806.1	17	46923194	T	G	Pathogenic	46923159	46923350	+	ENSG00000108433.17	GOSR2	GOSR2-245	34	190	ACATGGATCCCCTGTTCCAGCAAACGCACAAGTGAGGGCCGGTCGGGGAGCGGGCAGGGGCTAGACGAGG	31	101	3	0.770222	ACAGGGATCCCCTGTTCCAGCAAACGCACAAGTGAGGGCCGGTCGGGGAGCGGGCAGGGGCTAGACGAGG	0.794528	Pathogenic	0.024306	5UTR
17:46923208:C:T	ENST00000393456.7	17	46923208	C	T	Pathogenic	46923187	46923270	+	ENSG00000108433.17	GOSR2	GOSR2-202	20	107	GTTCCAGCAAACGCACAAGTGAGGGCCGGTCGGGGAGCGGGCAGGGGCTAGACGAGGCGAGGCCAGGCAG	16	86	4	0.858689	GTTCTAGCAAACGCACAAGTGAGGGCCGGTCGGGGAGCGGGCAGGGGCTAGACGAGGCGAGGCCAGGCAG	0.857351	Pathogenic	-0.00133717	5UTR
17:46923208:C:T	ENST00000571048.1	17	46923208	C	T	Pathogenic	46923165	46923633	+	ENSG00000108433.17	GOSR2	GOSR2-205	42	492	TTCCAGCAAACGCACAAGTGAGGGCCGGTCGGGGAGCGGGCAGGGGCTAGACGAGGCGAGGCCAGGTGAG	39	109	3	0.870818	TTCTAGCAAACGCACAAGTGAGGGCCGGTCGGGGAGCGGGCAGGGGCTAGACGAGGCGAGGCCAGGTGAG	0.869812	Pathogenic	-0.00100613	5UTR
17:46923208:C:T	ENST00000638216.1	17	46923208	C	T	Pathogenic	46923145	46923270	+	ENSG00000108433.17	GOSR2	GOSR2-213	62	149	GTTCCAGCAAACGCACAAGTGAGGGCCGGTCGGGGAGCGGGCAGGGGCTAGACGAGGCGAGGCCAGGCAG	58	128	4	0.858689	GTTCTAGCAAACGCACAAGTGAGGGCCGGTCGGGGAGCGGGCAGGGGCTAGACGAGGCGAGGCCAGGCAG	0.857351	Pathogenic	-0.00133717	5UTR
17:46923208:C:T	ENST00000639287.1	17	46923208	C	T	Pathogenic	46923165	46923633	+	ENSG00000108433.17	GOSR2	GOSR2-226	42	492	TTCCAGCAAACGCACAAGTGAGGGCCGGTCGGGGAGCGGGCAGGGGCTAGACGAGGCGAGGCCAGGTGAG	39	109	3	0.870818	TTCTAGCAAACGCACAAGTGAGGGCCGGTCGGGGAGCGGGCAGGGGCTAGACGAGGCGAGGCCAGGTGAG	0.869812	Pathogenic	-0.00100613	5UTR
17:46923208:C:T	ENST00000639388.1	17	46923208	C	T	Pathogenic	46923162	46923633	+	ENSG00000108433.17	GOSR2	GOSR2-228	45	495	TTCCAGCAAACGCACAAGTGAGGGCCGGTCGGGGAGCGGGCAGGGGCTAGACGAGGCGAGGCCAGGTGAG	42	112	3	0.870818	TTCTAGCAAACGCACAAGTGAGGGCCGGTCGGGGAGCGGGCAGGGGCTAGACGAGGCGAGGCCAGGTGAG	0.869812	Pathogenic	-0.00100613	5UTR
17:46923208:C:T	ENST00000640068.1	17	46923208	C	T	Pathogenic	46923171	46923633	+	ENSG00000108433.17	GOSR2	GOSR2-233	36	486	TTCCAGCAAACGCACAAGTGAGGGCCGGTCGGGGAGCGGGCAGGGGCTAGACGAGGCGAGGCCAGGTGAG	33	103	3	0.870818	TTCTAGCAAACGCACAAGTGAGGGCCGGTCGGGGAGCGGGCAGGGGCTAGACGAGGCGAGGCCAGGTGAG	0.869812	Pathogenic	-0.00100613	5UTR
17:46923208:C:T	ENST00000640269.1	17	46923208	C	T	Pathogenic	46923159	46923270	+	ENSG00000108433.17	GOSR2	GOSR2-235	48	135	GTTCCAGCAAACGCACAAGTGAGGGCCGGTCGGGGAGCGGGCAGGGGCTAGACGAGGCGAGGCCAGGCAG	44	114	4	0.858689	GTTCTAGCAAACGCACAAGTGAGGGCCGGTCGGGGAGCGGGCAGGGGCTAGACGAGGCGAGGCCAGGCAG	0.857351	Pathogenic	-0.00133717	5UTR
17:46923208:C:T	ENST00000640443.1	17	46923208	C	T	Pathogenic	46923159	46923633	+	ENSG00000108433.17	GOSR2	GOSR2-237	48	498	TTCCAGCAAACGCACAAGTGAGGGCCGGTCGGGGAGCGGGCAGGGGCTAGACGAGGCGAGGCCAGGTGAG	45	115	3	0.870818	TTCTAGCAAACGCACAAGTGAGGGCCGGTCGGGGAGCGGGCAGGGGCTAGACGAGGCGAGGCCAGGTGAG	0.869812	Pathogenic	-0.00100613	5UTR
17:46923208:C:T	ENST00000640806.1	17	46923208	C	T	Pathogenic	46923159	46923350	+	ENSG00000108433.17	GOSR2	GOSR2-245	48	190	TTCCAGCAAACGCACAAGTGAGGGCCGGTCGGGGAGCGGGCAGGGGCTAGACGAGGCGAGGCCAGGTGAG	45	115	3	0.870818	TTCTAGCAAACGCACAAGTGAGGGCCGGTCGGGGAGCGGGCAGGGGCTAGACGAGGCGAGGCCAGGTGAG	0.869812	Pathogenic	-0.00100613	5UTR
17:47253855:G:C	ENST00000559488.7	17	47253855	G	C	Benign	47253826	47253862	+	ENSG00000259207.9	ITGB3	ITGB3-201	28	35	GTGGGGCGGGCGGAGCGCCGCGGGAGGCGGACGAG	0	35	28	0.914255	GTGGGGCGGGCGGAGCGCCGCGGGAGGCCGACGAG	0.842941	Benign	-0.0713133	5UTR
17:4899467:C:G	ENST00000521575.1	17	4899467	C	G	Pathogenic	4899417	4899763	+	ENSG00000205710.4	C17orf107	C17orf107-202	49	345	CGCGCTTACGTGGCGCAGCCGCGGGGACATGGCGTGGGTGGTGGGCGTCCGCTGGGACACGTTGAGCACG	41	111	8	0.903788	CGCGCTTAGGTGGCGCAGCCGCGGGGACATGGCGTGGGTGGTGGGCGTCCGCTGGGACACGTTGAGCACG	0.906206	Pathogenic	0.00241792	5UTR
17:4899483:G:C	ENST00000521575.1	17	4899483	G	C	Benign	4899417	4899763	+	ENSG00000205710.4	C17orf107	C17orf107-202	65	345	CCCTCCGCGCTTACGTGGCGCAGCCGCGGGGACATGGCGTGGGTGGTGGGCGTCCGCTGGGACACGTTGA	36	106	29	0.744088	CCCTCCGCGCTTACGTGGCGCAGCCGCGGCGACATGGCGTGGGTGGTGGGCGTCCGCTGGGACACGTTGA	0.384443	Benign	-0.359646	5UTR
17:4899512:G:A	ENST00000521575.1	17	4899512	G	A	Pathogenic	4899417	4899763	+	ENSG00000205710.4	C17orf107	C17orf107-202	94	345	GGGGACATGGCGTGGGTGGTGGGCGTCCGCTGGGACACGTTGAGCACGATGACGCAATTCATGACAATGA	63	133	31	0.76942	GGGGACATGGCGTGGGTGGTGGGCGTCCGCTAGGACACGTTGAGCACGATGACGCAATTCATGACAATGA	0.524193	Pathogenic	-0.245227	5UTR
17:4899534:G:A	ENST00000521575.1	17	4899534	G	A	Benign	4899417	4899763	+	ENSG00000205710.4	C17orf107	C17orf107-202	116	345	GGGGACATGGCGTGGGTGGTGGGCGTCCGCTGGGACACGTTGAGCACGATGACGCAATTCATGACAATGA	63	133	53	0.76942	GGGGACATGGCGTGGGTGGTGGGCGTCCGCTGGGACACGTTGAGCACGATGACACAATTCATGACAATGA	0.730821	Benign	-0.0385986	5UTR
17:50097430:C:T	ENST00000503614.5	17	50097430	C	T	Benign	50097422	50097497	+	ENSG00000005882.12	PDK2	PDK2-204	103	170	AATGCCCGCCAGGGCAAGGGTAGGGAGGAGGCGGCCGAACCGCGTCGCTGGGCCGAAAGGATCCAGCAAT	37	107	66	0.794377	AATGCCCGCCAGGGCAAGGGTAGGGAGGAGGCGGCCGAACCGCGTCGCTGGGCCGAAAGGATCCAGTAAT	0.789006	Benign	-0.00537127	5UTR
17:50166033:G:A	ENST00000683294.1	17	50166033	G	A	Benign	50166018	50166041	+	ENSG00000108823.17	SGCA	SGCA-214	14	22	GGGCGGGCCAGGCCGGGCAGCC	0	22	14	0.751483	GGGCGGGCCAGGCCAGGCAGCC	0.224456	Benign	-0.527027	5UTR
17:56593839:C:A	ENST00000332822.6	17	56593839	C	A	Benign	56593698	56594224	+	ENSG00000183691.6	NOG	NOG-201	140	525	CAGCTCAGCCAGCGGCGCTTGCACAGAGCGGCCGGACGAAGAGCAGCGAGAGGAGGAGGGGAGAGCGGCT	108	178	32	0.709907	CAGCTCAGCCAGCGGCGCTTGCACAGAGCGGCAGGACGAAGAGCAGCGAGAGGAGGAGGGGAGAGCGGCT	0.689444	Benign	-0.020463	5UTR
17:59106697:T:C	ENST00000262294.12	17	59106697	T	C	Benign	59106461	59106881	-	ENSG00000108395.14	TRIM37	TRIM37-201	183	419	ACCGTTCGCCCTACTTCTGCGCCTCGGGGCGGGCGCGCCGGTAAAAATGGCGAAATGGGGGTAGGCGGCG	183	253	0	0.730647	GCCGTTCGCCCTACTTCTGCGCCTCGGGGCGGGCGCGCCGGTAAAAATGGCGAAATGGGGGTAGGCGGCG	0.733664	Benign	0.00301713	5UTR
17:59106697:T:C	ENST00000393065.6	17	59106697	T	C	Benign	59106461	59106827	-	ENSG00000108395.14	TRIM37	TRIM37-202	129	365	ACCGTTCGCCCTACTTCTGCGCCTCGGGGCGGGCGCGCCGGTAAAAATGGCGAAATGGGGGTAGGCGGCG	129	199	0	0.730647	GCCGTTCGCCCTACTTCTGCGCCTCGGGGCGGGCGCGCCGGTAAAAATGGCGAAATGGGGGTAGGCGGCG	0.733664	Benign	0.00301713	5UTR
17:59106697:T:C	ENST00000393066.7	17	59106697	T	C	Benign	59106461	59106922	-	ENSG00000108395.14	TRIM37	TRIM37-203	224	460	ACCGTTCGCCCTACTTCTGCGCCTCGGGGCGGGCGCGCCGGTAAAAATGGCGAAATGGGGGTAGGCGGCG	224	294	0	0.730647	GCCGTTCGCCCTACTTCTGCGCCTCGGGGCGGGCGCGCCGGTAAAAATGGCGAAATGGGGGTAGGCGGCG	0.733664	Benign	0.00301713	5UTR
17:59106697:T:C	ENST00000577554.5	17	59106697	T	C	Benign	59106461	59106741	-	ENSG00000108395.14	TRIM37	TRIM37-204	43	279	ACCGTTCGCCCTACTTCTGCGCCTCGGGGCGGGCGCGCCGGTAAAAATGGCGAAATGGGGGTAGGCGGCG	43	113	0	0.730647	GCCGTTCGCCCTACTTCTGCGCCTCGGGGCGGGCGCGCCGGTAAAAATGGCGAAATGGGGGTAGGCGGCG	0.733664	Benign	0.00301713	5UTR
17:59106697:T:C	ENST00000580973.5	17	59106697	T	C	Benign	59106461	59106716	-	ENSG00000108395.14	TRIM37	TRIM37-207	18	254	ACCGTTCGCCCTACTTCTGCGCCTCGGGGCGGGCGCGCCGGTAAAAATGGCGAAATGGGGGTAGGCGGCG	18	88	0	0.730647	GCCGTTCGCCCTACTTCTGCGCCTCGGGGCGGGCGCGCCGGTAAAAATGGCGAAATGGGGGTAGGCGGCG	0.733664	Benign	0.00301713	5UTR
17:59893319:G:A	ENST00000393021.7	17	59893319	G	A	Benign	59893045	59893326	+	ENSG00000108443.14	RPS6KB1	RPS6KB1-202	273	427	CAGCCAGAGGACGCGGGCTCTGAGGATGAGCTGGAGGAGGGGGAAGCGCTCAGCTGTTAGAAGTGACAGC	238	308	35	0.824107	CAGCCAGAGGACGCGGGCTCTGAGGATGAGCTGGAAGAGGGGGAAGCGCTCAGCTGTTAGAAGTGACAGC	0.213132	Benign	-0.610975	5UTR
17:61863291:G:C	ENST00000682453.1	17	61863291	G	C	Benign	61863283	61863327	-	ENSG00000136492.10	BRIP1	BRIP1-211	75	113	TGTGTGGTTGAGGGGTCTGGTGGGTCGAGGAAAGTGAATCGGAGCTCAGAGCGTTGCTTCGGTTTCCCTC	6	76	69	0.768298	TGTGTGGTTGAGGGGTCTGGTGGGTCGAGGAAAGTGAATCGGAGCTCAGAGCGTTGCTTCGGTTTCCCTG	0.763767	Benign	-0.00453109	5UTR
17:61863294:G:A	ENST00000682453.1	17	61863294	G	A	Benign	61863283	61863327	-	ENSG00000136492.10	BRIP1	BRIP1-211	72	113	GGTTGTGTGGTTGAGGGGTCTGGTGGGTCGAGGAAAGTGAATCGGAGCTCAGAGCGTTGCTTCGGTTTCC	3	73	69	0.826137	GGTTGTGTGGTTGAGGGGTCTGGTGGGTCGAGGAAAGTGAATCGGAGCTCAGAGCGTTGCTTCGGTTTCT	0.821145	Benign	-0.00499243	5UTR
17:61863458:C:T	ENST00000259008.7	17	61863458	C	T	Benign	61863283	61863529	-	ENSG00000136492.10	BRIP1	BRIP1-201	70	275	AATTCGTCTCGGGTTGTGTGGTTGAGGGGTCTGGTGGGTCGAGGAAAGGTAACGGCGGCCCCAGTCCTGC	7	77	63	0.896429	AATTCGTCTCGGGTTGTGTGGTTGAGGGGTCTGGTGGGTCGAGGAAAGGTAACGGCGGCCCCAATCCTGC	0.892898	Benign	-0.0035314	5UTR
17:61863458:C:T	ENST00000577913.2	17	61863458	C	T	Benign	61863283	61863560	-	ENSG00000136492.10	BRIP1	BRIP1-203	101	302	AATTCGTCTCGGGTTGTGTGGTTGAGGGGTCTGGTGGGTCGAGGAAAGGTAACGGCGGCCCCAGTCCTGC	38	108	63	0.896429	AATTCGTCTCGGGTTGTGTGGTTGAGGGGTCTGGTGGGTCGAGGAAAGGTAACGGCGGCCCCAATCCTGC	0.892898	Benign	-0.0035314	5UTR
17:61863458:C:T	ENST00000683235.1	17	61863458	C	T	Benign	61863283	61863511	-	ENSG00000136492.10	BRIP1	BRIP1-218	52	253	GTTGTGTGGTTGAGGGGTCTGGTGGGTCGAGGAAAGGTAACGGCGGCCCCAGTCCTGCACACAAGGCCGG	1	71	51	0.76092	GTTGTGTGGTTGAGGGGTCTGGTGGGTCGAGGAAAGGTAACGGCGGCCCCAATCCTGCACACAAGGCCGG	0.817232	Benign	0.0563123	5UTR
17:62481162:C:T	ENST00000682203.1	17	62481162	C	T	Pathogenic	62481123	62481207	+	ENSG00000146872.19	TLK2	TLK2-221	199	660	GAGCGTGGAGCGGCGGCGGCGGCGGCGGCAGAAATGATGGAAGAATTGCATAGCCTGGACCCACGACGGC	130	200	69	0.760664	GAGCGTGGAGCGGCGGCGGCGGCGGCGGCAGAAATGATGGAAGAATTGCATAGCCTGGACCCACGACGGT	0.765175	Pathogenic	0.00451136	5UTR
17:63728342:G:A	ENST00000245865.10	17	63728342	G	A	Pathogenic	63728333	63728414	-	ENSG00000266173.7	STRADA	STRADA-201	92	210	CATTTCTTGTAAGTAAACCAGAGCGAATCAGGCGGTGGGTCTCGGAAAAGTTCATTGTTGAGGGCTTAAG	69	139	23	0.712847	CATTTCTTGTAAGTAAACCAGAGTGAATCAGGCGGTGGGTCTCGGAAAAGTTCATTGTTGAGGGCTTAAG	0.621635	Pathogenic	-0.0912123	5UTR
17:63728342:G:A	ENST00000375840.9	17	63728342	G	A	Pathogenic	63728333	63728414	-	ENSG00000266173.7	STRADA	STRADA-203	205	323	CATTTCTTGTAAGTAAACCAGAGCGAATCAGGCGGTGGGTCTCGGAAAAGTTCATTGTTGAGGGCTTAAG	182	252	23	0.712847	CATTTCTTGTAAGTAAACCAGAGTGAATCAGGCGGTGGGTCTCGGAAAAGTTCATTGTTGAGGGCTTAAG	0.621635	Pathogenic	-0.0912123	5UTR
17:63728342:G:A	ENST00000579340.5	17	63728342	G	A	Pathogenic	63728333	63728414	-	ENSG00000266173.7	STRADA	STRADA-211	163	281	CATTTCTTGTAAGTAAACCAGAGCGAATCAGGCGGTGGGTCTCGGAAAAGTTCATTGTTGAGGGCTTAAG	140	210	23	0.712847	CATTTCTTGTAAGTAAACCAGAGTGAATCAGGCGGTGGGTCTCGGAAAAGTTCATTGTTGAGGGCTTAAG	0.621635	Pathogenic	-0.0912123	5UTR
17:63728342:G:A	ENST00000580288.2	17	63728342	G	A	Pathogenic	63728333	63728414	-	ENSG00000266173.7	STRADA	STRADA-215	329	447	CATTTCTTGTAAGTAAACCAGAGCGAATCAGGCGGTGGGTCTCGGAAAAGTTCATTGTTGAGGGCTTAAG	306	376	23	0.712847	CATTTCTTGTAAGTAAACCAGAGTGAATCAGGCGGTGGGTCTCGGAAAAGTTCATTGTTGAGGGCTTAAG	0.621635	Pathogenic	-0.0912123	5UTR
17:63728342:G:A	ENST00000580338.5	17	63728342	G	A	Pathogenic	63728333	63728414	-	ENSG00000266173.7	STRADA	STRADA-216	209	327	CATTTCTTGTAAGTAAACCAGAGCGAATCAGGCGGTGGGTCTCGGAAAAGTTCATTGTTGAGGGCTTAAG	186	256	23	0.712847	CATTTCTTGTAAGTAAACCAGAGTGAATCAGGCGGTGGGTCTCGGAAAAGTTCATTGTTGAGGGCTTAAG	0.621635	Pathogenic	-0.0912123	5UTR
17:63728342:G:A	ENST00000584110.1	17	63728342	G	A	Pathogenic	63728333	63728414	-	ENSG00000266173.7	STRADA	STRADA-223	414	532	CATTTCTTGTAAGTAAACCAGAGCGAATCAGGCGGTGGGTCTCGGAAAAGTTCATTGTTGAGGGCTTAAG	391	461	23	0.712847	CATTTCTTGTAAGTAAACCAGAGTGAATCAGGCGGTGGGTCTCGGAAAAGTTCATTGTTGAGGGCTTAAG	0.621635	Pathogenic	-0.0912123	5UTR
17:63728342:G:A	ENST00000638276.1	17	63728342	G	A	Pathogenic	63728333	63728414	-	ENSG00000266173.7	STRADA	STRADA-226	130	248	CATTTCTTGTAAGTAAACCAGAGCGAATCAGGCGGTGGGTCTCGGAAAAGTTCATTGTTGAGGGCTTAAG	107	177	23	0.712847	CATTTCTTGTAAGTAAACCAGAGTGAATCAGGCGGTGGGTCTCGGAAAAGTTCATTGTTGAGGGCTTAAG	0.621635	Pathogenic	-0.0912123	5UTR
17:63728342:G:A	ENST00000638718.1	17	63728342	G	A	Pathogenic	63728333	63728414	-	ENSG00000266173.7	STRADA	STRADA-232	181	299	CATTTCTTGTAAGTAAACCAGAGCGAATCAGGCGGTGGGTCTCGGAAAAGTTCATTGTTGAGGGCTTAAG	158	228	23	0.712847	CATTTCTTGTAAGTAAACCAGAGTGAATCAGGCGGTGGGTCTCGGAAAAGTTCATTGTTGAGGGCTTAAG	0.621635	Pathogenic	-0.0912123	5UTR
17:63728342:G:A	ENST00000640979.1	17	63728342	G	A	Pathogenic	63728333	63728414	-	ENSG00000266173.7	STRADA	STRADA-253	130	248	CATTTCTTGTAAGTAAACCAGAGCGAATCAGGCGGTGGGTCTCGGAAAAGTTCATTGTTGAGGGCTTAAG	107	177	23	0.712847	CATTTCTTGTAAGTAAACCAGAGTGAATCAGGCGGTGGGTCTCGGAAAAGTTCATTGTTGAGGGCTTAAG	0.621635	Pathogenic	-0.0912123	5UTR
17:63728387:G:A	ENST00000638718.1	17	63728387	G	A	Benign	63728333	63728414	-	ENSG00000266173.7	STRADA	STRADA-232	136	299	GGATAAGGAAGAGAGCTCGAGGGAGGGGCAGTGGGTTTAAGTTTTTGAAACTGAAGTAGGCCTACACAGT	76	146	60	0.75794	GGATAAGGAAGAGAGCTCGAGGGAGGGGCAGTGGGTTTAAGTTTTTGAAACTGAAGTAGGTCTACACAGT	0.747533	Benign	-0.0104071	5UTR
17:63766185:A:T	ENST00000225726.10	17	63766185	A	T	Benign	63766175	63766195	-	ENSG00000108588.15	CCDC47	CCDC47-201	195	205	GCAGGCCGGGCAGGGGTGTCGGACGCAGGGCGCTGGGCCGGGTTTCGGCTTCGGCCACAGCTTTTTTTCT	126	196	69	0.729824	GCAGGCCGGGCAGGGGTGTCGGACGCAGGGCGCTGGGCCGGGTTTCGGCTTCGGCCACAGCTTTTTTTCA	0.741022	Benign	0.0111979	5UTR
17:63766185:A:T	ENST00000582252.1	17	63766185	A	T	Benign	63766175	63766195	-	ENSG00000108588.15	CCDC47	CCDC47-204	168	178	GCAGGCCGGGCAGGGGTGTCGGACGCAGGGCGCTGGGCCGGGTTTCGGCTTCGGCCACAGCTTTTTTTCT	99	169	69	0.729824	GCAGGCCGGGCAGGGGTGTCGGACGCAGGGCGCTGGGCCGGGTTTCGGCTTCGGCCACAGCTTTTTTTCA	0.741022	Benign	0.0111979	5UTR
17:6556430:G:A	ENST00000262483.13	17	6556430	G	A	Benign	6556406	6556556	-	ENSG00000091622.16	PITPNM3	PITPNM3-201	125	149	GCTCGGAGTCCGTTCGGGGCCGGAGGCGGTCGGGGCCGGGCCCGGGAAGCGCGAGGAGCGCGCGTAGCGC	56	126	69	0.852307	GCTCGGAGTCCGTTCGGGGCCGGAGGCGGTCGGGGCCGGGCCCGGGAAGCGCGAGGAGCGCGCGTAGCGT	0.859271	Benign	0.00696462	5UTR
17:68512480:G:T	ENST00000392711.5	17	68512480	G	T	Benign	68512378	68512580	+	ENSG00000108946.16	PRKAR1A	PRKAR1A-203	101	207	TAGCCGCTATCGCAGAGTGGAGCGGGGCTGGGAGCAAAGCGCTGAGGGAGCTCGGTACGCCGCCGCCTCG	63	133	38	0.724834	TAGCCGCTATCGCAGAGTGGAGCGGGGCTGGGAGCAAATCGCTGAGGGAGCTCGGTACGCCGCCGCCTCG	0.715195	Benign	-0.00963861	5UTR
17:68512480:G:T	ENST00000585427.6	17	68512480	G	T	Benign	68512411	68512496	+	ENSG00000108946.16	PRKAR1A	PRKAR1A-205	68	90	AGCTGTCGCCTAGCCGCTATCGCAGAGTGGAGCGGGGCTGGGAGCAAAGCGCTGAGGGAGCTCGAGAACC	20	90	48	0.721776	AGCTGTCGCCTAGCCGCTATCGCAGAGTGGAGCGGGGCTGGGAGCAAATCGCTGAGGGAGCTCGAGAACC	0.707862	Benign	-0.0139143	5UTR
17:68512480:G:T	ENST00000585608.5	17	68512480	G	T	Benign	68512425	68512549	+	ENSG00000108946.16	PRKAR1A	PRKAR1A-207	54	129	TAGCCGCTATCGCAGAGTGGAGCGGGGCTGGGAGCAAAGCGCTGAGGGAGCTCGGTACGCCGCCGCCTCG	16	86	38	0.724834	TAGCCGCTATCGCAGAGTGGAGCGGGGCTGGGAGCAAATCGCTGAGGGAGCTCGGTACGCCGCCGCCTCG	0.715195	Benign	-0.00963861	5UTR
17:68512480:G:T	ENST00000589228.6	17	68512480	G	T	Benign	68512429	68512549	+	ENSG00000108946.16	PRKAR1A	PRKAR1A-216	50	125	TAGCCGCTATCGCAGAGTGGAGCGGGGCTGGGAGCAAAGCGCTGAGGGAGCTCGGTACGCCGCCGCCTCG	12	82	38	0.724834	TAGCCGCTATCGCAGAGTGGAGCGGGGCTGGGAGCAAATCGCTGAGGGAGCTCGGTACGCCGCCGCCTCG	0.715195	Benign	-0.00963861	5UTR
17:68512486:A:G	ENST00000392711.5	17	68512486	A	G	Benign	68512378	68512580	+	ENSG00000108946.16	PRKAR1A	PRKAR1A-203	107	207	AGCTGTCGCCTAGCCGCTATCGCAGAGTGGAGCGGGGCTGGGAGCAAAGCGCTGAGGGAGCTCGGTACGC	53	123	54	0.766885	AGCTGTCGCCTAGCCGCTATCGCAGAGTGGAGCGGGGCTGGGAGCAAAGCGCTGGGGGAGCTCGGTACGC	0.763524	Benign	-0.00336069	5UTR
17:68512486:A:G	ENST00000585427.6	17	68512486	A	G	Benign	68512411	68512496	+	ENSG00000108946.16	PRKAR1A	PRKAR1A-205	74	90	AGCTGTCGCCTAGCCGCTATCGCAGAGTGGAGCGGGGCTGGGAGCAAAGCGCTGAGGGAGCTCGAGAACC	20	90	54	0.721776	AGCTGTCGCCTAGCCGCTATCGCAGAGTGGAGCGGGGCTGGGAGCAAAGCGCTGGGGGAGCTCGAGAACC	0.724853	Benign	0.00307667	5UTR
17:68512486:A:G	ENST00000585608.5	17	68512486	A	G	Benign	68512425	68512549	+	ENSG00000108946.16	PRKAR1A	PRKAR1A-207	60	129	AGCTGTCGCCTAGCCGCTATCGCAGAGTGGAGCGGGGCTGGGAGCAAAGCGCTGAGGGAGCTCGGTACGC	6	76	54	0.766885	AGCTGTCGCCTAGCCGCTATCGCAGAGTGGAGCGGGGCTGGGAGCAAAGCGCTGGGGGAGCTCGGTACGC	0.763524	Benign	-0.00336069	5UTR
17:68512486:A:G	ENST00000589228.6	17	68512486	A	G	Benign	68512429	68512549	+	ENSG00000108946.16	PRKAR1A	PRKAR1A-216	56	125	AGCTGTCGCCTAGCCGCTATCGCAGAGTGGAGCGGGGCTGGGAGCAAAGCGCTGAGGGAGCTCGGTACGC	2	72	54	0.766885	AGCTGTCGCCTAGCCGCTATCGCAGAGTGGAGCGGGGCTGGGAGCAAAGCGCTGGGGGAGCTCGGTACGC	0.763524	Benign	-0.00336069	5UTR
17:714753:C:T	ENST00000291074.10	17	714753	C	T	Benign	714709	714858	-	ENSG00000141252.21	VPS53	VPS53-201	104	148	GTGCTGGGGCCTGGGTGGCGGCTGGAGGCCTGAGTTGGGCTCGCGGCGGGGGTCGGCAGGGGGCCGGGTG	73	143	31	0.906451	GTGCTGGGGCCTGGGTGGCGGCTGGAGGCCTAAGTTGGGCTCGCGGCGGGGGTCGGCAGGGGGCCGGGTG	0.902163	Benign	-0.0042873	5UTR
17:714753:C:T	ENST00000437048.7	17	714753	C	T	Benign	714709	714840	-	ENSG00000141252.21	VPS53	VPS53-204	86	130	GTGCTGGGGCCTGGGTGGCGGCTGGAGGCCTGAGTTGGGCTCGCGGCGGGGGTCGGCAGGGGGCCGGGTG	55	125	31	0.906451	GTGCTGGGGCCTGGGTGGCGGCTGGAGGCCTAAGTTGGGCTCGCGGCGGGGGTCGGCAGGGGGCCGGGTG	0.902163	Benign	-0.0042873	5UTR
17:714753:C:T	ENST00000571456.2	17	714753	C	T	Benign	714709	714815	-	ENSG00000141252.21	VPS53	VPS53-210	61	105	GTGCTGGGGCCTGGGTGGCGGCTGGAGGCCTGAGTTGGGCTCGCGGCGGGGGTCGGCAGGGGGCCGGGTG	30	100	31	0.906451	GTGCTGGGGCCTGGGTGGCGGCTGGAGGCCTAAGTTGGGCTCGCGGCGGGGGTCGGCAGGGGGCCGGGTG	0.902163	Benign	-0.0042873	5UTR
17:714753:C:T	ENST00000571805.6	17	714753	C	T	Benign	714709	714858	-	ENSG00000141252.21	VPS53	VPS53-211	104	148	GTGCTGGGGCCTGGGTGGCGGCTGGAGGCCTGAGTTGGGCTCGCGGCGGGGGTCGGCAGGGGGCCGGGTG	73	143	31	0.906451	GTGCTGGGGCCTGGGTGGCGGCTGGAGGCCTAAGTTGGGCTCGCGGCGGGGGTCGGCAGGGGGCCGGGTG	0.902163	Benign	-0.0042873	5UTR
17:714753:C:T	ENST00000572259.2	17	714753	C	T	Benign	714709	714840	-	ENSG00000141252.21	VPS53	VPS53-212	86	130	GTGCTGGGGCCTGGGTGGCGGCTGGAGGCCTGAGTTGGGCTCGCGGCGGGGGTCGGCAGGGGGCCGGGTG	55	125	31	0.906451	GTGCTGGGGCCTGGGTGGCGGCTGGAGGCCTAAGTTGGGCTCGCGGCGGGGGTCGGCAGGGGGCCGGGTG	0.902163	Benign	-0.0042873	5UTR
17:714753:C:T	ENST00000573028.5	17	714753	C	T	Benign	714709	714857	-	ENSG00000141252.21	VPS53	VPS53-215	103	147	GTGCTGGGGCCTGGGTGGCGGCTGGAGGCCTGAGTTGGGCTCGCGGCGGGGGTCGGCAGGGGGCCGGGTG	72	142	31	0.906451	GTGCTGGGGCCTGGGTGGCGGCTGGAGGCCTAAGTTGGGCTCGCGGCGGGGGTCGGCAGGGGGCCGGGTG	0.902163	Benign	-0.0042873	5UTR
17:714753:C:T	ENST00000574029.6	17	714753	C	T	Benign	714709	714840	-	ENSG00000141252.21	VPS53	VPS53-216	86	130	GTGCTGGGGCCTGGGTGGCGGCTGGAGGCCTGAGTTGGGCTCGCGGCGGGGGTCGGCAGGGGGCCGGGTG	55	125	31	0.906451	GTGCTGGGGCCTGGGTGGCGGCTGGAGGCCTAAGTTGGGCTCGCGGCGGGGGTCGGCAGGGGGCCGGGTG	0.902163	Benign	-0.0042873	5UTR
17:714753:C:T	ENST00000575100.2	17	714753	C	T	Benign	714709	714758	-	ENSG00000141252.21	VPS53	VPS53-217	4	48	GCCTGAGTTGGGCTCGCGGCGGGGGTCGGCAGGGGGCCGGGTGGCGGA	0	48	4	0.918622	GCCTAAGTTGGGCTCGCGGCGGGGGTCGGCAGGGGGCCGGGTGGCGGA	0.919027	Benign	0.000404894	5UTR
17:714753:C:T	ENST00000575207.6	17	714753	C	T	Benign	714709	714792	-	ENSG00000141252.21	VPS53	VPS53-218	38	82	GTGCTGGGGCCTGGGTGGCGGCTGGAGGCCTGAGTTGGGCTCGCGGCGGGGGTCGGCAGGGGGCCGGGTG	7	77	31	0.906451	GTGCTGGGGCCTGGGTGGCGGCTGGAGGCCTAAGTTGGGCTCGCGGCGGGGGTCGGCAGGGGGCCGGGTG	0.902163	Benign	-0.0042873	5UTR
17:714753:C:T	ENST00000576019.6	17	714753	C	T	Benign	714709	714810	-	ENSG00000141252.21	VPS53	VPS53-219	56	100	GTGCTGGGGCCTGGGTGGCGGCTGGAGGCCTGAGTTGGGCTCGCGGCGGGGGTCGGCAGGGGGCCGGGTG	25	95	31	0.906451	GTGCTGGGGCCTGGGTGGCGGCTGGAGGCCTAAGTTGGGCTCGCGGCGGGGGTCGGCAGGGGGCCGGGTG	0.902163	Benign	-0.0042873	5UTR
17:714753:C:T	ENST00000679361.1	17	714753	C	T	Benign	714709	714825	-	ENSG00000141252.21	VPS53	VPS53-221	71	115	GTGCTGGGGCCTGGGTGGCGGCTGGAGGCCTGAGTTGGGCTCGCGGCGGGGGTCGGCAGGGGGCCGGGTG	40	110	31	0.906451	GTGCTGGGGCCTGGGTGGCGGCTGGAGGCCTAAGTTGGGCTCGCGGCGGGGGTCGGCAGGGGGCCGGGTG	0.902163	Benign	-0.0042873	5UTR
17:714753:C:T	ENST00000679865.1	17	714753	C	T	Benign	714709	715282	-	ENSG00000141252.21	VPS53	VPS53-226	528	572	GTGCTGGGGCCTGGGTGGCGGCTGGAGGCCTGAGTTGGGCTCGCGGCGGGGGTCGGCAGGGGGCCGGGTG	497	567	31	0.906451	GTGCTGGGGCCTGGGTGGCGGCTGGAGGCCTAAGTTGGGCTCGCGGCGGGGGTCGGCAGGGGGCCGGGTG	0.902163	Benign	-0.0042873	5UTR
17:714753:C:T	ENST00000679961.1	17	714753	C	T	Benign	714709	714840	-	ENSG00000141252.21	VPS53	VPS53-228	86	130	GTGCTGGGGCCTGGGTGGCGGCTGGAGGCCTGAGTTGGGCTCGCGGCGGGGGTCGGCAGGGGGCCGGGTG	55	125	31	0.906451	GTGCTGGGGCCTGGGTGGCGGCTGGAGGCCTAAGTTGGGCTCGCGGCGGGGGTCGGCAGGGGGCCGGGTG	0.902163	Benign	-0.0042873	5UTR
17:714753:C:T	ENST00000680069.1	17	714753	C	T	Benign	714709	714762	-	ENSG00000141252.21	VPS53	VPS53-230	8	52	GGAGGCCTGAGTTGGGCTCGCGGCGGGGGTCGGCAGGGGGCCGGGTGGCGGA	0	52	8	0.920209	GGAGGCCTAAGTTGGGCTCGCGGCGGGGGTCGGCAGGGGGCCGGGTGGCGGA	0.919186	Benign	-0.00102276	5UTR
17:714753:C:T	ENST00000680128.1	17	714753	C	T	Benign	714709	714840	-	ENSG00000141252.21	VPS53	VPS53-232	86	130	GTGCTGGGGCCTGGGTGGCGGCTGGAGGCCTGAGTTGGGCTCGCGGCGGGGGTCGGCAGGGGGCCGGGTG	55	125	31	0.906451	GTGCTGGGGCCTGGGTGGCGGCTGGAGGCCTAAGTTGGGCTCGCGGCGGGGGTCGGCAGGGGGCCGGGTG	0.902163	Benign	-0.0042873	5UTR
17:714753:C:T	ENST00000680241.1	17	714753	C	T	Benign	714709	714829	-	ENSG00000141252.21	VPS53	VPS53-233	75	119	GTGCTGGGGCCTGGGTGGCGGCTGGAGGCCTGAGTTGGGCTCGCGGCGGGGGTCGGCAGGGGGCCGGGTG	44	114	31	0.906451	GTGCTGGGGCCTGGGTGGCGGCTGGAGGCCTAAGTTGGGCTCGCGGCGGGGGTCGGCAGGGGGCCGGGTG	0.902163	Benign	-0.0042873	5UTR
17:714753:C:T	ENST00000680465.1	17	714753	C	T	Benign	714709	714840	-	ENSG00000141252.21	VPS53	VPS53-235	86	130	GTGCTGGGGCCTGGGTGGCGGCTGGAGGCCTGAGTTGGGCTCGCGGCGGGGGTCGGCAGGGGGCCGGGTG	55	125	31	0.906451	GTGCTGGGGCCTGGGTGGCGGCTGGAGGCCTAAGTTGGGCTCGCGGCGGGGGTCGGCAGGGGGCCGGGTG	0.902163	Benign	-0.0042873	5UTR
17:714753:C:T	ENST00000680641.1	17	714753	C	T	Benign	714709	714840	-	ENSG00000141252.21	VPS53	VPS53-236	86	130	GTGCTGGGGCCTGGGTGGCGGCTGGAGGCCTGAGTTGGGCTCGCGGCGGGGGTCGGCAGGGGGCCGGGTG	55	125	31	0.906451	GTGCTGGGGCCTGGGTGGCGGCTGGAGGCCTAAGTTGGGCTCGCGGCGGGGGTCGGCAGGGGGCCGGGTG	0.902163	Benign	-0.0042873	5UTR
17:714753:C:T	ENST00000680872.1	17	714753	C	T	Benign	714709	714840	-	ENSG00000141252.21	VPS53	VPS53-240	86	130	GTGCTGGGGCCTGGGTGGCGGCTGGAGGCCTGAGTTGGGCTCGCGGCGGGGGTCGGCAGGGGGCCGGGTG	55	125	31	0.906451	GTGCTGGGGCCTGGGTGGCGGCTGGAGGCCTAAGTTGGGCTCGCGGCGGGGGTCGGCAGGGGGCCGGGTG	0.902163	Benign	-0.0042873	5UTR
17:714753:C:T	ENST00000680970.1	17	714753	C	T	Benign	714709	714840	-	ENSG00000141252.21	VPS53	VPS53-243	86	130	GTGCTGGGGCCTGGGTGGCGGCTGGAGGCCTGAGTTGGGCTCGCGGCGGGGGTCGGCAGGGGGCCGGGTG	55	125	31	0.906451	GTGCTGGGGCCTGGGTGGCGGCTGGAGGCCTAAGTTGGGCTCGCGGCGGGGGTCGGCAGGGGGCCGGGTG	0.902163	Benign	-0.0042873	5UTR
17:714753:C:T	ENST00000681133.1	17	714753	C	T	Benign	714709	714837	-	ENSG00000141252.21	VPS53	VPS53-249	83	127	GTGCTGGGGCCTGGGTGGCGGCTGGAGGCCTGAGTTGGGCTCGCGGCGGGGGTCGGCAGGGGGCCGGGTG	52	122	31	0.906451	GTGCTGGGGCCTGGGTGGCGGCTGGAGGCCTAAGTTGGGCTCGCGGCGGGGGTCGGCAGGGGGCCGGGTG	0.902163	Benign	-0.0042873	5UTR
17:714753:C:T	ENST00000681154.1	17	714753	C	T	Benign	714709	714840	-	ENSG00000141252.21	VPS53	VPS53-250	86	130	GTGCTGGGGCCTGGGTGGCGGCTGGAGGCCTGAGTTGGGCTCGCGGCGGGGGTCGGCAGGGGGCCGGGTG	55	125	31	0.906451	GTGCTGGGGCCTGGGTGGCGGCTGGAGGCCTAAGTTGGGCTCGCGGCGGGGGTCGGCAGGGGGCCGGGTG	0.902163	Benign	-0.0042873	5UTR
17:714753:C:T	ENST00000681229.1	17	714753	C	T	Benign	714709	714840	-	ENSG00000141252.21	VPS53	VPS53-254	86	130	GTGCTGGGGCCTGGGTGGCGGCTGGAGGCCTGAGTTGGGCTCGCGGCGGGGGTCGGCAGGGGGCCGGGTG	55	125	31	0.906451	GTGCTGGGGCCTGGGTGGCGGCTGGAGGCCTAAGTTGGGCTCGCGGCGGGGGTCGGCAGGGGGCCGGGTG	0.902163	Benign	-0.0042873	5UTR
17:714753:C:T	ENST00000681295.1	17	714753	C	T	Benign	714709	714840	-	ENSG00000141252.21	VPS53	VPS53-255	86	130	GTGCTGGGGCCTGGGTGGCGGCTGGAGGCCTGAGTTGGGCTCGCGGCGGGGGTCGGCAGGGGGCCGGGTG	55	125	31	0.906451	GTGCTGGGGCCTGGGTGGCGGCTGGAGGCCTAAGTTGGGCTCGCGGCGGGGGTCGGCAGGGGGCCGGGTG	0.902163	Benign	-0.0042873	5UTR
17:714753:C:T	ENST00000681317.1	17	714753	C	T	Benign	714709	714855	-	ENSG00000141252.21	VPS53	VPS53-256	101	145	GTGCTGGGGCCTGGGTGGCGGCTGGAGGCCTGAGTTGGGCTCGCGGCGGGGGTCGGCAGGGGGCCGGGTG	70	140	31	0.906451	GTGCTGGGGCCTGGGTGGCGGCTGGAGGCCTAAGTTGGGCTCGCGGCGGGGGTCGGCAGGGGGCCGGGTG	0.902163	Benign	-0.0042873	5UTR
17:714753:C:T	ENST00000681423.1	17	714753	C	T	Benign	714709	714840	-	ENSG00000141252.21	VPS53	VPS53-257	86	130	GTGCTGGGGCCTGGGTGGCGGCTGGAGGCCTGAGTTGGGCTCGCGGCGGGGGTCGGCAGGGGGCCGGGTG	55	125	31	0.906451	GTGCTGGGGCCTGGGTGGCGGCTGGAGGCCTAAGTTGGGCTCGCGGCGGGGGTCGGCAGGGGGCCGGGTG	0.902163	Benign	-0.0042873	5UTR
17:714753:C:T	ENST00000681478.1	17	714753	C	T	Benign	714709	714840	-	ENSG00000141252.21	VPS53	VPS53-259	86	130	GTGCTGGGGCCTGGGTGGCGGCTGGAGGCCTGAGTTGGGCTCGCGGCGGGGGTCGGCAGGGGGCCGGGTG	55	125	31	0.906451	GTGCTGGGGCCTGGGTGGCGGCTGGAGGCCTAAGTTGGGCTCGCGGCGGGGGTCGGCAGGGGGCCGGGTG	0.902163	Benign	-0.0042873	5UTR
17:714753:C:T	ENST00000681661.1	17	714753	C	T	Benign	714709	714829	-	ENSG00000141252.21	VPS53	VPS53-264	75	119	GTGCTGGGGCCTGGGTGGCGGCTGGAGGCCTGAGTTGGGCTCGCGGCGGGGGTCGGCAGGGGGCCGGGTG	44	114	31	0.906451	GTGCTGGGGCCTGGGTGGCGGCTGGAGGCCTAAGTTGGGCTCGCGGCGGGGGTCGGCAGGGGGCCGGGTG	0.902163	Benign	-0.0042873	5UTR
17:714753:C:T	ENST00000681902.1	17	714753	C	T	Benign	714709	714799	-	ENSG00000141252.21	VPS53	VPS53-269	45	89	GTGCTGGGGCCTGGGTGGCGGCTGGAGGCCTGAGTTGGGCTCGCGGCGGGGGTCGGCAGGGGGCCGGGTG	14	84	31	0.906451	GTGCTGGGGCCTGGGTGGCGGCTGGAGGCCTAAGTTGGGCTCGCGGCGGGGGTCGGCAGGGGGCCGGGTG	0.902163	Benign	-0.0042873	5UTR
17:714753:C:T	ENST00000681917.1	17	714753	C	T	Benign	714709	714835	-	ENSG00000141252.21	VPS53	VPS53-270	81	125	GTGCTGGGGCCTGGGTGGCGGCTGGAGGCCTGAGTTGGGCTCGCGGCGGGGGTCGGCAGGGGGCCGGGTG	50	120	31	0.906451	GTGCTGGGGCCTGGGTGGCGGCTGGAGGCCTAAGTTGGGCTCGCGGCGGGGGTCGGCAGGGGGCCGGGTG	0.902163	Benign	-0.0042873	5UTR
17:714753:C:T	ENST00000681946.1	17	714753	C	T	Benign	714709	714811	-	ENSG00000141252.21	VPS53	VPS53-272	57	101	GTGCTGGGGCCTGGGTGGCGGCTGGAGGCCTGAGTTGGGCTCGCGGCGGGGGTCGGCAGGGGGCCGGGTG	26	96	31	0.906451	GTGCTGGGGCCTGGGTGGCGGCTGGAGGCCTAAGTTGGGCTCGCGGCGGGGGTCGGCAGGGGGCCGGGTG	0.902163	Benign	-0.0042873	5UTR
17:714799:G:A	ENST00000291074.10	17	714799	G	A	Benign	714709	714858	-	ENSG00000141252.21	VPS53	VPS53-201	58	148	GGTCGCTGCCGCGAGGGAGTTGCTGTGCTGGGGCCTGGGTGGCGGCTGGAGGCCTGAGTTGGGCTCGCGG	49	119	9	0.747441	GGTCGCTGCTGCGAGGGAGTTGCTGTGCTGGGGCCTGGGTGGCGGCTGGAGGCCTGAGTTGGGCTCGCGG	0.737242	Benign	-0.0101992	5UTR
17:714799:G:A	ENST00000437048.7	17	714799	G	A	Benign	714709	714840	-	ENSG00000141252.21	VPS53	VPS53-204	40	130	GGTCGCTGCCGCGAGGGAGTTGCTGTGCTGGGGCCTGGGTGGCGGCTGGAGGCCTGAGTTGGGCTCGCGG	31	101	9	0.747441	GGTCGCTGCTGCGAGGGAGTTGCTGTGCTGGGGCCTGGGTGGCGGCTGGAGGCCTGAGTTGGGCTCGCGG	0.737242	Benign	-0.0101992	5UTR
17:714799:G:A	ENST00000571456.2	17	714799	G	A	Benign	714709	714815	-	ENSG00000141252.21	VPS53	VPS53-210	15	105	GGTCGCTGCCGCGAGGGAGTTGCTGTGCTGGGGCCTGGGTGGCGGCTGGAGGCCTGAGTTGGGCTCGCGG	6	76	9	0.747441	GGTCGCTGCTGCGAGGGAGTTGCTGTGCTGGGGCCTGGGTGGCGGCTGGAGGCCTGAGTTGGGCTCGCGG	0.737242	Benign	-0.0101992	5UTR
17:714799:G:A	ENST00000571805.6	17	714799	G	A	Benign	714709	714858	-	ENSG00000141252.21	VPS53	VPS53-211	58	148	GGTCGCTGCCGCGAGGGAGTTGCTGTGCTGGGGCCTGGGTGGCGGCTGGAGGCCTGAGTTGGGCTCGCGG	49	119	9	0.747441	GGTCGCTGCTGCGAGGGAGTTGCTGTGCTGGGGCCTGGGTGGCGGCTGGAGGCCTGAGTTGGGCTCGCGG	0.737242	Benign	-0.0101992	5UTR
17:714799:G:A	ENST00000572259.2	17	714799	G	A	Benign	714709	714840	-	ENSG00000141252.21	VPS53	VPS53-212	40	130	GGTCGCTGCCGCGAGGGAGTTGCTGTGCTGGGGCCTGGGTGGCGGCTGGAGGCCTGAGTTGGGCTCGCGG	31	101	9	0.747441	GGTCGCTGCTGCGAGGGAGTTGCTGTGCTGGGGCCTGGGTGGCGGCTGGAGGCCTGAGTTGGGCTCGCGG	0.737242	Benign	-0.0101992	5UTR
17:714799:G:A	ENST00000573028.5	17	714799	G	A	Benign	714709	714857	-	ENSG00000141252.21	VPS53	VPS53-215	57	147	GGTCGCTGCCGCGAGGGAGTTGCTGTGCTGGGGCCTGGGTGGCGGCTGGAGGCCTGAGTTGGGCTCGCGG	48	118	9	0.747441	GGTCGCTGCTGCGAGGGAGTTGCTGTGCTGGGGCCTGGGTGGCGGCTGGAGGCCTGAGTTGGGCTCGCGG	0.737242	Benign	-0.0101992	5UTR
17:714799:G:A	ENST00000574029.6	17	714799	G	A	Benign	714709	714840	-	ENSG00000141252.21	VPS53	VPS53-216	40	130	GGTCGCTGCCGCGAGGGAGTTGCTGTGCTGGGGCCTGGGTGGCGGCTGGAGGCCTGAGTTGGGCTCGCGG	31	101	9	0.747441	GGTCGCTGCTGCGAGGGAGTTGCTGTGCTGGGGCCTGGGTGGCGGCTGGAGGCCTGAGTTGGGCTCGCGG	0.737242	Benign	-0.0101992	5UTR
17:714799:G:A	ENST00000576019.6	17	714799	G	A	Benign	714709	714810	-	ENSG00000141252.21	VPS53	VPS53-219	10	100	GGTCGCTGCCGCGAGGGAGTTGCTGTGCTGGGGCCTGGGTGGCGGCTGGAGGCCTGAGTTGGGCTCGCGG	1	71	9	0.747441	GGTCGCTGCTGCGAGGGAGTTGCTGTGCTGGGGCCTGGGTGGCGGCTGGAGGCCTGAGTTGGGCTCGCGG	0.737242	Benign	-0.0101992	5UTR
17:714799:G:A	ENST00000679361.1	17	714799	G	A	Benign	714709	714825	-	ENSG00000141252.21	VPS53	VPS53-221	25	115	GGTCGCTGCCGCGAGGGAGTTGCTGTGCTGGGGCCTGGGTGGCGGCTGGAGGCCTGAGTTGGGCTCGCGG	16	86	9	0.747441	GGTCGCTGCTGCGAGGGAGTTGCTGTGCTGGGGCCTGGGTGGCGGCTGGAGGCCTGAGTTGGGCTCGCGG	0.737242	Benign	-0.0101992	5UTR
17:714799:G:A	ENST00000679865.1	17	714799	G	A	Benign	714709	715282	-	ENSG00000141252.21	VPS53	VPS53-226	482	572	GGTCGCTGCCGCGAGGGAGTTGCTGTGCTGGGGCCTGGGTGGCGGCTGGAGGCCTGAGTTGGGCTCGCGG	473	543	9	0.747441	GGTCGCTGCTGCGAGGGAGTTGCTGTGCTGGGGCCTGGGTGGCGGCTGGAGGCCTGAGTTGGGCTCGCGG	0.737242	Benign	-0.0101992	5UTR
17:714799:G:A	ENST00000679961.1	17	714799	G	A	Benign	714709	714840	-	ENSG00000141252.21	VPS53	VPS53-228	40	130	GGTCGCTGCCGCGAGGGAGTTGCTGTGCTGGGGCCTGGGTGGCGGCTGGAGGCCTGAGTTGGGCTCGCGG	31	101	9	0.747441	GGTCGCTGCTGCGAGGGAGTTGCTGTGCTGGGGCCTGGGTGGCGGCTGGAGGCCTGAGTTGGGCTCGCGG	0.737242	Benign	-0.0101992	5UTR
17:714799:G:A	ENST00000680128.1	17	714799	G	A	Benign	714709	714840	-	ENSG00000141252.21	VPS53	VPS53-232	40	130	GGTCGCTGCCGCGAGGGAGTTGCTGTGCTGGGGCCTGGGTGGCGGCTGGAGGCCTGAGTTGGGCTCGCGG	31	101	9	0.747441	GGTCGCTGCTGCGAGGGAGTTGCTGTGCTGGGGCCTGGGTGGCGGCTGGAGGCCTGAGTTGGGCTCGCGG	0.737242	Benign	-0.0101992	5UTR
17:714799:G:A	ENST00000680241.1	17	714799	G	A	Benign	714709	714829	-	ENSG00000141252.21	VPS53	VPS53-233	29	119	GGTCGCTGCCGCGAGGGAGTTGCTGTGCTGGGGCCTGGGTGGCGGCTGGAGGCCTGAGTTGGGCTCGCGG	20	90	9	0.747441	GGTCGCTGCTGCGAGGGAGTTGCTGTGCTGGGGCCTGGGTGGCGGCTGGAGGCCTGAGTTGGGCTCGCGG	0.737242	Benign	-0.0101992	5UTR
17:714799:G:A	ENST00000680465.1	17	714799	G	A	Benign	714709	714840	-	ENSG00000141252.21	VPS53	VPS53-235	40	130	GGTCGCTGCCGCGAGGGAGTTGCTGTGCTGGGGCCTGGGTGGCGGCTGGAGGCCTGAGTTGGGCTCGCGG	31	101	9	0.747441	GGTCGCTGCTGCGAGGGAGTTGCTGTGCTGGGGCCTGGGTGGCGGCTGGAGGCCTGAGTTGGGCTCGCGG	0.737242	Benign	-0.0101992	5UTR
17:714799:G:A	ENST00000680641.1	17	714799	G	A	Benign	714709	714840	-	ENSG00000141252.21	VPS53	VPS53-236	40	130	GGTCGCTGCCGCGAGGGAGTTGCTGTGCTGGGGCCTGGGTGGCGGCTGGAGGCCTGAGTTGGGCTCGCGG	31	101	9	0.747441	GGTCGCTGCTGCGAGGGAGTTGCTGTGCTGGGGCCTGGGTGGCGGCTGGAGGCCTGAGTTGGGCTCGCGG	0.737242	Benign	-0.0101992	5UTR
17:714799:G:A	ENST00000680872.1	17	714799	G	A	Benign	714709	714840	-	ENSG00000141252.21	VPS53	VPS53-240	40	130	GGTCGCTGCCGCGAGGGAGTTGCTGTGCTGGGGCCTGGGTGGCGGCTGGAGGCCTGAGTTGGGCTCGCGG	31	101	9	0.747441	GGTCGCTGCTGCGAGGGAGTTGCTGTGCTGGGGCCTGGGTGGCGGCTGGAGGCCTGAGTTGGGCTCGCGG	0.737242	Benign	-0.0101992	5UTR
17:714799:G:A	ENST00000680970.1	17	714799	G	A	Benign	714709	714840	-	ENSG00000141252.21	VPS53	VPS53-243	40	130	GGTCGCTGCCGCGAGGGAGTTGCTGTGCTGGGGCCTGGGTGGCGGCTGGAGGCCTGAGTTGGGCTCGCGG	31	101	9	0.747441	GGTCGCTGCTGCGAGGGAGTTGCTGTGCTGGGGCCTGGGTGGCGGCTGGAGGCCTGAGTTGGGCTCGCGG	0.737242	Benign	-0.0101992	5UTR
17:714799:G:A	ENST00000681133.1	17	714799	G	A	Benign	714709	714837	-	ENSG00000141252.21	VPS53	VPS53-249	37	127	GGTCGCTGCCGCGAGGGAGTTGCTGTGCTGGGGCCTGGGTGGCGGCTGGAGGCCTGAGTTGGGCTCGCGG	28	98	9	0.747441	GGTCGCTGCTGCGAGGGAGTTGCTGTGCTGGGGCCTGGGTGGCGGCTGGAGGCCTGAGTTGGGCTCGCGG	0.737242	Benign	-0.0101992	5UTR
17:714799:G:A	ENST00000681154.1	17	714799	G	A	Benign	714709	714840	-	ENSG00000141252.21	VPS53	VPS53-250	40	130	GGTCGCTGCCGCGAGGGAGTTGCTGTGCTGGGGCCTGGGTGGCGGCTGGAGGCCTGAGTTGGGCTCGCGG	31	101	9	0.747441	GGTCGCTGCTGCGAGGGAGTTGCTGTGCTGGGGCCTGGGTGGCGGCTGGAGGCCTGAGTTGGGCTCGCGG	0.737242	Benign	-0.0101992	5UTR
17:714799:G:A	ENST00000681229.1	17	714799	G	A	Benign	714709	714840	-	ENSG00000141252.21	VPS53	VPS53-254	40	130	GGTCGCTGCCGCGAGGGAGTTGCTGTGCTGGGGCCTGGGTGGCGGCTGGAGGCCTGAGTTGGGCTCGCGG	31	101	9	0.747441	GGTCGCTGCTGCGAGGGAGTTGCTGTGCTGGGGCCTGGGTGGCGGCTGGAGGCCTGAGTTGGGCTCGCGG	0.737242	Benign	-0.0101992	5UTR
17:714799:G:A	ENST00000681295.1	17	714799	G	A	Benign	714709	714840	-	ENSG00000141252.21	VPS53	VPS53-255	40	130	GGTCGCTGCCGCGAGGGAGTTGCTGTGCTGGGGCCTGGGTGGCGGCTGGAGGCCTGAGTTGGGCTCGCGG	31	101	9	0.747441	GGTCGCTGCTGCGAGGGAGTTGCTGTGCTGGGGCCTGGGTGGCGGCTGGAGGCCTGAGTTGGGCTCGCGG	0.737242	Benign	-0.0101992	5UTR
17:714799:G:A	ENST00000681317.1	17	714799	G	A	Benign	714709	714855	-	ENSG00000141252.21	VPS53	VPS53-256	55	145	GGTCGCTGCCGCGAGGGAGTTGCTGTGCTGGGGCCTGGGTGGCGGCTGGAGGCCTGAGTTGGGCTCGCGG	46	116	9	0.747441	GGTCGCTGCTGCGAGGGAGTTGCTGTGCTGGGGCCTGGGTGGCGGCTGGAGGCCTGAGTTGGGCTCGCGG	0.737242	Benign	-0.0101992	5UTR
17:714799:G:A	ENST00000681423.1	17	714799	G	A	Benign	714709	714840	-	ENSG00000141252.21	VPS53	VPS53-257	40	130	GGTCGCTGCCGCGAGGGAGTTGCTGTGCTGGGGCCTGGGTGGCGGCTGGAGGCCTGAGTTGGGCTCGCGG	31	101	9	0.747441	GGTCGCTGCTGCGAGGGAGTTGCTGTGCTGGGGCCTGGGTGGCGGCTGGAGGCCTGAGTTGGGCTCGCGG	0.737242	Benign	-0.0101992	5UTR
17:714799:G:A	ENST00000681478.1	17	714799	G	A	Benign	714709	714840	-	ENSG00000141252.21	VPS53	VPS53-259	40	130	GGTCGCTGCCGCGAGGGAGTTGCTGTGCTGGGGCCTGGGTGGCGGCTGGAGGCCTGAGTTGGGCTCGCGG	31	101	9	0.747441	GGTCGCTGCTGCGAGGGAGTTGCTGTGCTGGGGCCTGGGTGGCGGCTGGAGGCCTGAGTTGGGCTCGCGG	0.737242	Benign	-0.0101992	5UTR
17:714799:G:A	ENST00000681661.1	17	714799	G	A	Benign	714709	714829	-	ENSG00000141252.21	VPS53	VPS53-264	29	119	GGTCGCTGCCGCGAGGGAGTTGCTGTGCTGGGGCCTGGGTGGCGGCTGGAGGCCTGAGTTGGGCTCGCGG	20	90	9	0.747441	GGTCGCTGCTGCGAGGGAGTTGCTGTGCTGGGGCCTGGGTGGCGGCTGGAGGCCTGAGTTGGGCTCGCGG	0.737242	Benign	-0.0101992	5UTR
17:714799:G:A	ENST00000681917.1	17	714799	G	A	Benign	714709	714835	-	ENSG00000141252.21	VPS53	VPS53-270	35	125	GGTCGCTGCCGCGAGGGAGTTGCTGTGCTGGGGCCTGGGTGGCGGCTGGAGGCCTGAGTTGGGCTCGCGG	26	96	9	0.747441	GGTCGCTGCTGCGAGGGAGTTGCTGTGCTGGGGCCTGGGTGGCGGCTGGAGGCCTGAGTTGGGCTCGCGG	0.737242	Benign	-0.0101992	5UTR
17:714799:G:A	ENST00000681946.1	17	714799	G	A	Benign	714709	714811	-	ENSG00000141252.21	VPS53	VPS53-272	11	101	GGTCGCTGCCGCGAGGGAGTTGCTGTGCTGGGGCCTGGGTGGCGGCTGGAGGCCTGAGTTGGGCTCGCGG	2	72	9	0.747441	GGTCGCTGCTGCGAGGGAGTTGCTGTGCTGGGGCCTGGGTGGCGGCTGGAGGCCTGAGTTGGGCTCGCGG	0.737242	Benign	-0.0101992	5UTR
17:7219637:G:A	ENST00000399510.8	17	7219637	G	A	Benign	7218849	7219837	-	ENSG00000132535.22	DLG4	DLG4-203	199	987	AGGGAGGGCTTCTCCGGTGGGGTTAGAAGGGAAAAGTAGGGAAAGAGAAGTGTAAGGTAGATGGCAGAGG	191	261	8	0.832723	AGGGAGGGTTTCTCCGGTGGGGTTAGAAGGGAAAAGTAGGGAAAGAGAAGTGTAAGGTAGATGGCAGAGG	0.828532	Benign	-0.00419056	5UTR
17:7219637:G:A	ENST00000491753.2	17	7219637	G	A	Benign	7218849	7219739	-	ENSG00000132535.22	DLG4	DLG4-209	101	889	AGGGAGGGCTTCTCCGGTGGGGTTAGAAGGGAAAAGTAGGGAAAGAGAAGTGTAAGGTAGATGGCAGAGG	93	163	8	0.832723	AGGGAGGGTTTCTCCGGTGGGGTTAGAAGGGAAAAGTAGGGAAAGAGAAGTGTAAGGTAGATGGCAGAGG	0.828532	Benign	-0.00419056	5UTR
17:7219637:G:A	ENST00000648172.8	17	7219637	G	A	Benign	7218849	7219842	-	ENSG00000132535.22	DLG4	DLG4-213	204	992	AGGGAGGGCTTCTCCGGTGGGGTTAGAAGGGAAAAGTAGGGAAAGAGAAGTGTAAGGTAGATGGCAGAGG	196	266	8	0.832723	AGGGAGGGTTTCTCCGGTGGGGTTAGAAGGGAAAAGTAGGGAAAGAGAAGTGTAAGGTAGATGGCAGAGG	0.828532	Benign	-0.00419056	5UTR
17:74281740:A:G	ENST00000446837.2	17	74281740	A	G	Benign	74281511	74281818	+	ENSG00000171595.14	DNAI2	DNAI2-202	228	306	GTCCTGGCAGGACCTGTGGAGATAGGGAAGGGGCCGGTGGGGTCCCTCACCCCACACCCTCCCTCTGCCC	220	290	8	0.726007	GTCCTGGCGGGACCTGTGGAGATAGGGAAGGGGCCGGTGGGGTCCCTCACCCCACACCCTCCCTCTGCCC	0.793454	Benign	0.0674466	5UTR
17:7455611:G:A	ENST00000575379.1	17	7455611	G	A	Benign	7455593	7455942	+	ENSG00000170175.11	CHRNB1	CHRNB1-207	17	375	TGAGGGGAGGTGGGAACTAAAACAGAGGCGGTGGAAGAAGTTGCACAAGGCTAGAGAGATCACTGCTGGA	4	74	13	0.769195	TGAGGGGAGGTGGAAACTAAAACAGAGGCGGTGGAAGAAGTTGCACAAGGCTAGAGAGATCACTGCTGGA	0.503067	Benign	-0.266127	5UTR
17:75262005:G:C	ENST00000579002.5	17	75262005	G	C	Benign	75261911	75262327	+	ENSG00000125445.11	MRPS7	MRPS7-203	93	415	GGCTGTCTTGCAGCTTCCAGGGTGAGAGGGTGGCGAGCAGCGGCGGGGGGGCGCTGCGAGGAAGGAAGGG	51	121	42	0.715926	GGCTGTCTTGCAGCTTCCAGGGTGAGAGGGTGGCGAGCAGCGCCGGGGGGGCGCTGCGAGGAAGGAAGGG	0.272279	Benign	-0.443647	5UTR
17:75262006:C:G	ENST00000579002.5	17	75262006	C	G	Benign	75261911	75262327	+	ENSG00000125445.11	MRPS7	MRPS7-203	94	415	GCAGCTTCCAGGGTGAGAGGGTGGCGAGCAGCGGCGGGGGGGCGCTGCGAGGAAGGAAGGGGGCCACAGG	60	130	34	0.909834	GCAGCTTCCAGGGTGAGAGGGTGGCGAGCAGCGGGGGGGGGGCGCTGCGAGGAAGGAAGGGGGCCACAGG	0.911912	Benign	0.00207812	5UTR
17:75262012:G:T	ENST00000579002.5	17	75262012	G	T	Benign	75261911	75262327	+	ENSG00000125445.11	MRPS7	MRPS7-203	100	415	GTGGCGAGCAGCGGCGGGGGGGCGCTGCGAGGAAGGAAGGGGGCCACAGGCAGGCCGCGTGGGCCCCTAG	80	150	20	0.732526	GTGGCGAGCAGCGGCGGGGGTGCGCTGCGAGGAAGGAAGGGGGCCACAGGCAGGCCGCGTGGGCCCCTAG	0.393782	Benign	-0.338744	5UTR
17:75289253:G:C	ENST00000579207.5	17	75289253	G	C	Benign	75289088	75289373	-	ENSG00000125454.12	SLC25A19	SLC25A19-206	119	396	GGGGACCAGCACCCTCGCTCCTCAGGGTGGTCGGGAGGGAGCACACGCACCCGGGCGCTCACGAGAGGGC	58	128	61	0.708929	GGGGACCAGCACCCTCGCTCCTCAGGGTGGTCGGGAGGGAGCACACGCACCCGGGCGCTCAGGAGAGGGC	0.731155	Benign	0.022226	5UTR
17:75289253:G:C	ENST00000581988.5	17	75289253	G	C	Benign	75289088	75289361	-	ENSG00000125454.12	SLC25A19	SLC25A19-211	107	400	GGGGACCAGCACCCTCGCTCCTCAGGGTGGTCGGGAGGGAGCACACGCACCCGGGCGCTCACGAGAGGGC	46	116	61	0.708929	GGGGACCAGCACCCTCGCTCCTCAGGGTGGTCGGGAGGGAGCACACGCACCCGGGCGCTCAGGAGAGGGC	0.731155	Benign	0.022226	5UTR
17:75289253:G:C	ENST00000584438.1	17	75289253	G	C	Benign	75289009	75289423	-	ENSG00000125454.12	SLC25A19	SLC25A19-215	169	451	GGGGACCAGCACCCTCGCTCCTCAGGGTGGTCGGGAGGGAGCACACGCACCCGGGCGCTCACGAGAGGGC	108	178	61	0.708929	GGGGACCAGCACCCTCGCTCCTCAGGGTGGTCGGGAGGGAGCACACGCACCCGGGCGCTCAGGAGAGGGC	0.731155	Benign	0.022226	5UTR
17:75516224:A:G	ENST00000434205.8	17	75516224	A	G	Benign	75516059	75516387	+	ENSG00000182173.14	TSEN54	TSEN54-202	164	409	CCGGGCGGTGGGGACTAAGCAGCGCGAGGCTGCAGAGGGGCGGTCACAAGTGTGACCATTCGCACTGCAC	138	208	26	0.805397	CCGGGCGGTGGGGACTAAGCAGCGCGGGGCTGCAGAGGGGCGGTCACAAGTGTGACCATTCGCACTGCAC	0.890371	Benign	0.0849746	5UTR
17:75631459:T:C	ENST00000580707.1	17	75631459	T	C	Benign	75631449	75631669	-	ENSG00000108469.15	RECQL5	RECQL5-212	281	376	GTATGAGGGAGGCCGCAAGGGCTACGGGGACTTCAGCAGGTATGACGAAGGTTCTGGAGGCAGCGGGGAT	252	322	29	0.710552	GTATGAGGGAGGCCGCAAGGGCTACGGGGGCTTCAGCAGGTATGACGAAGGTTCTGGAGGCAGCGGGGAT	0.78736	Benign	0.0768082	5UTR
17:76736877:G:A	ENST00000586622.5	17	76736877	G	A	Pathogenic	76736189	76737092	+	ENSG00000092931.12	MFSD11	MFSD11-207	851	1137	GCGGGGTGGCGGTCCCCGGCGGCTGTGGTGTGAGTCCGGGGGGCGGCCGTAGCGCGCCATTTGCACCCGC	811	881	40	0.720793	GCGGGGTGGCGGTCCCCGGCGGCTGTGGTGTGAGTCCGGGAGGCGGCCGTAGCGCGCCATTTGCACCCGC	0.340664	Pathogenic	-0.380129	5UTR
17:76736877:G:A	ENST00000621483.4	17	76736877	G	A	Pathogenic	76736564	76737092	+	ENSG00000092931.12	MFSD11	MFSD11-219	312	598	GCGGGGTGGCGGTCCCCGGCGGCTGTGGTGTGAGTCCGGGGGGCGGCCGTAGCGCGCCATTTGCACCCGC	272	342	40	0.720793	GCGGGGTGGCGGTCCCCGGCGGCTGTGGTGTGAGTCCGGGAGGCGGCCGTAGCGCGCCATTTGCACCCGC	0.340664	Pathogenic	-0.380129	5UTR
17:7688236:G:A	ENST00000316024.9	17	7688236	G	A	Benign	7686300	7688649	+	ENSG00000141499.17	WRAP53	WRAP53-201	1935	2348	GGGGGGGCGGTGCAGGTGCTTTAAGAATTACCGCGGGACTCGGTAGGGGGAGCGTAGGCGCTTCTCGCCA	1893	1963	42	0.728651	GGGGGGGCGGTGCAGGTGCTTTAAGAATTACCGCGGGACTCGATAGGGGGAGCGTAGGCGCTTCTCGCCA	0.65663	Benign	-0.0720215	5UTR
17:7688236:G:A	ENST00000498311.5	17	7688236	G	A	Benign	7687599	7688562	+	ENSG00000141499.17	WRAP53	WRAP53-209	636	963	GGGGGGGCGGTGCAGGTGCTTTAAGAATTACCGCGGGACTCGGTAGGGGGAGCGTAGGCGCTTCTCGCCA	594	664	42	0.728651	GGGGGGGCGGTGCAGGTGCTTTAAGAATTACCGCGGGACTCGATAGGGGGAGCGTAGGCGCTTCTCGCCA	0.65663	Benign	-0.0720215	5UTR
17:7688237:T:A	ENST00000316024.9	17	7688237	T	A	Benign	7686300	7688649	+	ENSG00000141499.17	WRAP53	WRAP53-201	1936	2348	ACCTGCTGCGCCCTCTGCAGGCGGCGGGGGGGCGGTGCAGGTGCTTTAAGAATTACCGCGGGACTCGGTA	1868	1938	68	0.741857	ACCTGCTGCGCCCTCTGCAGGCGGCGGGGGGGCGGTGCAGGTGCTTTAAGAATTACCGCGGGACTCGGAA	0.729133	Benign	-0.0127242	5UTR
17:7688237:T:A	ENST00000498311.5	17	7688237	T	A	Benign	7687599	7688562	+	ENSG00000141499.17	WRAP53	WRAP53-209	637	963	ACCTGCTGCGCCCTCTGCAGGCGGCGGGGGGGCGGTGCAGGTGCTTTAAGAATTACCGCGGGACTCGGTA	569	639	68	0.741857	ACCTGCTGCGCCCTCTGCAGGCGGCGGGGGGGCGGTGCAGGTGCTTTAAGAATTACCGCGGGACTCGGAA	0.729133	Benign	-0.0127242	5UTR
17:77319927:G:T	ENST00000329047.13	17	77319927	G	T	Benign	77319517	77320327	+	ENSG00000184640.20	SEPTIN9	SEPTIN9-201	409	809	CGGCGGGGGCTGGAGGAGGTGGAGAGAGGAGGCTGCCGGAAGCCGCACTCGGGACCTCTGCAGCCACCGA	358	428	51	0.71737	CGGCGGGGGCTGGAGGAGGTGGAGAGAGGAGGCTGCCGGAAGCCGCACTCGTGACCTCTGCAGCCACCGA	0.627192	Benign	-0.0901772	5UTR
17:77320193:G:C	ENST00000329047.13	17	77320193	G	C	Pathogenic	77319517	77320327	+	ENSG00000184640.20	SEPTIN9	SEPTIN9-201	675	809	GACAAAGAGTGTTTTTAGAGGAGGAGGAGGAGGAGGAGGAGGCTGAGAGAGGGAGGGCGACGGGGGTGAG	675	745	0	0.920706	CACAAAGAGTGTTTTTAGAGGAGGAGGAGGAGGAGGAGGAGGCTGAGAGAGGGAGGGCGACGGGGGTGAG	0.920528	Pathogenic	-0.000178039	5UTR
17:77475577:G:T	ENST00000427180.5	17	77475577	G	T	Benign	77475242	77475904	+	ENSG00000184640.20	SEPTIN9	SEPTIN9-204	334	693	GGCCCCAGGGTCTGGATTCAGGGGAGCCTGCAGAGGGAGGGCAGCTGGAGGCTGCTCCAGTGTGCATTGT	334	404	0	0.707568	TGCCCCAGGGTCTGGATTCAGGGGAGCCTGCAGAGGGAGGGCAGCTGGAGGCTGCTCCAGTGTGCATTGT	0.665799	Benign	-0.0417692	5UTR
17:77475680:G:A	ENST00000427180.5	17	77475680	G	A	Benign	77475242	77475904	+	ENSG00000184640.20	SEPTIN9	SEPTIN9-204	437	693	GCAAAGTAAGGAGACTGCTGGGCCCACGCTGGGCCGGGGTGGATGGAGGCAAGGAAGTCTTCGCCGGGGC	410	480	27	0.713181	GCAAAGTAAGGAGACTGCTGGGCCCACACTGGGCCGGGGTGGATGGAGGCAAGGAAGTCTTCGCCGGGGC	0.683146	Benign	-0.0300347	5UTR
17:7890679:C:T	ENST00000672274.1	17	7890679	C	T	Pathogenic	7890570	7890742	+	ENSG00000170004.18	CHD3	CHD3-219	358	541	GGAAGCACCGAGAAAAAAAGGAGAAGAAGACAAAGCGGCGGAAAAAGGGGGAGGGAGATGGGGGGCAAAA	350	420	8	0.758826	GGAAGCACTGAGAAAAAAAGGAGAAGAAGACAAAGCGGCGGAAAAAGGGGGAGGGAGATGGGGGGCAAAA	0.753241	Pathogenic	-0.00558543	5UTR
17:79009756:T:C	ENST00000302345.6	17	79009756	T	C	Benign	79009663	79009818	-	ENSG00000171302.17	CANT1	CANT1-201	61	495	AGAGGCTGCCGGGAACGCGGGCCCAGAGGCGGGGCGAGCGCGCGCGGGGCGGAAGTCGGCCACCTTCCTC	0	70	61	0.715448	AGAGGCTGCCGGGAACGCGGGCCCAGAGGCGGGGCGAGCGCGCGCGGGGCGGAAGTCGGCCGCCTTCCTC	0.675328	Benign	-0.0401196	5UTR
17:79009756:T:C	ENST00000591811.1	17	79009756	T	C	Benign	79009663	79009868	-	ENSG00000171302.17	CANT1	CANT1-212	111	350	AGAGGCTGCCGGGAACGCGGGCCCAGAGGCGGGGCGAGCGCGCGCGGGGCGGAAGTCGGCCACCTTCCTC	50	120	61	0.715448	AGAGGCTGCCGGGAACGCGGGCCCAGAGGCGGGGCGAGCGCGCGCGGGGCGGAAGTCGGCCGCCTTCCTC	0.675328	Benign	-0.0401196	5UTR
17:80036702:C:G	ENST00000574099.1	17	80036702	C	G	Benign	80036660	80036758	+	ENSG00000141519.15	CCDC40	CCDC40-211	41	158	AAATGGCGGAACCGGGCGGCGCGGCGGGCCGGTAAGCCGGGCCGAGGGGCAGCGGGTCTTGGAGTCGCCA	0	70	41	0.902773	AAATGGCGGAACCGGGCGGCGCGGCGGGCCGGTAAGCCGGGGCGAGGGGCAGCGGGTCTTGGAGTCGCCA	0.906992	Benign	0.00421923	5UTR
17:80423537:C:T	ENST00000517795.5	17	80423537	C	T	Benign	80423519	80423633	+	ENSG00000173818.17	ENDOV	ENDOV-203	176	338	CAGAGGCGCTCTGTCCGCTGCAGCCGCGCGGGTGGAGGAGGCAGAGTCTGAGGCTTTGGGGTGGCCTGCC	107	177	69	0.778024	CAGAGGCGCTCTGTCCGCTGCAGCCGCGCGGGTGGAGGAGGCAGAGTCTGAGGCTTTGGGGTGGCCTGCT	0.791649	Benign	0.0136248	5UTR
17:80423537:C:T	ENST00000518907.5	17	80423537	C	T	Benign	80423519	80423633	+	ENSG00000173818.17	ENDOV	ENDOV-207	170	332	CAGAGGCGCTCTGTCCGCTGCAGCCGCGCGGGTGGAGGAGGCAGAGTCTGAGGCTTTGGGGTGGCCTGCC	101	171	69	0.778024	CAGAGGCGCTCTGTCCGCTGCAGCCGCGCGGGTGGAGGAGGCAGAGTCTGAGGCTTTGGGGTGGCCTGCT	0.791649	Benign	0.0136248	5UTR
17:8118381:G:T	ENST00000380149.6	17	8118381	G	T	Benign	8117990	8118490	-	ENSG00000179148.10	ALOXE3	ALOXE3-202	108	499	GATCTTGGGGGACATTGGGGAGTGGGCGGACAAGCACTCCAGGGCATCAGTCCGGGCCGCTGACCAGGCG	44	114	64	0.826484	GATCTTGGGGGACATTGGGGAGTGGGCGGACAAGCACTCCAGGGCATCAGTCCGGGCCGCTGACAAGGCG	0.816109	Benign	-0.010375	5UTR
17:81512374:G:A	ENST00000575842.5	17	81512374	G	A	Benign	81512354	81512782	-	ENSG00000184009.13	ACTG1	ACTG1-209	407	427	GCGGGAGGGCATTAGGTGGCTGTGGGGAGGGGACCGTGTTACAGACGCGCCCGCCTGAGTCCATCCTTTT	343	413	64	0.739178	GCGGGAGGGCATTAGGTGGCTGTGGGGAGGGGACCGTGTTACAGACGCGCCCGCCTGAGTCCATTCTTTT	0.731827	Benign	-0.00735092	5UTR
17:81512374:G:A	ENST00000680727.1	17	81512374	G	A	Benign	81512354	81512505	-	ENSG00000184009.13	ACTG1	ACTG1-222	130	150	GCGGGAGGGCATTAGGTGGCTGTGGGGAGGGGACCGTGTTACAGACGCGCCCGCCTGAGTCCATCCTTTT	66	136	64	0.739178	GCGGGAGGGCATTAGGTGGCTGTGGGGAGGGGACCGTGTTACAGACGCGCCCGCCTGAGTCCATTCTTTT	0.731827	Benign	-0.00735092	5UTR
17:81512386:C:T	ENST00000575842.5	17	81512386	C	T	Benign	81512354	81512782	-	ENSG00000184009.13	ACTG1	ACTG1-209	395	427	AGGGCCGAGGCTTCCCCGCGGGAGGGCATTAGGTGGCTGTGGGGAGGGGACCGTGTTACAGACGCGCCCG	326	396	69	0.853409	AGGGCCGAGGCTTCCCCGCGGGAGGGCATTAGGTGGCTGTGGGGAGGGGACCGTGTTACAGACGCGCCCA	0.852612	Benign	-0.000796199	5UTR
17:81512386:C:T	ENST00000680727.1	17	81512386	C	T	Benign	81512354	81512505	-	ENSG00000184009.13	ACTG1	ACTG1-222	118	150	AGGGCCGAGGCTTCCCCGCGGGAGGGCATTAGGTGGCTGTGGGGAGGGGACCGTGTTACAGACGCGCCCG	49	119	69	0.853409	AGGGCCGAGGCTTCCCCGCGGGAGGGCATTAGGTGGCTGTGGGGAGGGGACCGTGTTACAGACGCGCCCA	0.852612	Benign	-0.000796199	5UTR
17:81512391:G:A	ENST00000575842.5	17	81512391	G	A	Benign	81512354	81512782	-	ENSG00000184009.13	ACTG1	ACTG1-209	390	427	GGCAGGGCCGAGGCTTCCCCGCGGGAGGGCATTAGGTGGCTGTGGGGAGGGGACCGTGTTACAGACGCGC	323	393	67	0.867299	GGCAGGGCCGAGGCTTCCCCGCGGGAGGGCATTAGGTGGCTGTGGGGAGGGGACCGTGTTACAGACGTGC	0.865369	Benign	-0.00193077	5UTR
17:81512391:G:A	ENST00000680727.1	17	81512391	G	A	Benign	81512354	81512505	-	ENSG00000184009.13	ACTG1	ACTG1-222	113	150	GGCAGGGCCGAGGCTTCCCCGCGGGAGGGCATTAGGTGGCTGTGGGGAGGGGACCGTGTTACAGACGCGC	46	116	67	0.867299	GGCAGGGCCGAGGCTTCCCCGCGGGAGGGCATTAGGTGGCTGTGGGGAGGGGACCGTGTTACAGACGTGC	0.865369	Benign	-0.00193077	5UTR
17:81512391:G:C	ENST00000575842.5	17	81512391	G	C	Benign	81512354	81512782	-	ENSG00000184009.13	ACTG1	ACTG1-209	390	427	GGGCAGGGCCGAGGCTTCCCCGCGGGAGGGCATTAGGTGGCTGTGGGGAGGGGACCGTGTTACAGACGCG	322	392	68	0.876159	GGGCAGGGCCGAGGCTTCCCCGCGGGAGGGCATTAGGTGGCTGTGGGGAGGGGACCGTGTTACAGACGGG	0.878785	Benign	0.002626	5UTR
17:81512391:G:C	ENST00000680727.1	17	81512391	G	C	Benign	81512354	81512505	-	ENSG00000184009.13	ACTG1	ACTG1-222	113	150	GGGCAGGGCCGAGGCTTCCCCGCGGGAGGGCATTAGGTGGCTGTGGGGAGGGGACCGTGTTACAGACGCG	45	115	68	0.876159	GGGCAGGGCCGAGGCTTCCCCGCGGGAGGGCATTAGGTGGCTGTGGGGAGGGGACCGTGTTACAGACGGG	0.878785	Benign	0.002626	5UTR
17:81512393:G:A	ENST00000575842.5	17	81512393	G	A	Benign	81512354	81512782	-	ENSG00000184009.13	ACTG1	ACTG1-209	388	427	CGCGGGAGGGCATTAGGTGGCTGTGGGGAGGGGACCGTGTTACAGACGCGCCCGCCTGAGTCCATCCTTT	342	412	46	0.769764	CGCGGGAGGGCATTAGGTGGCTGTGGGGAGGGGACCGTGTTACAGATGCGCCCGCCTGAGTCCATCCTTT	0.766701	Benign	-0.00306273	5UTR
17:81512393:G:A	ENST00000680727.1	17	81512393	G	A	Benign	81512354	81512505	-	ENSG00000184009.13	ACTG1	ACTG1-222	111	150	CGCGGGAGGGCATTAGGTGGCTGTGGGGAGGGGACCGTGTTACAGACGCGCCCGCCTGAGTCCATCCTTT	65	135	46	0.769764	CGCGGGAGGGCATTAGGTGGCTGTGGGGAGGGGACCGTGTTACAGATGCGCCCGCCTGAGTCCATCCTTT	0.766701	Benign	-0.00306273	5UTR
17:81512397:G:A	ENST00000575842.5	17	81512397	G	A	Benign	81512354	81512782	-	ENSG00000184009.13	ACTG1	ACTG1-209	384	427	AGGCTTCCCCGCGGGAGGGCATTAGGTGGCTGTGGGGAGGGGACCGTGTTACAGACGCGCCCGCCTGAGT	333	403	51	0.854288	AGGCTTCCCCGCGGGAGGGCATTAGGTGGCTGTGGGGAGGGGACCGTGTTATAGACGCGCCCGCCTGAGT	0.852669	Benign	-0.00161976	5UTR
17:81512397:G:A	ENST00000680727.1	17	81512397	G	A	Benign	81512354	81512505	-	ENSG00000184009.13	ACTG1	ACTG1-222	107	150	AGGCTTCCCCGCGGGAGGGCATTAGGTGGCTGTGGGGAGGGGACCGTGTTACAGACGCGCCCGCCTGAGT	56	126	51	0.854288	AGGCTTCCCCGCGGGAGGGCATTAGGTGGCTGTGGGGAGGGGACCGTGTTATAGACGCGCCCGCCTGAGT	0.852669	Benign	-0.00161976	5UTR
17:81512443:A:C	ENST00000575842.5	17	81512443	A	C	Benign	81512354	81512782	-	ENSG00000184009.13	ACTG1	ACTG1-209	338	427	GGAGGCCACGGCCGCTGGGGTTGGGGCAGGGCCGAGGCTTCCCCGCGGGAGGGCATTAGGTGGCTGTGGG	299	369	39	0.82244	GGAGGCCACGGCCGCTGGGGTTGGGGCAGGGCCGAGGCTGCCCCGCGGGAGGGCATTAGGTGGCTGTGGG	0.743657	Benign	-0.0787827	5UTR
17:81512443:A:C	ENST00000680727.1	17	81512443	A	C	Benign	81512354	81512505	-	ENSG00000184009.13	ACTG1	ACTG1-222	61	150	GGAGGCCACGGCCGCTGGGGTTGGGGCAGGGCCGAGGCTTCCCCGCGGGAGGGCATTAGGTGGCTGTGGG	22	92	39	0.82244	GGAGGCCACGGCCGCTGGGGTTGGGGCAGGGCCGAGGCTGCCCCGCGGGAGGGCATTAGGTGGCTGTGGG	0.743657	Benign	-0.0787827	5UTR
17:81512583:C:G	ENST00000571721.6	17	81512583	C	G	Benign	81512463	81512779	-	ENSG00000184009.13	ACTG1	ACTG1-203	195	321	GCTGGGGGGGCGCCGGGGGTCCAGGGCGGGGCCCGGCCGCAGTGCAGACTTCCGAGCCGTGGACGTTACG	187	257	8	0.73619	GCTGGGGGCGCGCCGGGGGTCCAGGGCGGGGCCCGGCCGCAGTGCAGACTTCCGAGCCGTGGACGTTACG	0.652921	Benign	-0.083269	5UTR
17:81512583:C:G	ENST00000575842.5	17	81512583	C	G	Benign	81512354	81512782	-	ENSG00000184009.13	ACTG1	ACTG1-209	198	427	GCTGGGGGGGCGCCGGGGGTCCAGGGCGGGGCCCGGCCGCAGTGCAGACTTCCGAGCCGTGGACGTTACG	190	260	8	0.73619	GCTGGGGGCGCGCCGGGGGTCCAGGGCGGGGCCCGGCCGCAGTGCAGACTTCCGAGCCGTGGACGTTACG	0.652921	Benign	-0.083269	5UTR
17:82444530:G:A	ENST00000342572.12	17	82444530	G	A	Benign	82444517	82444592	-	ENSG00000178927.18	CYBC1	CYBC1-202	229	242	TGGTCCTGCTCCATGATGTCCGTGATGTGAGCGTGGAGGAGGAGAAGGTCCGGTACTTCGGGAAAGGCTA	171	241	58	0.70187	TGGTCCTGCTCCATGATGTCCGTGATGTGAGCGTGGAGGAGGAGAAGGTCCGGTACTTTGGGAAAGGCTA	0.594618	Benign	-0.107252	5UTR
17:82444530:G:A	ENST00000580560.5	17	82444530	G	A	Benign	82444517	82444592	-	ENSG00000178927.18	CYBC1	CYBC1-220	257	270	TGGTCCTGCTCCATGATGTCCGTGATGTGAGCGTGGAGGAGGAGAAGGTCCGGTACTTCGGGAAAGGCTA	199	269	58	0.70187	TGGTCCTGCTCCATGATGTCCGTGATGTGAGCGTGGAGGAGGAGAAGGTCCGGTACTTTGGGAAAGGCTA	0.594618	Benign	-0.107252	5UTR
17:82444530:G:A	ENST00000581196.5	17	82444530	G	A	Benign	82444517	82444592	-	ENSG00000178927.18	CYBC1	CYBC1-221	362	375	TGGTCCTGCTCCATGATGTCCGTGATGTGAGCGTGGAGGAGGAGAAGGTCCGGTACTTCGGGAAAGGCTA	304	374	58	0.70187	TGGTCCTGCTCCATGATGTCCGTGATGTGAGCGTGGAGGAGGAGAAGGTCCGGTACTTTGGGAAAGGCTA	0.594618	Benign	-0.107252	5UTR
17:82444530:G:A	ENST00000584503.5	17	82444530	G	A	Benign	82444517	82444592	-	ENSG00000178927.18	CYBC1	CYBC1-234	312	325	TGGTCCTGCTCCATGATGTCCGTGATGTGAGCGTGGAGGAGGAGAAGGTCCGGTACTTCGGGAAAGGCTA	254	324	58	0.70187	TGGTCCTGCTCCATGATGTCCGTGATGTGAGCGTGGAGGAGGAGAAGGTCCGGTACTTTGGGAAAGGCTA	0.594618	Benign	-0.107252	5UTR
17:82444530:G:A	ENST00000584891.5	17	82444530	G	A	Benign	82444517	82444592	-	ENSG00000178927.18	CYBC1	CYBC1-236	402	415	TGGTCCTGCTCCATGATGTCCGTGATGTGAGCGTGGAGGAGGAGAAGGTCCGGTACTTCGGGAAAGGCTA	344	414	58	0.70187	TGGTCCTGCTCCATGATGTCCGTGATGTGAGCGTGGAGGAGGAGAAGGTCCGGTACTTTGGGAAAGGCTA	0.594618	Benign	-0.107252	5UTR
17:8888776:G:A	ENST00000611902.4	17	8888776	G	A	Benign	8888628	8888892	-	ENSG00000141506.15	PIK3R5	PIK3R5-217	986	1134	AAGAGGAGGAGGAGGAGGTGGAGGAGGACTTGGAAACTGACGGGCACTGTGCCGAGAGAGATTCCCTGCT	946	1016	40	0.889605	AAGAGGAGGAGGAGGAGGTGGAGGAGGACTTGGAAACTGATGGGCACTGTGCCGAGAGAGATTCCCTGCT	0.887058	Benign	-0.00254679	5UTR
17:8888776:G:A	ENST00000616147.4	17	8888776	G	A	Benign	8888628	8888892	-	ENSG00000141506.15	PIK3R5	PIK3R5-218	1024	1172	AAGAGGAGGAGGAGGAGGTGGAGGAGGACTTGGAAACTGACGGGCACTGTGCCGAGAGAGATTCCCTGCT	984	1054	40	0.889605	AAGAGGAGGAGGAGGAGGTGGAGGAGGACTTGGAAACTGATGGGCACTGTGCCGAGAGAGATTCCCTGCT	0.887058	Benign	-0.00254679	5UTR
17:8888776:G:A	ENST00000623421.3	17	8888776	G	A	Benign	8888628	8888892	-	ENSG00000141506.15	PIK3R5	PIK3R5-219	965	1113	AAGAGGAGGAGGAGGAGGTGGAGGAGGACTTGGAAACTGACGGGCACTGTGCCGAGAGAGATTCCCTGCT	925	995	40	0.889605	AAGAGGAGGAGGAGGAGGTGGAGGAGGACTTGGAAACTGATGGGCACTGTGCCGAGAGAGATTCCCTGCT	0.887058	Benign	-0.00254679	5UTR
17:8888854:T:C	ENST00000611902.4	17	8888854	T	C	Benign	8888628	8888892	-	ENSG00000141506.15	PIK3R5	PIK3R5-217	908	1134	TACTCCAGCCAGGGATCCTGGGAGATGATGAAGAGGAGGAAGAGGAGGAGGAGGAGGTGGAGGAGGACTT	907	977	1	0.92245	TGCTCCAGCCAGGGATCCTGGGAGATGATGAAGAGGAGGAAGAGGAGGAGGAGGAGGTGGAGGAGGACTT	0.922399	Benign	-5.03063e-05	5UTR
17:8888854:T:C	ENST00000616147.4	17	8888854	T	C	Benign	8888628	8888892	-	ENSG00000141506.15	PIK3R5	PIK3R5-218	946	1172	TACTCCAGCCAGGGATCCTGGGAGATGATGAAGAGGAGGAAGAGGAGGAGGAGGAGGTGGAGGAGGACTT	945	1015	1	0.92245	TGCTCCAGCCAGGGATCCTGGGAGATGATGAAGAGGAGGAAGAGGAGGAGGAGGAGGTGGAGGAGGACTT	0.922399	Benign	-5.03063e-05	5UTR
17:8888854:T:C	ENST00000623421.3	17	8888854	T	C	Benign	8888628	8888892	-	ENSG00000141506.15	PIK3R5	PIK3R5-219	887	1113	TACTCCAGCCAGGGATCCTGGGAGATGATGAAGAGGAGGAAGAGGAGGAGGAGGAGGTGGAGGAGGACTT	886	956	1	0.92245	TGCTCCAGCCAGGGATCCTGGGAGATGATGAAGAGGAGGAAGAGGAGGAGGAGGAGGTGGAGGAGGACTT	0.922399	Benign	-5.03063e-05	5UTR
18:21741538:G:A	ENST00000261537.7	18	21741538	G	A	Benign	21740791	21741584	+	ENSG00000101752.13	MIB1	MIB1-201	746	792	CTCCCTCACGGGCCCCCCGGCGGCAGCGGCGGCGGCGGCGGCGGCAGCGGCGGAGCCCACCGCCCGGGCC	719	789	27	0.748787	CTCCCTCACGGGCCCCCCGGCGGCAGCAGCGGCGGCGGCGGCGGCAGCGGCGGAGCCCACCGCCCGGGCC	0.603334	Benign	-0.145453	5UTR
18:28147784:C:T	ENST00000413878.2	18	28147784	C	T	Benign	28147672	28147785	-	ENSG00000170558.10	CDH2	CDH2-203	304	499	GATGGGCGGAGTAGGGGACAGGGTTGGGCACCAGCTGCTCAGATTATTCTTTCAAATGCAGGCTTCAGGC	236	306	68	0.728405	GATGGGCGGAGTAGGGGACAGGGTTGGGCACCAGCTGCTCAGATTATTCTTTCAAATGCAGGCTTCAGAC	0.718538	Benign	-0.00986701	5UTR
18:28147784:C:T	ENST00000676445.1	18	28147784	C	T	Benign	28147672	28147785	-	ENSG00000170558.10	CDH2	CDH2-211	84	279	GCGGGGTGCGCGGTCGGCGACGGAGGGCGGCGCGCGCGAGCGTCTGTAGAGGCTTCTGGTGAAATCGCAT	45	115	39	0.707302	GCGGGGTGCGCGGTCGGCGACGGAGGGCGGCGCGCGCGAACGTCTGTAGAGGCTTCTGGTGAAATCGCAT	0.63649	Benign	-0.070812	5UTR
18:31498215:G:C	ENST00000261590.13	18	31498215	G	C	Benign	31498176	31498252	+	ENSG00000046604.14	DSG2	DSG2-201	38	75	GAGGAGCCGAGTGCGCGCTCGGGGCAGGCGGCGGCGCGGAGCGGTGCGGCGGCGGGAGGCGGAGGCGAGG	0	70	38	0.894623	GAGGAGCCGAGTGCGCGCTCGGGGCAGGCGGCGGCGCGCAGCGGTGCGGCGGCGGGAGGCGGAGGCGAGG	0.854825	Benign	-0.0397975	5UTR
18:3449777:G:A	ENST00000405385.7	18	3449777	G	A	Benign	3449650	3450071	+	ENSG00000177426.22	TGIF1	TGIF1-206	126	464	CAGTAGAGTTCGGGGCAGCTGTCAAAAACGAGACGGGGAGGCTTTTCTTCCCGGGGGTGGAGGAGGGAAG	89	159	37	0.87486	CAGTAGAGTTCGGGGCAGCTGTCAAAAACGAGACGGGAAGGCTTTTCTTCCCGGGGGTGGAGGAGGGAAG	0.844424	Benign	-0.0304365	5UTR
18:3449779:G:C	ENST00000405385.7	18	3449779	G	C	Benign	3449650	3450071	+	ENSG00000177426.22	TGIF1	TGIF1-206	128	464	CAGTAGAGTTCGGGGCAGCTGTCAAAAACGAGACGGGGAGGCTTTTCTTCCCGGGGGTGGAGGAGGGAAG	89	159	39	0.87486	CAGTAGAGTTCGGGGCAGCTGTCAAAAACGAGACGGGGACGCTTTTCTTCCCGGGGGTGGAGGAGGGAAG	0.775388	Benign	-0.0994721	5UTR
18:3449794:G:T	ENST00000405385.7	18	3449794	G	T	Benign	3449650	3450071	+	ENSG00000177426.22	TGIF1	TGIF1-206	143	464	GGCCAGTAGAGTTCGGGGCAGCTGTCAAAAACGAGACGGGGAGGCTTTTCTTCCCGGGGGTGGAGGAGGG	86	156	57	0.784974	GGCCAGTAGAGTTCGGGGCAGCTGTCAAAAACGAGACGGGGAGGCTTTTCTTCCCGGTGGTGGAGGAGGG	0.606601	Benign	-0.178372	5UTR
18:3450206:A:T	ENST00000343820.10	18	3450206	A	T	Benign	3450171	3450490	+	ENSG00000177426.22	TGIF1	TGIF1-202	34	318	CAGCGCCGAGGTGCGCCGAGCAGGAGCAGGGAACAAAGGAGCGGAGAGGGGAGGGGAGAGAGTTGGGCGA	7	77	27	0.808932	CAGCGCCGAGGTGCGCCGAGCAGGAGCTGGGAACAAAGGAGCGGAGAGGGGAGGGGAGAGAGTTGGGCGA	0.771222	Benign	-0.0377105	5UTR
18:3450206:A:T	ENST00000551402.1	18	3450206	A	T	Benign	3450176	3450490	+	ENSG00000177426.22	TGIF1	TGIF1-218	29	313	CAGCGCCGAGGTGCGCCGAGCAGGAGCAGGGAACAAAGGAGCGGAGAGGGGAGGGGAGAGAGTTGGGCGA	2	72	27	0.808932	CAGCGCCGAGGTGCGCCGAGCAGGAGCTGGGAACAAAGGAGCGGAGAGGGGAGGGGAGAGAGTTGGGCGA	0.771222	Benign	-0.0377105	5UTR
18:3452032:C:T	ENST00000330513.10	18	3452032	C	T	Benign	3451676	3452383	+	ENSG00000177426.22	TGIF1	TGIF1-201	355	750	AGGATGGTTCTAGCGCAGAGCCGGGTGTCTGCCGGGGTGGGCTCCCCGCATTGTTCGGGCTCCGGCGGGG	300	370	55	0.814471	AGGATGGTTCTAGCGCAGAGCCGGGTGTCTGCCGGGGTGGGCTCCCCGCATTGTTTGGGCTCCGGCGGGG	0.802149	Benign	-0.0123222	5UTR
18:3452033:G:A	ENST00000330513.10	18	3452033	G	A	Benign	3451676	3452383	+	ENSG00000177426.22	TGIF1	TGIF1-201	356	750	CTGCCGGGGTGGGCTCCCCGCATTGTTCGGGCTCCGGCGGGGGCGGCTCTGATTCCTTTCCATGGCCCGC	328	398	28	0.719795	CTGCCGGGGTGGGCTCCCCGCATTGTTCAGGCTCCGGCGGGGGCGGCTCTGATTCCTTTCCATGGCCCGC	0.395956	Benign	-0.32384	5UTR
18:36829157:C:T	ENST00000610723.4	18	36829157	C	T	Benign	36828767	36829217	-	ENSG00000134779.15	TPGS2	TPGS2-220	59	449	ACAGTCCCGGCTCCAGAACGCCGCGGCACTGGGGCGGGAGGGGCCCGCCACGTCCGCCATCTTGAAACAA	18	88	41	0.729034	ACAGTCCCGGCTCCAGAACGCCGCGGCACTGGGGCGGGAGGAGCCCGCCACGTCCGCCATCTTGAAACAA	0.495818	Benign	-0.233216	5UTR
18:36829157:C:T	ENST00000614939.4	18	36829157	C	T	Benign	36828767	36829217	-	ENSG00000134779.15	TPGS2	TPGS2-221	59	449	ACAGTCCCGGCTCCAGAACGCCGCGGCACTGGGGCGGGAGGGGCCCGCCACGTCCGCCATCTTGAAACAA	18	88	41	0.729034	ACAGTCCCGGCTCCAGAACGCCGCGGCACTGGGGCGGGAGGAGCCCGCCACGTCCGCCATCTTGAAACAA	0.495818	Benign	-0.233216	5UTR
18:50194891:G:A	ENST00000285039.12	18	50194891	G	A	Benign	50194793	50195148	-	ENSG00000167306.20	MYO5B	MYO5B-201	256	354	GCCGGCCGCGGCGCCTGCGGGAAGCCGGCGGGGCAGGTCGGAGAAGAGCGAGAAGATCGAGAAACTCCAG	189	259	67	0.774244	GCCGGCCGCGGCGCCTGCGGGAAGCCGGCGGGGCAGGTCGGAGAAGAGCGAGAAGATCGAGAAACTCTAG	0.759717	Benign	-0.0145277	5UTR
18:5489077:G:T	ENST00000545076.5	18	5489077	G	T	Benign	5489000	5489162	-	ENSG00000082397.18	EPB41L3	EPB41L3-207	316	537	CCGAGCCCCAGGAGGCGGCGGGGGCGCAGGGGCGCGCGGGGGCGCCCGTGCCGGAGCCGCCCAAGGAGGA	259	329	57	0.767583	CCGAGCCCCAGGAGGCGGCGGGGGCGCAGGGGCGCGCGGGGGCGCCCGTGCCGGAGCAGCCCAAGGAGGA	0.803366	Benign	0.0357834	5UTR
18:5489077:G:T	ENST00000637651.1	18	5489077	G	T	Benign	5489000	5489162	-	ENSG00000082397.18	EPB41L3	EPB41L3-236	371	592	CCGAGCCCCAGGAGGCGGCGGGGGCGCAGGGGCGCGCGGGGGCGCCCGTGCCGGAGCCGCCCAAGGAGGA	314	384	57	0.767583	CCGAGCCCCAGGAGGCGGCGGGGGCGCAGGGGCGCGCGGGGGCGCCCGTGCCGGAGCAGCCCAAGGAGGA	0.803366	Benign	0.0357834	5UTR
18:55588104:C:T	ENST00000354452.8	18	55588104	C	T	Benign	55588037	55588193	-	ENSG00000196628.20	TCF4	TCF4-201	88	175	GCAGGAGCAGGCGGCGGCGGTGGCGGCGGCGGTTAGACATGAACGCCGCCTCGGCGCCGGCGGTGCACGG	61	131	27	0.777378	GCAGGAGCAGGCGGCGGCGGTGGCGGCAGCGGTTAGACATGAACGCCGCCTCGGCGCCGGCGGTGCACGG	0.23059	Benign	-0.546788	5UTR
18:55588104:C:T	ENST00000356073.8	18	55588104	C	T	Benign	55588037	55588630	-	ENSG00000196628.20	TCF4	TCF4-202	525	612	GCAGGAGCAGGCGGCGGCGGTGGCGGCGGCGGTTAGACATGAACGCCGCCTCGGCGCCGGCGGTGCACGG	498	568	27	0.777378	GCAGGAGCAGGCGGCGGCGGTGGCGGCAGCGGTTAGACATGAACGCCGCCTCGGCGCCGGCGGTGCACGG	0.23059	Benign	-0.546788	5UTR
18:55588104:C:T	ENST00000565908.6	18	55588104	C	T	Benign	55588037	55588214	-	ENSG00000196628.20	TCF4	TCF4-230	109	176	GCAGGAGCAGGCGGCGGCGGTGGCGGCGGCGGTTAGACATGAACGCCGCCTCGGCGCCGGCGGTGCACGG	82	152	27	0.777378	GCAGGAGCAGGCGGCGGCGGTGGCGGCAGCGGTTAGACATGAACGCCGCCTCGGCGCCGGCGGTGCACGG	0.23059	Benign	-0.546788	5UTR
18:55588104:C:T	ENST00000616053.4	18	55588104	C	T	Benign	55588037	55588630	-	ENSG00000196628.20	TCF4	TCF4-248	525	684	GCAGGAGCAGGCGGCGGCGGTGGCGGCGGCGGTTAGACATGAACGCCGCCTCGGCGCCGGCGGTGCACGG	498	568	27	0.777378	GCAGGAGCAGGCGGCGGCGGTGGCGGCAGCGGTTAGACATGAACGCCGCCTCGGCGCCGGCGGTGCACGG	0.23059	Benign	-0.546788	5UTR
18:55588104:C:T	ENST00000627784.2	18	55588104	C	T	Benign	55588037	55588151	-	ENSG00000196628.20	TCF4	TCF4-260	46	133	GCAGGAGCAGGCGGCGGCGGTGGCGGCGGCGGTTAGACATGAACGCCGCCTCGGCGCCGGCGGTGCACGG	19	89	27	0.777378	GCAGGAGCAGGCGGCGGCGGTGGCGGCAGCGGTTAGACATGAACGCCGCCTCGGCGCCGGCGGTGCACGG	0.23059	Benign	-0.546788	5UTR
18:55588104:C:T	ENST00000635822.2	18	55588104	C	T	Benign	55588037	55588227	-	ENSG00000196628.20	TCF4	TCF4-275	122	209	GCAGGAGCAGGCGGCGGCGGTGGCGGCGGCGGTTAGACATGAACGCCGCCTCGGCGCCGGCGGTGCACGG	95	165	27	0.777378	GCAGGAGCAGGCGGCGGCGGTGGCGGCAGCGGTTAGACATGAACGCCGCCTCGGCGCCGGCGGTGCACGG	0.23059	Benign	-0.546788	5UTR
18:55588104:C:T	ENST00000637115.2	18	55588104	C	T	Benign	55588037	55588154	-	ENSG00000196628.20	TCF4	TCF4-282	49	136	GCAGGAGCAGGCGGCGGCGGTGGCGGCGGCGGTTAGACATGAACGCCGCCTCGGCGCCGGCGGTGCACGG	22	92	27	0.777378	GCAGGAGCAGGCGGCGGCGGTGGCGGCAGCGGTTAGACATGAACGCCGCCTCGGCGCCGGCGGTGCACGG	0.23059	Benign	-0.546788	5UTR
18:55588142:G:A	ENST00000354452.8	18	55588142	G	A	Benign	55588037	55588193	-	ENSG00000196628.20	TCF4	TCF4-201	50	175	GCGGATCTGTAGTGGCGGCGGCGGCGGCGGCGGCGGGGAGGCAGCAGGCGCGGGAGCGGGCGCAGGAGCA	0	70	50	0.916373	GCGGATCTGTAGTGGCGGCGGCGGCGGCGGCGGCGGGGAGGCAGCAGGCGTGGGAGCGGGCGCAGGAGCA	0.916973	Benign	0.000599861	5UTR
18:55588142:G:A	ENST00000356073.8	18	55588142	G	A	Benign	55588037	55588630	-	ENSG00000196628.20	TCF4	TCF4-202	487	612	ATCTTGGCTGTGTGTCTGCGGATCTGTAGTGGCGGCGGCGGCGGCGGCGGCGGGGAGGCAGCAGGCGCGG	420	490	67	0.904495	ATCTTGGCTGTGTGTCTGCGGATCTGTAGTGGCGGCGGCGGCGGCGGCGGCGGGGAGGCAGCAGGCGTGG	0.903251	Benign	-0.00124472	5UTR
18:55588142:G:A	ENST00000565908.6	18	55588142	G	A	Benign	55588037	55588214	-	ENSG00000196628.20	TCF4	TCF4-230	71	176	ATCTTGGCTGTGTGTCTGCGGATCTGTAGTGGCGGCGGCGGCGGCGGCGGCGGGGAGGCAGCAGGCGCGG	4	74	67	0.904495	ATCTTGGCTGTGTGTCTGCGGATCTGTAGTGGCGGCGGCGGCGGCGGCGGCGGGGAGGCAGCAGGCGTGG	0.903251	Benign	-0.00124472	5UTR
18:55588142:G:A	ENST00000616053.4	18	55588142	G	A	Benign	55588037	55588630	-	ENSG00000196628.20	TCF4	TCF4-248	487	684	ATCTTGGCTGTGTGTCTGCGGATCTGTAGTGGCGGCGGCGGCGGCGGCGGCGGGGAGGCAGCAGGCGCGG	420	490	67	0.904495	ATCTTGGCTGTGTGTCTGCGGATCTGTAGTGGCGGCGGCGGCGGCGGCGGCGGGGAGGCAGCAGGCGTGG	0.903251	Benign	-0.00124472	5UTR
18:55588142:G:A	ENST00000627784.2	18	55588142	G	A	Benign	55588037	55588151	-	ENSG00000196628.20	TCF4	TCF4-260	8	133	CGGGAGCGGGCGCAGGAGCAGGCGGCGGCGGTGGCGGCGGCGGTTAGACATGAACGCCGCCTCGGCGCCG	8	78	0	0.890697	TGGGAGCGGGCGCAGGAGCAGGCGGCGGCGGTGGCGGCGGCGGTTAGACATGAACGCCGCCTCGGCGCCG	0.891419	Benign	0.000722528	5UTR
18:55588142:G:A	ENST00000635822.2	18	55588142	G	A	Benign	55588037	55588227	-	ENSG00000196628.20	TCF4	TCF4-275	84	209	ATCTTGGCTGTGTGTCTGCGGATCTGTAGTGGCGGCGGCGGCGGCGGCGGCGGGGAGGCAGCAGGCGCGG	17	87	67	0.904495	ATCTTGGCTGTGTGTCTGCGGATCTGTAGTGGCGGCGGCGGCGGCGGCGGCGGGGAGGCAGCAGGCGTGG	0.903251	Benign	-0.00124472	5UTR
18:55588142:G:A	ENST00000637115.2	18	55588142	G	A	Benign	55588037	55588154	-	ENSG00000196628.20	TCF4	TCF4-282	11	136	CGGGAGCGGGCGCAGGAGCAGGCGGCGGCGGTGGCGGCGGCGGTTAGACATGAACGCCGCCTCGGCGCCG	11	81	0	0.890697	TGGGAGCGGGCGCAGGAGCAGGCGGCGGCGGTGGCGGCGGCGGTTAGACATGAACGCCGCCTCGGCGCCG	0.891419	Benign	0.000722528	5UTR
18:55588470:C:T	ENST00000356073.8	18	55588470	C	T	Benign	55588037	55588630	-	ENSG00000196628.20	TCF4	TCF4-202	159	612	AGGAAAAATGAGGTGCTCGATGAATTTTCGTTTGTATTTTTTGGCGAGGCGGGGGAGGTGTTGAGATTTT	148	218	11	0.715474	AGGAAAAATGAAGTGCTCGATGAATTTTCGTTTGTATTTTTTGGCGAGGCGGGGGAGGTGTTGAGATTTT	0.685917	Benign	-0.0295566	5UTR
18:55588470:C:T	ENST00000616053.4	18	55588470	C	T	Benign	55588037	55588630	-	ENSG00000196628.20	TCF4	TCF4-248	159	684	AGGAAAAATGAGGTGCTCGATGAATTTTCGTTTGTATTTTTTGGCGAGGCGGGGGAGGTGTTGAGATTTT	148	218	11	0.715474	AGGAAAAATGAAGTGCTCGATGAATTTTCGTTTGTATTTTTTGGCGAGGCGGGGGAGGTGTTGAGATTTT	0.685917	Benign	-0.0295566	5UTR
18:57803078:G:A	ENST00000648908.2	18	57803078	G	A	Benign	57802997	57803316	-	ENSG00000081923.15	ATP8B1	ATP8B1-208	237	343	CCGTGCGCCATGCAGCGCTAGCGCGGCGGCCAGGGCTGGGGCCGGGCGGGCGGCGGCAGCGGCCAGGTGC	184	254	53	0.798193	CCGTGCGCCATGCAGCGCTAGCGCGGCGGCCAGGGCTGGGGCCGGGCGGGCGGTGGCAGCGGCCAGGTGC	0.792238	Benign	-0.0059551	5UTR
18:57803261:G:C	ENST00000648908.2	18	57803261	G	C	Benign	57802997	57803316	-	ENSG00000081923.15	ATP8B1	ATP8B1-208	54	343	GCAAAAGGGCGGCTGCAGAGGAAGGGTGCACGGACGCGGGGCGGGGAAAGGCGGGGGAGCCACTAGCGAG	53	123	1	0.904894	GGAAAAGGGCGGCTGCAGAGGAAGGGTGCACGGACGCGGGGCGGGGAAAGGCGGGGGAGCCACTAGCGAG	0.905218	Benign	0.000324309	5UTR
18:58044386:T:G	ENST00000400345.8	18	58044386	T	G	Benign	58044225	58044661	+	ENSG00000049759.20	NEDD4L	NEDD4L-205	160	435	GGGGCGGGAGGGAGGCGCGGGTCGCGGGGAGGGAAAGCCCGGCCGGGTCTGCGCCGCCGCCGCGCGCAGT	91	161	69	0.89484	GGGGCGGGAGGGAGGCGCGGGTCGCGGGGAGGGAAAGCCCGGCCGGGTCTGCGCCGCCGCCGCGCGCAGG	0.894319	Benign	-0.000520527	5UTR
18:58044615:C:T	ENST00000356462.10	18	58044615	C	T	Benign	58044366	58044661	+	ENSG00000049759.20	NEDD4L	NEDD4L-202	248	294	CGCAGGGTAGGGTGCGGGACCGGGGGGACCTGGAGGCAGAGGGGAGAACCGGCCGTCCGCGCCGCAGCAC	181	251	67	0.857368	CGCAGGGTAGGGTGCGGGACCGGGGGGACCTGGAGGCAGAGGGGAGAACCGGCCGTCCGCGCCGCAGTAC	0.86063	Benign	0.00326198	5UTR
18:58044615:C:T	ENST00000382850.8	18	58044615	C	T	Benign	58044547	58044661	+	ENSG00000049759.20	NEDD4L	NEDD4L-204	67	113	CGCAGGGTAGGGTGCGGGACCGGGGGGACCTGGAGGCAGAGGGGAGAACCGGCCGTCCGCGCCGCAGCAC	0	70	67	0.857368	CGCAGGGTAGGGTGCGGGACCGGGGGGACCTGGAGGCAGAGGGGAGAACCGGCCGTCCGCGCCGCAGTAC	0.86063	Benign	0.00326198	5UTR
18:58044615:C:T	ENST00000400345.8	18	58044615	C	T	Benign	58044225	58044661	+	ENSG00000049759.20	NEDD4L	NEDD4L-205	389	435	CGCAGGGTAGGGTGCGGGACCGGGGGGACCTGGAGGCAGAGGGGAGAACCGGCCGTCCGCGCCGCAGCAC	322	392	67	0.857368	CGCAGGGTAGGGTGCGGGACCGGGGGGACCTGGAGGCAGAGGGGAGAACCGGCCGTCCGCGCCGCAGTAC	0.86063	Benign	0.00326198	5UTR
18:58044615:C:T	ENST00000589054.5	18	58044615	C	T	Benign	58044383	58044661	+	ENSG00000049759.20	NEDD4L	NEDD4L-225	231	277	CGCAGGGTAGGGTGCGGGACCGGGGGGACCTGGAGGCAGAGGGGAGAACCGGCCGTCCGCGCCGCAGCAC	164	234	67	0.857368	CGCAGGGTAGGGTGCGGGACCGGGGGGACCTGGAGGCAGAGGGGAGAACCGGCCGTCCGCGCCGCAGTAC	0.86063	Benign	0.00326198	5UTR
18:58044615:C:T	ENST00000617539.1	18	58044615	C	T	Benign	58044386	58044661	+	ENSG00000049759.20	NEDD4L	NEDD4L-237	228	274	CGCAGGGTAGGGTGCGGGACCGGGGGGACCTGGAGGCAGAGGGGAGAACCGGCCGTCCGCGCCGCAGCAC	161	231	67	0.857368	CGCAGGGTAGGGTGCGGGACCGGGGGGACCTGGAGGCAGAGGGGAGAACCGGCCGTCCGCGCCGCAGTAC	0.86063	Benign	0.00326198	5UTR
18:58044615:C:T	ENST00000674845.1	18	58044615	C	T	Benign	58044383	58044661	+	ENSG00000049759.20	NEDD4L	NEDD4L-242	231	277	CGCAGGGTAGGGTGCGGGACCGGGGGGACCTGGAGGCAGAGGGGAGAACCGGCCGTCCGCGCCGCAGCAC	164	234	67	0.857368	CGCAGGGTAGGGTGCGGGACCGGGGGGACCTGGAGGCAGAGGGGAGAACCGGCCGTCCGCGCCGCAGTAC	0.86063	Benign	0.00326198	5UTR
18:58044615:C:T	ENST00000676024.1	18	58044615	C	T	Benign	58044451	58044661	+	ENSG00000049759.20	NEDD4L	NEDD4L-257	163	209	CGCAGGGTAGGGTGCGGGACCGGGGGGACCTGGAGGCAGAGGGGAGAACCGGCCGTCCGCGCCGCAGCAC	96	166	67	0.857368	CGCAGGGTAGGGTGCGGGACCGGGGGGACCTGGAGGCAGAGGGGAGAACCGGCCGTCCGCGCCGCAGTAC	0.86063	Benign	0.00326198	5UTR
18:58671560:G:A	ENST00000345724.7	18	58671560	G	A	Benign	58671531	58671644	+	ENSG00000172175.15	MALT1	MALT1-201	28	112	CTGCCTCCGCGGCTCGGAGGCGAGCGGAAGGTGCCCCGGGGCCGAGGCCCGTGACGGGGCGGGCGGGAGC	12	82	16	0.745906	CTGCCTCCGCGGCTCGAAGGCGAGCGGAAGGTGCCCCGGGGCCGAGGCCCGTGACGGGGCGGGCGGGAGC	0.695754	Benign	-0.0501521	5UTR
18:58671560:G:A	ENST00000649217.2	18	58671560	G	A	Benign	58671464	58671644	+	ENSG00000172175.15	MALT1	MALT1-208	95	179	CTGCCTCCGCGGCTCGGAGGCGAGCGGAAGGTGCCCCGGGGCCGAGGCCCGTGACGGGGCGGGCGGGAGC	79	149	16	0.745906	CTGCCTCCGCGGCTCGAAGGCGAGCGGAAGGTGCCCCGGGGCCGAGGCCCGTGACGGGGCGGGCGGGAGC	0.695754	Benign	-0.0501521	5UTR
18:79679844:G:T	ENST00000613122.5	18	79679844	G	T	Benign	79679802	79679948	+	ENSG00000060069.18	CTDP1	CTDP1-208	41	145	AAGTCGGCGCGGGCTAGGCGACGGGTGGAAGCCGGTACCGAGAGGAACTACAGCGTCGCCGCCTGGGTTG	0	70	41	0.745144	AAGTCGGCGCGGGCTAGGCGACGGGTGGAAGCCGGTACCGATAGGAACTACAGCGTCGCCGCCTGGGTTG	0.77104	Benign	0.0258961	5UTR
18:79988525:A:C	ENST00000269601.10	18	79988525	A	C	Benign	79988392	79988564	-	ENSG00000141759.15	TXNL4A	TXNL4A-201	38	171	TGTGCGGGCGGGACCGGATTTCGTCCGTGGGCCCGGGGGCGGCGGGGGCCGGGGAGTGAGGGGCCGGCTG	38	108	0	0.91699	GGTGCGGGCGGGACCGGATTTCGTCCGTGGGCCCGGGGGCGGCGGGGGCCGGGGAGTGAGGGGCCGGCTG	0.918008	Benign	0.00101805	5UTR
18:79988525:A:C	ENST00000355491.5	18	79988525	A	C	Benign	79988392	79988537	-	ENSG00000141759.15	TXNL4A	TXNL4A-202	11	144	TGTGCGGGCGGGACCGGATTTCGTCCGTGGGCCCGGGGGCGGCGGGGGCCGGGGAGTGAGGGGCCGGCTG	11	81	0	0.91699	GGTGCGGGCGGGACCGGATTTCGTCCGTGGGCCCGGGGGCGGCGGGGGCCGGGGAGTGAGGGGCCGGCTG	0.918008	Benign	0.00101805	5UTR
18:79988525:A:C	ENST00000585769.5	18	79988525	A	C	Benign	79988392	79988582	-	ENSG00000141759.15	TXNL4A	TXNL4A-204	56	189	TGTGCGGGCGGGACCGGATTTCGTCCGTGGGCCCGGGGGCGGCGGGGGCCGGGGAGTGAGGGGCCGGCTG	56	126	0	0.91699	GGTGCGGGCGGGACCGGATTTCGTCCGTGGGCCCGGGGGCGGCGGGGGCCGGGGAGTGAGGGGCCGGCTG	0.918008	Benign	0.00101805	5UTR
18:79988525:A:C	ENST00000586295.1	18	79988525	A	C	Benign	79988392	79988538	-	ENSG00000141759.15	TXNL4A	TXNL4A-205	12	145	TGTGCGGGCGGGACCGGATTTCGTCCGTGGGCCCGGGGGCGGCGGGGGCCGGGGAGTGAGGGGCCGGCTG	12	82	0	0.91699	GGTGCGGGCGGGACCGGATTTCGTCCGTGGGCCCGGGGGCGGCGGGGGCCGGGGAGTGAGGGGCCGGCTG	0.918008	Benign	0.00101805	5UTR
18:79988525:A:C	ENST00000588162.1	18	79988525	A	C	Benign	79988392	79988542	-	ENSG00000141759.15	TXNL4A	TXNL4A-208	16	149	TGTGCGGGCGGGACCGGATTTCGTCCGTGGGCCCGGGGGCGGCGGGGGCCGGGGAGTGAGGGGCCGGCTG	16	86	0	0.91699	GGTGCGGGCGGGACCGGATTTCGTCCGTGGGCCCGGGGGCGGCGGGGGCCGGGGAGTGAGGGGCCGGCTG	0.918008	Benign	0.00101805	5UTR
18:79988525:A:C	ENST00000591711.5	18	79988525	A	C	Benign	79988392	79988538	-	ENSG00000141759.15	TXNL4A	TXNL4A-210	12	145	TGTGCGGGCGGGACCGGATTTCGTCCGTGGGCCCGGGGGCGGCGGGGGCCGGGGAGTGAGGGGCCGGCTG	12	82	0	0.91699	GGTGCGGGCGGGACCGGATTTCGTCCGTGGGCCCGGGGGCGGCGGGGGCCGGGGAGTGAGGGGCCGGCTG	0.918008	Benign	0.00101805	5UTR
19:10194606:G:A	ENST00000592054.5	19	10194606	G	A	Benign	10194532	10194627	-	ENSG00000130816.17	DNMT1	DNMT1-225	20	377	CCGTAGCTCCCTGGTGGCTAGAAACTAGGCGGGGTGGGGGTTCTCTTTTGATCCCCAAATACAGCAAGCT	20	90	0	0.703588	TCGTAGCTCCCTGGTGGCTAGAAACTAGGCGGGGTGGGGGTTCTCTTTTGATCCCCAAATACAGCAAGCT	0.6977	Benign	-0.00588793	5UTR
19:10315746:A:C	ENST00000494368.5	19	10315746	A	C	Benign	10315704	10315760	-	ENSG00000267673.6	FDX2	FDX2-207	59	306	GGCTGGAGAGGAGGACGCGGGCGGCCCGGAGCGGCCCGGGGACGTGGTGAACGTGGTGTTCGTAGACCGC	56	126	3	0.817359	GGCGGGAGAGGAGGACGCGGGCGGCCCGGAGCGGCCCGGGGACGTGGTGAACGTGGTGTTCGTAGACCGC	0.865817	Benign	0.0484577	5UTR
19:10378495:C:T	ENST00000264818.10	19	10378495	C	T	Benign	10378406	10378509	-	ENSG00000105397.14	TYK2	TYK2-201	13	102	CTGGGGTGGGTGGAAGGTTGAAGAGCTAACAGGGGTCTCTGGGCTGAGACTTGGGAGCTGACAGATTGTC	2	72	11	0.743242	CTGGGGTGGGTAGAAGGTTGAAGAGCTAACAGGGGTCTCTGGGCTGAGACTTGGGAGCTGACAGATTGTC	0.573958	Benign	-0.169284	5UTR
19:10380510:C:T	ENST00000524462.5	19	10380510	C	T	Benign	10380509	10380566	-	ENSG00000105397.14	TYK2	TYK2-202	55	146	GGGGAGGGGTCCGGGTTCGAGCTTGTGTTCCCCCGGAAGGGGCAAGCATGAGTTTGTGAATGACGTGGCA	16	86	39	0.729613	GGGGAGGGGTCCGGGTTCGAGCTTGTGTTCCCCCGGAAGAGGCAAGCATGAGTTTGTGAATGACGTGGCA	0.433485	Benign	-0.296128	5UTR
19:10380510:C:T	ENST00000525621.6	19	10380510	C	T	Benign	10380379	10380573	-	ENSG00000105397.14	TYK2	TYK2-205	62	378	CGGGTTCGAGCTTGTGTTCCCCCGGAAGGGTGAGTCTGGACGCGGGCGCGGAAGGAGCGCGGCCGGAGGT	34	104	28	0.70908	CGGGTTCGAGCTTGTGTTCCCCCGGAAGAGTGAGTCTGGACGCGGGCGCGGAAGGAGCGCGGCCGGAGGT	0.495419	Benign	-0.213661	5UTR
19:10380510:C:T	ENST00000529370.5	19	10380510	C	T	Benign	10380379	10380526	-	ENSG00000105397.14	TYK2	TYK2-210	15	331	GTGTTCCCCCGGAAGGGTGAGTCTGGACGCGGGCGCGGAAGGAGCGCGGCCGGAGGTCCTCAGGAAGAAG	0	70	15	0.701657	GTGTTCCCCCGGAAGAGTGAGTCTGGACGCGGGCGCGGAAGGAGCGCGGCCGGAGGTCCTCAGGAAGAAG	0.512201	Benign	-0.189456	5UTR
19:10380510:C:T	ENST00000531836.5	19	10380510	C	T	Benign	10380379	10380573	-	ENSG00000105397.14	TYK2	TYK2-218	62	288	CGGGTTCGAGCTTGTGTTCCCCCGGAAGGGTGAGTCTGGACGCGGGCGCGGAAGGAGCGCGGCCGGAGGT	34	104	28	0.70908	CGGGTTCGAGCTTGTGTTCCCCCGGAAGAGTGAGTCTGGACGCGGGCGCGGAAGGAGCGCGGCCGGAGGT	0.495419	Benign	-0.213661	5UTR
19:10380511:C:T	ENST00000524462.5	19	10380511	C	T	Benign	10380509	10380566	-	ENSG00000105397.14	TYK2	TYK2-202	54	146	GGGGAGGGGTCCGGGTTCGAGCTTGTGTTCCCCCGGAAGGGGCAAGCATGAGTTTGTGAATGACGTGGCA	16	86	38	0.729613	GGGGAGGGGTCCGGGTTCGAGCTTGTGTTCCCCCGGAAAGGGCAAGCATGAGTTTGTGAATGACGTGGCA	0.53439	Benign	-0.195223	5UTR
19:10380511:C:T	ENST00000525621.6	19	10380511	C	T	Benign	10380379	10380573	-	ENSG00000105397.14	TYK2	TYK2-205	61	378	CCGGAAGGGTGAGTCTGGACGCGGGCGCGGAAGGAGCGCGGCCGGAGGTCCTCAGGAAGAAGCCGCGGGG	55	125	6	0.738516	CCGGAAAGGTGAGTCTGGACGCGGGCGCGGAAGGAGCGCGGCCGGAGGTCCTCAGGAAGAAGCCGCGGGG	0.531526	Benign	-0.20699	5UTR
19:10380511:C:T	ENST00000529370.5	19	10380511	C	T	Benign	10380379	10380526	-	ENSG00000105397.14	TYK2	TYK2-210	14	331	CCGGAAGGGTGAGTCTGGACGCGGGCGCGGAAGGAGCGCGGCCGGAGGTCCTCAGGAAGAAGCCGCGGGG	8	78	6	0.738516	CCGGAAAGGTGAGTCTGGACGCGGGCGCGGAAGGAGCGCGGCCGGAGGTCCTCAGGAAGAAGCCGCGGGG	0.531526	Benign	-0.20699	5UTR
19:10380511:C:T	ENST00000531836.5	19	10380511	C	T	Benign	10380379	10380573	-	ENSG00000105397.14	TYK2	TYK2-218	61	288	CCGGAAGGGTGAGTCTGGACGCGGGCGCGGAAGGAGCGCGGCCGGAGGTCCTCAGGAAGAAGCCGCGGGG	55	125	6	0.738516	CCGGAAAGGTGAGTCTGGACGCGGGCGCGGAAGGAGCGCGGCCGGAGGTCCTCAGGAAGAAGCCGCGGGG	0.531526	Benign	-0.20699	5UTR
19:10380572:T:C	ENST00000525621.6	19	10380572	T	C	Benign	10380379	10380573	-	ENSG00000105397.14	TYK2	TYK2-205	0	378	AAGCAGTAGCTACCCGCGGGAGCGGGGAGGGGTCCGGGTTCGAGCTTGTGTTCCCCCGGAAGGGTGAGTC	0	70	0	0.852598	GAGCAGTAGCTACCCGCGGGAGCGGGGAGGGGTCCGGGTTCGAGCTTGTGTTCCCCCGGAAGGGTGAGTC	0.856082	Benign	0.00348389	5UTR
19:10380572:T:C	ENST00000531836.5	19	10380572	T	C	Benign	10380379	10380573	-	ENSG00000105397.14	TYK2	TYK2-218	0	288	AAGCAGTAGCTACCCGCGGGAGCGGGGAGGGGTCCGGGTTCGAGCTTGTGTTCCCCCGGAAGGGTGAGTC	0	70	0	0.852598	GAGCAGTAGCTACCCGCGGGAGCGGGGAGGGGTCCGGGTTCGAGCTTGTGTTCCCCCGGAAGGGTGAGTC	0.856082	Benign	0.00348389	5UTR
19:10718631:C:G	ENST00000586939.5	19	10718631	C	G	Benign	10718560	10718647	+	ENSG00000079805.19	DNM2	DNM2-207	70	399	GGGGCGGTGTCACGGGCCAGGGCGCCGTAGGACAGGAGGGACTTCCTTCCCCGCGGTTCAGGAATCGTCA	48	118	22	0.779833	GGGGCGGTGTCACGGGCCAGGGGGCCGTAGGACAGGAGGGACTTCCTTCCCCGCGGTTCAGGAATCGTCA	0.845388	Benign	0.0655545	5UTR
19:1104439:G:C	ENST00000585362.6	19	1104439	G	C	Benign	1104414	1104735	+	ENSG00000167468.19	GPX4	GPX4-202	24	320	TGCAGGCGCGCGTGCCGGGGCCGGGGTCGGGGGTCCAGGCTTGCAGGGGGCGGGGTCCGGGACGGCTGGG	0	70	24	0.90196	TGCAGGCGCGCGTGCCGGGGCCGGCGTCGGGGGTCCAGGCTTGCAGGGGGCGGGGTCCGGGACGGCTGGG	0.843372	Benign	-0.0585883	5UTR
19:1104528:C:G	ENST00000585362.6	19	1104528	C	G	Benign	1104414	1104735	+	ENSG00000167468.19	GPX4	GPX4-202	113	320	CCGAGCGGGGCTGCTGCGCCCGAGCGGTTGGGGGCGCGGAGGGCTGGAAATCCCGGATCACGCGCCCCCG	112	182	1	0.757861	CGGAGCGGGGCTGCTGCGCCCGAGCGGTTGGGGGCGCGGAGGGCTGGAAATCCCGGATCACGCGCCCCCG	0.748457	Benign	-0.00940335	5UTR
19:1104564:G:T	ENST00000585362.6	19	1104564	G	T	Benign	1104414	1104735	+	ENSG00000167468.19	GPX4	GPX4-202	149	320	GGGCTGCTGCGCCCGAGCGGTTGGGGGCGCGGAGGGCTGGAAATCCCGGATCACGCGCCCCCGGGCGCCG	119	189	30	0.752536	GGGCTGCTGCGCCCGAGCGGTTGGGGGCGCTGAGGGCTGGAAATCCCGGATCACGCGCCCCCGGGCGCCG	0.338384	Benign	-0.414152	5UTR
19:11384262:C:T	ENST00000222139.11	19	11384262	C	T	Benign	11384207	11384315	-	ENSG00000187266.14	EPOR	EPOR-201	52	107	GGCGGAGGCAGCTGCTGACCCAGCTGTGGACTGTGCCGGGGGCGGGGGACGGAGGGGCAGGAGCCCTGGG	14	84	38	0.733939	GGCGGAGGCAGCTGCTGACCCAGCTGTGGACTGTGCCGAGGGCGGGGGACGGAGGGGCAGGAGCCCTGGG	0.585108	Benign	-0.14883	5UTR
19:11384262:C:T	ENST00000586890.5	19	11384262	C	T	Benign	11384207	11384285	-	ENSG00000187266.14	EPOR	EPOR-202	22	77	ACCCAGCTGTGGACTGTGCCGGGGGCGGGGGACGGAGGGGCAGGAGCCCTGGGCTCCCCGTGGCGGGGGC	1	71	21	0.897888	ACCCAGCTGTGGACTGTGCCGAGGGCGGGGGACGGAGGGGCAGGAGCCCTGGGCTCCCCGTGGCGGGGGC	0.878682	Benign	-0.0192053	5UTR
19:11384262:C:T	ENST00000588859.5	19	11384262	C	T	Benign	11384207	11384285	-	ENSG00000187266.14	EPOR	EPOR-204	22	77	ACCCAGCTGTGGACTGTGCCGGGGGCGGGGGACGGAGGGGCAGGAGCCCTGGGCTCCCCGTGGCGGGGGC	1	71	21	0.897888	ACCCAGCTGTGGACTGTGCCGAGGGCGGGGGACGGAGGGGCAGGAGCCCTGGGCTCCCCGTGGCGGGGGC	0.878682	Benign	-0.0192053	5UTR
19:11384262:C:T	ENST00000591958.5	19	11384262	C	T	Benign	11384207	11384285	-	ENSG00000187266.14	EPOR	EPOR-207	22	77	ACCCAGCTGTGGACTGTGCCGGGGGCGGGGGACGGAGGGGCAGGAGCCCTGGGCTCCCCGTGGCGGGGGC	1	71	21	0.897888	ACCCAGCTGTGGACTGTGCCGAGGGCGGGGGACGGAGGGGCAGGAGCCCTGGGCTCCCCGTGGCGGGGGC	0.878682	Benign	-0.0192053	5UTR
19:11384262:C:T	ENST00000592375.6	19	11384262	C	T	Benign	11384207	11384313	-	ENSG00000187266.14	EPOR	EPOR-208	50	105	GGCGGAGGCAGCTGCTGACCCAGCTGTGGACTGTGCCGGGGGCGGGGGACGGAGGGGCAGGAGCCCTGGG	12	82	38	0.733939	GGCGGAGGCAGCTGCTGACCCAGCTGTGGACTGTGCCGAGGGCGGGGGACGGAGGGGCAGGAGCCCTGGG	0.585108	Benign	-0.14883	5UTR
19:11435744:T:C	ENST00000593101.5	19	11435744	T	C	Benign	11435739	11435809	+	ENSG00000130175.10	PRKCSH	PRKCSH-219	4	146	TCTTACAGGGGGCAACCGGAGGGTGCATGTGTGGGTGTGGACGGCGGAGGCTGTTAATCCCTTTGCGTGA	4	74	0	0.793077	CCTTACAGGGGGCAACCGGAGGGTGCATGTGTGGGTGTGGACGGCGGAGGCTGTTAATCCCTTTGCGTGA	0.777655	Benign	-0.0154217	5UTR
19:11577645:T:C	ENST00000218758.10	19	11577645	T	C	Benign	11577592	11577680	-	ENSG00000102575.14	ACP5	ACP5-201	371	424	CGGCGGCGCCCAGCACGGAGGAGGCAGGCAGGGAGGGAATAAAGGCTCAGGGACCGGCAGTTCTACTCTA	302	372	69	0.873665	CGGCGGCGCCCAGCACGGAGGAGGCAGGCAGGGAGGGAATAAAGGCTCAGGGACCGGCAGTTCTACTCTG	0.874904	Benign	0.00123888	5UTR
19:11577645:T:C	ENST00000592828.7	19	11577645	T	C	Benign	11577592	11577680	-	ENSG00000102575.14	ACP5	ACP5-210	358	411	CGGCGGCGCCCAGCACGGAGGAGGCAGGCAGGGAGGGAATAAAGGCTCAGGGACCGGCAGTTCTACTCTA	289	359	69	0.873665	CGGCGGCGCCCAGCACGGAGGAGGCAGGCAGGGAGGGAATAAAGGCTCAGGGACCGGCAGTTCTACTCTG	0.874904	Benign	0.00123888	5UTR
19:11577645:T:C	ENST00000695791.1	19	11577645	T	C	Benign	11577592	11577680	-	ENSG00000102575.14	ACP5	ACP5-213	236	289	CGGCGGCGCCCAGCACGGAGGAGGCAGGCAGGGAGGGAATAAAGGCTCAGGGACCGGCAGTTCTACTCTA	167	237	69	0.873665	CGGCGGCGCCCAGCACGGAGGAGGCAGGCAGGGAGGGAATAAAGGCTCAGGGACCGGCAGTTCTACTCTG	0.874904	Benign	0.00123888	5UTR
19:11577645:T:C	ENST00000695809.1	19	11577645	T	C	Benign	11577592	11577680	-	ENSG00000102575.14	ACP5	ACP5-214	332	385	CGGCGGCGCCCAGCACGGAGGAGGCAGGCAGGGAGGGAATAAAGGCTCAGGGACCGGCAGTTCTACTCTA	263	333	69	0.873665	CGGCGGCGCCCAGCACGGAGGAGGCAGGCAGGGAGGGAATAAAGGCTCAGGGACCGGCAGTTCTACTCTG	0.874904	Benign	0.00123888	5UTR
19:11577645:T:C	ENST00000695810.1	19	11577645	T	C	Benign	11577592	11577680	-	ENSG00000102575.14	ACP5	ACP5-215	225	278	CGGCGGCGCCCAGCACGGAGGAGGCAGGCAGGGAGGGAATAAAGGCTCAGGGACCGGCAGTTCTACTCTA	156	226	69	0.873665	CGGCGGCGCCCAGCACGGAGGAGGCAGGCAGGGAGGGAATAAAGGCTCAGGGACCGGCAGTTCTACTCTG	0.874904	Benign	0.00123888	5UTR
19:11577645:T:C	ENST00000695815.1	19	11577645	T	C	Benign	11577592	11577680	-	ENSG00000102575.14	ACP5	ACP5-220	254	307	CGGCGGCGCCCAGCACGGAGGAGGCAGGCAGGGAGGGAATAAAGGCTCAGGGACCGGCAGTTCTACTCTA	185	255	69	0.873665	CGGCGGCGCCCAGCACGGAGGAGGCAGGCAGGGAGGGAATAAAGGCTCAGGGACCGGCAGTTCTACTCTG	0.874904	Benign	0.00123888	5UTR
19:1205890:C:T	ENST00000326873.12	19	1205890	C	T	Benign	1205777	1206914	+	ENSG00000118046.17	STK11	STK11-201	112	1136	CGCGAGTGAGGCGCGGGGCGGCGAAGGGAGCGCGGGTGGCGGCACTTGCTGCCGCGGCCTTGGATGGGCT	60	130	52	0.898426	CGCGAGTGAGGCGCGGGGCGGCGAAGGGAGCGCGGGTGGCGGCACTTGCTGCTGCGGCCTTGGATGGGCT	0.896685	Benign	-0.00174063	5UTR
19:1206334:G:A	ENST00000326873.12	19	1206334	G	A	Benign	1205777	1206914	+	ENSG00000118046.17	STK11	STK11-201	556	1136	TCCGCTCGGTCGTCCGCGGCGGAGCGTTTGCTCCTGGGACAGGCGGTGGGACCGGGGCGTCGCCGGAGAC	553	623	3	0.709191	TCCACTCGGTCGTCCGCGGCGGAGCGTTTGCTCCTGGGACAGGCGGTGGGACCGGGGCGTCGCCGGAGAC	0.651499	Benign	-0.0576915	5UTR
19:1206334:G:A	ENST00000652231.1	19	1206334	G	A	Benign	1206185	1206914	+	ENSG00000118046.17	STK11	STK11-209	148	728	TCCGCTCGGTCGTCCGCGGCGGAGCGTTTGCTCCTGGGACAGGCGGTGGGACCGGGGCGTCGCCGGAGAC	145	215	3	0.709191	TCCACTCGGTCGTCCGCGGCGGAGCGTTTGCTCCTGGGACAGGCGGTGGGACCGGGGCGTCGCCGGAGAC	0.651499	Benign	-0.0576915	5UTR
19:1206337:C:T	ENST00000326873.12	19	1206337	C	T	Benign	1205777	1206914	+	ENSG00000118046.17	STK11	STK11-201	559	1136	GCTCGGTCGTCCGCGGCGGAGCGTTTGCTCCTGGGACAGGCGGTGGGACCGGGGCGTCGCCGGAGACGCC	556	626	3	0.73601	GCTTGGTCGTCCGCGGCGGAGCGTTTGCTCCTGGGACAGGCGGTGGGACCGGGGCGTCGCCGGAGACGCC	0.734088	Benign	-0.00192171	5UTR
19:1206337:C:T	ENST00000652231.1	19	1206337	C	T	Benign	1206185	1206914	+	ENSG00000118046.17	STK11	STK11-209	151	728	GCTCGGTCGTCCGCGGCGGAGCGTTTGCTCCTGGGACAGGCGGTGGGACCGGGGCGTCGCCGGAGACGCC	148	218	3	0.73601	GCTTGGTCGTCCGCGGCGGAGCGTTTGCTCCTGGGACAGGCGGTGGGACCGGGGCGTCGCCGGAGACGCC	0.734088	Benign	-0.00192171	5UTR
19:1206352:G:C	ENST00000326873.12	19	1206352	G	C	Benign	1205777	1206914	+	ENSG00000118046.17	STK11	STK11-201	574	1136	TCCGCTCGGTCGTCCGCGGCGGAGCGTTTGCTCCTGGGACAGGCGGTGGGACCGGGGCGTCGCCGGAGAC	553	623	21	0.709191	TCCGCTCGGTCGTCCGCGGCGCAGCGTTTGCTCCTGGGACAGGCGGTGGGACCGGGGCGTCGCCGGAGAC	0.609281	Benign	-0.0999103	5UTR
19:1206352:G:C	ENST00000652231.1	19	1206352	G	C	Benign	1206185	1206914	+	ENSG00000118046.17	STK11	STK11-209	166	728	TCCGCTCGGTCGTCCGCGGCGGAGCGTTTGCTCCTGGGACAGGCGGTGGGACCGGGGCGTCGCCGGAGAC	145	215	21	0.709191	TCCGCTCGGTCGTCCGCGGCGCAGCGTTTGCTCCTGGGACAGGCGGTGGGACCGGGGCGTCGCCGGAGAC	0.609281	Benign	-0.0999103	5UTR
19:13025042:G:T	ENST00000585382.5	19	13025042	G	T	Pathogenic	13025020	13025135	+	ENSG00000008441.19	NFIX	NFIX-204	81	174	ATGGGTGCTGAGTGGAGAGTGGGGACCGCGGACCCCGGGGGCAGGATGAGTTCCACCCGTTCATCGAGGC	16	86	65	0.801101	ATGGGTGCTGAGTGGAGAGTGGGGACCGCGGACCCCGGGGGCAGGATGAGTTCCACCCGTTCATCTAGGC	0.75441	Pathogenic	-0.0466915	5UTR
19:13025042:G:T	ENST00000590027.1	19	13025042	G	T	Pathogenic	13025020	13025135	+	ENSG00000008441.19	NFIX	NFIX-212	100	193	ATGGGTGCTGAGTGGAGAGTGGGGACCGCGGACCCCGGGGGCAGGATGAGTTCCACCCGTTCATCGAGGC	35	105	65	0.801101	ATGGGTGCTGAGTGGAGAGTGGGGACCGCGGACCCCGGGGGCAGGATGAGTTCCACCCGTTCATCTAGGC	0.75441	Pathogenic	-0.0466915	5UTR
19:14107741:C:T	ENST00000677971.1	19	14107741	C	T	Benign	14107347	14108815	-	ENSG00000072062.15	PRKACA	PRKACA-212	1073	1533	TCGGCTGGCGTCGGCCCTGGCCATGGAATGTCGGTCAGAACTGGGGCGAGTGGGGGTGGGCTGGTCTGCC	1071	1141	2	0.705383	TCAGCTGGCGTCGGCCCTGGCCATGGAATGTCGGTCAGAACTGGGGCGAGTGGGGGTGGGCTGGTCTGCC	0.625365	Benign	-0.0800183	5UTR
19:16496494:A:G	ENST00000594813.1	19	16496494	A	G	Benign	16496462	16496693	+	ENSG00000105072.9	C19orf44	C19orf44-204	31	231	AGCTGGGCGTCCGGGCTCGCGAGGGGGATACGGGGAAATGGGGCCTTCTCCGGGGCTGAGCTGGTTGGGC	31	101	0	0.899848	GGCTGGGCGTCCGGGCTCGCGAGGGGGATACGGGGAAATGGGGCCTTCTCCGGGGCTGAGCTGGTTGGGC	0.904093	Benign	0.00424463	5UTR
19:16496494:A:G	ENST00000599550.1	19	16496494	A	G	Benign	16496455	16496693	+	ENSG00000105072.9	C19orf44	C19orf44-206	38	385	AGCTGGGCGTCCGGGCTCGCGAGGGGGATACGGGGAAATGGGGCCTTCTCCGGGGCTGAGCTGGTTGGGC	38	108	0	0.899848	GGCTGGGCGTCCGGGCTCGCGAGGGGGATACGGGGAAATGGGGCCTTCTCCGGGGCTGAGCTGGTTGGGC	0.904093	Benign	0.00424463	5UTR
19:18098768:A:G	ENST00000600835.6	19	18098768	A	G	Benign	18098754	18098945	-	ENSG00000096996.16	IL12RB1	IL12RB1-207	176	299	ATAAATGTTCGTTGGTCTTTTCTCCTTGCTCAGCTTCAATGTGTTCCGGAGTGGGGACGGGGTGGCTGAA	175	245	1	0.710862	ACAAATGTTCGTTGGTCTTTTCTCCTTGCTCAGCTTCAATGTGTTCCGGAGTGGGGACGGGGTGGCTGAA	0.694607	Benign	-0.0162546	5UTR
19:1811653:C:T	ENST00000525591.5	19	1811653	C	T	Benign	1811577	1811667	-	ENSG00000130270.16	ATP8B3	ATP8B3-202	146	222	GCTGGGGTCGTGGCGGCGGGGGTGGAGAGCGCGCCCCTAGAGGACCTGGGGACACGGGTGACTCAGACGT	91	161	55	0.757313	GCTGGGGTCGTGGCGGCGGGGGTGGAGAGCGCGCCCCTAGAGGACCTGGGGACACAGGTGACTCAGACGT	0.658499	Benign	-0.0988147	5UTR
19:18832079:C:G	ENST00000262803.10	19	18832079	C	G	Benign	18831958	18832210	+	ENSG00000005007.13	UPF1	UPF1-201	120	251	GCGGAGGGGCTCGGCGGCAGCGGCGGCGGCTCGGCACTGTTACCTCTCGGTCCGGCTGGCGCCGGGGCGC	51	121	69	0.70115	GCGGAGGGGCTCGGCGGCAGCGGCGGCGGCTCGGCACTGTTACCTCTCGGTCCGGCTGGCGCCGGGGCGG	0.728922	Benign	0.0277725	5UTR
19:18832079:C:G	ENST00000599848.5	19	18832079	C	G	Benign	18832000	18832210	+	ENSG00000005007.13	UPF1	UPF1-207	78	209	GCGGAGGGGCTCGGCGGCAGCGGCGGCGGCTCGGCACTGTTACCTCTCGGTCCGGCTGGCGCCGGGGCGC	9	79	69	0.70115	GCGGAGGGGCTCGGCGGCAGCGGCGGCGGCTCGGCACTGTTACCTCTCGGTCCGGCTGGCGCCGGGGCGG	0.728922	Benign	0.0277725	5UTR
19:3094529:G:A	ENST00000078429.9	19	3094529	G	A	Benign	3094361	3094652	+	ENSG00000088256.9	GNA11	GNA11-201	167	290	CCGGCCCGGGGCCGAGGGCCGGTGGCCGAGGCCGGAGGGCCGCGGCGGGCGGCGGCCGAGGCGGCTCCGG	154	224	13	0.824898	CCGGCCCGGGGCCAAGGGCCGGTGGCCGAGGCCGGAGGGCCGCGGCGGGCGGCGGCCGAGGCGGCTCCGG	0.781363	Benign	-0.0435349	5UTR
19:33302524:G:A	ENST00000498907.3	19	33302524	G	A	Benign	33302414	33302535	-	ENSG00000245848.3	CEBPA	CEBPA-201	10	120	ACCCGGAGGTGCGCGGGCGCGGGCGAGCAGGGTCTCCGGGTGGGCGGCGGCGACGCCCCGCGCAGGCTGG	7	77	3	0.700526	ACCTGGAGGTGCGCGGGCGCGGGCGAGCAGGGTCTCCGGGTGGGCGGCGGCGACGCCCCGCGCAGGCTGG	0.66626	Benign	-0.0342663	5UTR
19:35545802:C:G	ENST00000392204.6	19	35545802	C	G	Pathogenic	35545629	35545958	+	ENSG00000105677.12	TMEM147	TMEM147-202	172	328	CATCACCTACAAGTGCAGCGGCCTGTGAGTGCGGGAAGGGCGCGGGGCGGAGAGGGCGCGGGGCCCGGGC	163	233	9	0.883817	CATCACCTAGAAGTGCAGCGGCCTGTGAGTGCGGGAAGGGCGCGGGGCGGAGAGGGCGCGGGGCCCGGGC	0.871962	Pathogenic	-0.0118552	5UTR
19:35852177:C:G	ENST00000378910.10	19	35852177	C	G	Benign	35851837	35852505	-	ENSG00000161270.20	NPHS1	NPHS1-202	327	667	ACGCCTGTAATCCCAACACTTGGGGAGGCCAAGGTGGGAGGATGGCTTGAAGGAAAGAGTCTGAGATCAA	294	364	33	0.728268	ACGCCTGTAATCCCAACACTTGGGGAGGCCAAGCTGGGAGGATGGCTTGAAGGAAAGAGTCTGAGATCAA	0.143532	Benign	-0.584736	5UTR
19:3585521:G:A	ENST00000644452.3	19	3585521	G	A	Benign	3585477	3585598	+	ENSG00000179855.9	GIPC3	GIPC3-201	43	120	GATCCCCTTACCCGGGCGTCTCGGCTGTCGCGCCCTGGGCCGGGGGAGGGGAGGCTGCAGGAAGCGGCGG	0	70	43	0.721932	GATCCCCTTACCCGGGCGTCTCGGCTGTCGCGCCCTGGGCCGGAGGAGGGGAGGCTGCAGGAAGCGGCGG	0.546323	Benign	-0.17561	5UTR
19:38831774:G:T	ENST00000594164.5	19	38831774	G	T	Benign	38831772	38831783	-	ENSG00000104823.9	ECH1	ECH1-202	8	10	GGCGGCGGCG	0	10	8	0.87755	GGCGGCGGAG	0.870952	Benign	-0.0065977	5UTR
19:38831774:G:T	ENST00000595470.1	19	38831774	G	T	Benign	38831772	38831790	-	ENSG00000104823.9	ECH1	ECH1-204	15	17	AGACGAAGGCGGCGGCG	0	17	15	0.814542	AGACGAAGGCGGCGGAG	0.820252	Benign	0.00570983	5UTR
19:39480761:C:T	ENST00000601358.5	19	39480761	C	T	Benign	39480483	39480854	+	ENSG00000105197.11	TIMM50	TIMM50-215	277	370	CCGCCCCTCCCCCGCGTTTCCATTGGCTGTAGCTCCGGCCCGGGGCGGGCGAAGAGGGAGCGAGTGGGCG	277	347	0	0.759721	TCGCCCCTCCCCCGCGTTTCCATTGGCTGTAGCTCCGGCCCGGGGCGGGCGAAGAGGGAGCGAGTGGGCG	0.751542	Benign	-0.00817937	5UTR
19:39480792:G:C	ENST00000601358.5	19	39480792	G	C	Benign	39480483	39480854	+	ENSG00000105197.11	TIMM50	TIMM50-215	308	370	ACCCGCCCCTCCCCCGCGTTTCCATTGGCTGTAGCTCCGGCCCGGGGCGGGCGAAGAGGGAGCGAGTGGG	275	345	33	0.745575	ACCCGCCCCTCCCCCGCGTTTCCATTGGCTGTACCTCCGGCCCGGGGCGGGCGAAGAGGGAGCGAGTGGG	0.712354	Benign	-0.0332216	5UTR
19:39480826:G:A	ENST00000601358.5	19	39480826	G	A	Benign	39480483	39480854	+	ENSG00000105197.11	TIMM50	TIMM50-215	342	370	ACCCGCCCCTCCCCCGCGTTTCCATTGGCTGTAGCTCCGGCCCGGGGCGGGCGAAGAGGGAGCGAGTGGG	275	345	67	0.745575	ACCCGCCCCTCCCCCGCGTTTCCATTGGCTGTAGCTCCGGCCCGGGGCGGGCGAAGAGGGAGCGAGTAGG	0.666721	Benign	-0.0788541	5UTR
19:40403757:G:C	ENST00000673881.1	19	40403757	G	C	Benign	40403705	40404289	-	ENSG00000105227.16	PRX	PRX-204	531	816	GCGCAGACCGGGGTCAGCGGCATCAACGTAGCGGGCGGCGGCAAAGAGGGAATCTTCGTTCGGGAGCTGC	471	541	60	0.733188	GCGCAGACCGGGGTCAGCGGCATCAACGTAGCGGGCGGCGGCAAAGAGGGAATCTTCGTTGGGGAGCTGC	0.772177	Benign	0.038989	5UTR
19:40403757:G:C	ENST00000674773.1	19	40403757	G	C	Benign	40403705	40403936	-	ENSG00000105227.16	PRX	PRX-207	178	266	GCGCAGACCGGGGTCAGCGGCATCAACGTAGCGGGCGGCGGCAAAGAGGGAATCTTCGTTCGGGAGCTGC	118	188	60	0.733188	GCGCAGACCGGGGTCAGCGGCATCAACGTAGCGGGCGGCGGCAAAGAGGGAATCTTCGTTGGGGAGCTGC	0.772177	Benign	0.038989	5UTR
19:40714624:C:T	ENST00000679012.1	19	40714624	C	T	Benign	40714530	40714636	-	ENSG00000123815.13	COQ8B	COQ8B-242	157	561	CCCAGTCGCACCATTCCGCAGGCAATGTGGCTGAAGGTGGGGGGCCTACTTCGGGGGACCGGTGGACAGC	125	195	32	0.744812	CCCAGTCGCACCATTCCGCAGGCAATGTGGCTAAAGGTGGGGGGCCTACTTCGGGGGACCGGTGGACAGC	0.616306	Benign	-0.128506	5UTR
19:40800457:G:A	ENST00000303961.9	19	40800457	G	A	Benign	40800338	40800573	+	ENSG00000269858.6	EGLN2	EGLN2-201	190	306	CCCACGCCAGGCCCGGTGGCCCCCAGCTGCATCAAGTGGAGGCGGAGGAGGAGGCGGAGGAGGGTGGCAC	185	255	5	0.724271	CCCACACCAGGCCCGGTGGCCCCCAGCTGCATCAAGTGGAGGCGGAGGAGGAGGCGGAGGAGGGTGGCAC	0.704433	Benign	-0.0198375	5UTR
19:40800457:G:A	ENST00000406058.6	19	40800457	G	A	Benign	40800338	40800573	+	ENSG00000269858.6	EGLN2	EGLN2-202	242	358	CCCACGCCAGGCCCGGTGGCCCCCAGCTGCATCAAGTGGAGGCGGAGGAGGAGGCGGAGGAGGGTGGCAC	237	307	5	0.724271	CCCACACCAGGCCCGGTGGCCCCCAGCTGCATCAAGTGGAGGCGGAGGAGGAGGCGGAGGAGGGTGGCAC	0.704433	Benign	-0.0198375	5UTR
19:40800457:G:A	ENST00000593397.1	19	40800457	G	A	Benign	40800338	40800573	+	ENSG00000269858.6	EGLN2	EGLN2-203	239	355	CCCACGCCAGGCCCGGTGGCCCCCAGCTGCATCAAGTGGAGGCGGAGGAGGAGGCGGAGGAGGGTGGCAC	234	304	5	0.724271	CCCACACCAGGCCCGGTGGCCCCCAGCTGCATCAAGTGGAGGCGGAGGAGGAGGCGGAGGAGGGTGGCAC	0.704433	Benign	-0.0198375	5UTR
19:40800457:G:A	ENST00000593525.1	19	40800457	G	A	Benign	40800338	40800573	+	ENSG00000269858.6	EGLN2	EGLN2-206	362	478	CCCACGCCAGGCCCGGTGGCCCCCAGCTGCATCAAGTGGAGGCGGAGGAGGAGGCGGAGGAGGGTGGCAC	357	427	5	0.724271	CCCACACCAGGCCCGGTGGCCCCCAGCTGCATCAAGTGGAGGCGGAGGAGGAGGCGGAGGAGGGTGGCAC	0.704433	Benign	-0.0198375	5UTR
19:40800457:G:A	ENST00000593726.5	19	40800457	G	A	Benign	40799544	40800573	+	ENSG00000269858.6	EGLN2	EGLN2-207	912	1028	CCCACGCCAGGCCCGGTGGCCCCCAGCTGCATCAAGTGGAGGCGGAGGAGGAGGCGGAGGAGGGTGGCAC	907	977	5	0.724271	CCCACACCAGGCCCGGTGGCCCCCAGCTGCATCAAGTGGAGGCGGAGGAGGAGGCGGAGGAGGGTGGCAC	0.704433	Benign	-0.0198375	5UTR
19:40800457:G:A	ENST00000593972.1	19	40800457	G	A	Benign	40800338	40800573	+	ENSG00000269858.6	EGLN2	EGLN2-208	400	516	CCCACGCCAGGCCCGGTGGCCCCCAGCTGCATCAAGTGGAGGCGGAGGAGGAGGCGGAGGAGGGTGGCAC	395	465	5	0.724271	CCCACACCAGGCCCGGTGGCCCCCAGCTGCATCAAGTGGAGGCGGAGGAGGAGGCGGAGGAGGGTGGCAC	0.704433	Benign	-0.0198375	5UTR
19:40800457:G:A	ENST00000594380.1	19	40800457	G	A	Benign	40800338	40800573	+	ENSG00000269858.6	EGLN2	EGLN2-210	218	334	CCCACGCCAGGCCCGGTGGCCCCCAGCTGCATCAAGTGGAGGCGGAGGAGGAGGCGGAGGAGGGTGGCAC	213	283	5	0.724271	CCCACACCAGGCCCGGTGGCCCCCAGCTGCATCAAGTGGAGGCGGAGGAGGAGGCGGAGGAGGGTGGCAC	0.704433	Benign	-0.0198375	5UTR
19:40800457:G:A	ENST00000596517.1	19	40800457	G	A	Benign	40800338	40800573	+	ENSG00000269858.6	EGLN2	EGLN2-213	256	372	CCCACGCCAGGCCCGGTGGCCCCCAGCTGCATCAAGTGGAGGCGGAGGAGGAGGCGGAGGAGGGTGGCAC	251	321	5	0.724271	CCCACACCAGGCCCGGTGGCCCCCAGCTGCATCAAGTGGAGGCGGAGGAGGAGGCGGAGGAGGGTGGCAC	0.704433	Benign	-0.0198375	5UTR
19:40800457:G:A	ENST00000598654.1	19	40800457	G	A	Benign	40800338	40800573	+	ENSG00000269858.6	EGLN2	EGLN2-215	171	287	CCCACGCCAGGCCCGGTGGCCCCCAGCTGCATCAAGTGGAGGCGGAGGAGGAGGCGGAGGAGGGTGGCAC	166	236	5	0.724271	CCCACACCAGGCCCGGTGGCCCCCAGCTGCATCAAGTGGAGGCGGAGGAGGAGGCGGAGGAGGGTGGCAC	0.704433	Benign	-0.0198375	5UTR
19:40800457:G:A	ENST00000601733.1	19	40800457	G	A	Benign	40800338	40800573	+	ENSG00000269858.6	EGLN2	EGLN2-217	186	302	CCCACGCCAGGCCCGGTGGCCCCCAGCTGCATCAAGTGGAGGCGGAGGAGGAGGCGGAGGAGGGTGGCAC	181	251	5	0.724271	CCCACACCAGGCCCGGTGGCCCCCAGCTGCATCAAGTGGAGGCGGAGGAGGAGGCGGAGGAGGGTGGCAC	0.704433	Benign	-0.0198375	5UTR
19:41363851:C:T	ENST00000675972.1	19	41363851	C	T	Benign	41363763	41363931	-	ENSG00000123810.9	B9D2	B9D2-204	79	171	CGGACCTGAACTCATAACGCATGCGCCTTATGGAGCTTGCTGGGGGAGGGAAGCGGGGTGGCTGGCGTGA	15	85	64	0.757399	CGGACCTGAACTCATAACGCATGCGCCTTATGGAGCTTGCTGGGGGAGGGAAGCGGGGTGGCTGACGTGA	0.706146	Benign	-0.0512528	5UTR
19:42250564:C:T	ENST00000593944.5	19	42250564	C	T	Benign	42250362	42250566	-	ENSG00000105722.10	ERF	ERF-203	59	261	TTCCCCCGGCGGCGGCGGCGGCGGCGGCGGCGGCTCGGGCTCCTGTGTGCGGGGTTTGCCTTCCCGGATT	6	76	53	0.8236	TTCCCCCGGCGGCGGCGGCGGCGGCGGCGGCGGCTCGGGCTCCTGTGTGCGGGATTTGCCTTCCCGGATT	0.814784	Benign	-0.00881577	5UTR
19:42335071:G:C	ENST00000378073.5	19	42335071	G	C	Pathogenic	42335034	42335216	+	ENSG00000105429.13	MEGF8	MEGF8-203	1229	7720	TGGCTTCTTGGGACGTGCCTGTGACCTGCACCTGTGGGAGAACCAGGGGGCTGGGTGGTGGCACAACGTG	1219	1289	10	0.727779	TGGCTTCTTGCGACGTGCCTGTGACCTGCACCTGTGGGAGAACCAGGGGGCTGGGTGGTGGCACAACGTG	0.685325	Pathogenic	-0.0424539	5UTR
19:42336904:C:T	ENST00000378073.5	19	42336904	C	T	Pathogenic	42336806	42336953	+	ENSG00000105429.13	MEGF8	MEGF8-203	1976	7720	GATCGGCATGTGTGGACGACGCTGAAGGGGCGGGATGGGCTTCAGGGCCCAAGGGAGCGAGCCTTCCACA	1919	1989	57	0.814688	GATCGGCATGTGTGGACGACGCTGAAGGGGCGGGATGGGCTTCAGGGCCCAAGGGAGTGAGCCTTCCACA	0.812344	Pathogenic	-0.00234371	5UTR
19:42343535:C:T	ENST00000378073.5	19	42343535	C	T	Benign	42343476	42343632	+	ENSG00000105429.13	MEGF8	MEGF8-203	2206	7720	TAGCTGCGGTGCTTGGTGGCAGCGTCCTGTTGGTGGCTGGGGGGTACAGCGGCCGGCCCCGTGGGGACTT	2184	2254	22	0.711805	TAGCTGCGGTGCTTGGTGGCAGTGTCCTGTTGGTGGCTGGGGGGTACAGCGGCCGGCCCCGTGGGGACTT	0.411012	Benign	-0.300793	5UTR
19:42358883:A:G	ENST00000378073.5	19	42358883	A	G	Benign	42358786	42358955	+	ENSG00000105429.13	MEGF8	MEGF8-203	5906	7720	AAGTTCCTGGGGAGCAGCCTGGGTCATGGGGGTTCCGGGAAGTCAGGAAGAAGATGGCTCTGTGGGCTGC	5856	5926	50	0.896626	AAGTTCCTGGGGAGCAGCCTGGGTCATGGGGGTTCCGGGAAGTCAGGAAGGAGATGGCTCTGTGGGCTGC	0.90453	Benign	0.00790358	5UTR
19:45494911:G:A	ENST00000590526.5	19	45494911	G	A	Benign	45494525	45495006	-	ENSG00000125744.12	RTN2	RTN2-208	478	1127	ACACAGCCCGGGAATTCTCAGAGGAGGACGAGGAGGAGACCACGTCGCAGGACTGGGGCACCCCCCGGGA	417	487	61	0.79269	ACACAGCCCGGGAATTCTCAGAGGAGGACGAGGAGGAGACCACGTCGCAGGACTGGGGCACTCCCCGGGA	0.807581	Benign	0.0148915	5UTR
19:45497235:A:G	ENST00000456399.6	19	45497235	A	G	Benign	45497230	45497344	+	ENSG00000213889.11	PPM1N	PPM1N-208	4	123	AGGGCGCAGCCTTTAGGGGAAGAGGGAAGGAGGCCTGGAGTCTGGCGAGGGACTTGGGAGAGGATGGTGA	4	74	0	0.881729	GGGGCGCAGCCTTTAGGGGAAGAGGGAAGGAGGCCTGGAGTCTGGCGAGGGACTTGGGAGAGGATGGTGA	0.885609	Benign	0.00388068	5UTR
19:45497277:T:G	ENST00000396737.6	19	45497277	T	G	Benign	45497250	45497344	+	ENSG00000213889.11	PPM1N	PPM1N-203	26	108	GGGAAGAGGGAAGGAGGCCTGGAGTCTGGCGAGGGACTTGGGAGAGGATGGTGAACGAGCCACGGCAGAG	0	70	26	0.830529	GGGAAGAGGGAAGGAGGCCTGGAGTCGGGCGAGGGACTTGGGAGAGGATGGTGAACGAGCCACGGCAGAG	0.890677	Benign	0.0601479	5UTR
19:45497277:T:G	ENST00000456399.6	19	45497277	T	G	Benign	45497230	45497344	+	ENSG00000213889.11	PPM1N	PPM1N-208	46	123	AGAGGGCGCAGCCTTTAGGGGAAGAGGGAAGGAGGCCTGGAGTCTGGCGAGGGACTTGGGAGAGGATGGT	2	72	44	0.896308	AGAGGGCGCAGCCTTTAGGGGAAGAGGGAAGGAGGCCTGGAGTCGGGCGAGGGACTTGGGAGAGGATGGT	0.909017	Benign	0.012709	5UTR
19:45768887:C:T	ENST00000317578.7	19	45768887	C	T	Benign	45768844	45769253	-	ENSG00000177045.11	SIX5	SIX5-201	365	408	GTGGGGGAGGAGGCTGGGGAAAGCCCGAGGGAGGAAGAGAGGGAGGGAGGAACTTCCCAAAGTTGCAAAA	337	407	28	0.894848	GTGGGGGAGGAGGCTGGGGAAAGCCCGAAGGAGGAAGAGAGGGAGGGAGGAACTTCCCAAAGTTGCAAAA	0.866618	Benign	-0.0282294	5UTR
19:45768903:C:T	ENST00000317578.7	19	45768903	C	T	Benign	45768844	45769253	-	ENSG00000177045.11	SIX5	SIX5-201	349	408	TGGGGGAGGAGGCTGGGGAAAGCCCGAGGGAGGAAGAGAGGGAGGGAGGAACTTCCCAAAGTTGCAAAAC	338	408	11	0.897178	TGGGGGAGGAGACTGGGGAAAGCCCGAGGGAGGAAGAGAGGGAGGGAGGAACTTCCCAAAGTTGCAAAAC	0.894092	Benign	-0.00308681	5UTR
19:45768992:G:A	ENST00000317578.7	19	45768992	G	A	Benign	45768844	45769253	-	ENSG00000177045.11	SIX5	SIX5-201	260	408	CTTCCCGGCGTGGGGCGCAGGGTCGGCCAGAAAGAAGATCGAGAAGAGCGGGGAGTGGGGGCGAAAAGGG	260	330	0	0.761865	TTTCCCGGCGTGGGGCGCAGGGTCGGCCAGAAAGAAGATCGAGAAGAGCGGGGAGTGGGGGCGAAAAGGG	0.76939	Benign	0.00752425	5UTR
[truncated: 8,787 more rows]
